# Supplementary material for: Expression and Potential Biomarkers of Regulators for M7G RNA Modification in Gliomas
Source: Front Neurol. 2022 May 9;13:886246. doi: 10.3389/fneur.2022.886246 (PMC9124973; doi:10.3389/fneur.2022.886246)
Supplement: Supplementary file 1 [file Data_Sheet_1.XLS]

ID	TCGA-06-0681-11A-41R-A36H-07	TCGA-06-0675-11A-32R-A36H-07	TCGA-06-0678-11A-32R-A36H-07	TCGA-06-AABW-11A-31R-A36H-07	TCGA-06-0680-11A-32R-A36H-07	TCGA-41-2572-01A-01R-1850-01	TCGA-32-2634-01A-01R-1850-01	TCGA-06-0747-01A-01R-1849-01	TCGA-26-5134-01A-01R-1850-01	TCGA-32-1980-01A-01R-1850-01	TCGA-12-5299-01A-02R-1849-01	TCGA-06-2562-01A-01R-1849-01	TCGA-06-2559-01A-01R-1849-01	TCGA-76-4927-01A-01R-1850-01	TCGA-06-0158-01A-01R-1849-01	TCGA-19-2624-01A-01R-1850-01	TCGA-12-3650-01A-01R-1849-01	TCGA-41-3915-01A-01R-1850-01	TCGA-12-0821-01A-01R-1849-01	TCGA-06-0125-01A-01R-1849-01	TCGA-19-2625-01A-01R-1850-01	TCGA-32-5222-01A-01R-1850-01	TCGA-06-0125-02A-11R-2005-01	TCGA-06-0139-01A-01R-1849-01	TCGA-06-2564-01A-01R-1849-01	TCGA-06-0743-01A-01R-1849-01	TCGA-15-0742-01A-01R-1850-01	TCGA-06-0219-01A-01R-1849-01	TCGA-06-0129-01A-01R-1849-01	TCGA-28-1753-01A-01R-1850-01	TCGA-06-0645-01A-01R-1849-01	TCGA-19-2619-01A-01R-1850-01	TCGA-08-0386-01A-01R-1849-01	TCGA-06-5408-01A-01R-1849-01	TCGA-14-0736-02A-01R-2005-01	TCGA-14-1823-01A-01R-1849-01	TCGA-02-0047-01A-01R-1849-01	TCGA-19-4065-01A-01R-2005-01	TCGA-14-1825-01A-01R-1850-01	TCGA-06-0171-02A-11R-2005-01	TCGA-06-5414-01A-01R-1849-01	TCGA-12-0619-01A-01R-1849-01	TCGA-06-0744-01A-01R-1849-01	TCGA-15-1444-01A-02R-1850-01	TCGA-06-2565-01A-01R-1849-01	TCGA-06-5411-01A-01R-1849-01	TCGA-32-2616-01A-01R-1850-01	TCGA-76-4932-01A-01R-1850-01	TCGA-41-2571-01A-01R-1850-01
DCP2	5.041059	5.452016	4.60749	2.52894	5.692107	4.485832	5.115744	3.265174	9.965251	3.179625	3.503527	3.329859	5.504693	3.162503	3.7449	4.757378	4.549084	4.587726	5.606764	5.588068	2.231841	3.771548	3.677602	4.317631	5.368556	3.917587	4.088159	2.150744	7.838648	5.450243	4.263897	3.00857	3.110381	4.983147	2.794498	5.581286	4.245536	4.110867	5.720935	6.229956	3.474046	4.563775	2.909903	4.187773	4.765038	3.223339	3.015988	3.7863	2.908267
DCPS	1.880541	1.70107	1.78938	1.8769	1.821282	8.241066	5.333462	4.955065	7.208322	3.273392	5.101257	5.107782	6.256115	6.459852	4.267503	7.641075	6.045294	3.692318	5.948461	4.814796	5.412394	4.469684	2.964303	3.209984	5.7043	5.029208	8.927008	4.720375	4.412584	5.397832	4.540753	5.458979	9.004111	7.279176	2.962046	3.259217	3.499774	4.981808	5.167989	2.831439	5.485696	5.743628	4.851527	3.545385	4.101882	3.618279	5.889701	6.420514	6.457377
NUDT1	3.020785	2.599263	2.389739	7.003566	3.24457	13.61878	11.7572	8.140528	19.18334	5.528383	18.20121	7.70796	16.54541	18.24814	7.158732	26.75213	26.57284	11.33393	18.22913	12.17993	10.45141	12.31732	4.553249	7.49712	9.769026	13.70485	24.4904	16.31713	11.43355	14.06939	9.712799	11.92413	12.3532	13.97862	10.04045	9.102388	6.160758	10.39598	20.84625	5.455591	8.587888	10.63339	14.42384	6.100781	5.456972	14.65288	17.31074	16.8748	35.06081
NUDT10	9.934841	11.08596	12.64081	3.896449	11.47143	2.356534	7.578087	2.559318	10.40788	6.886288	4.279339	6.853274	8.664417	2.919817	1.428574	11.44521	5.637453	5.602781	7.238149	5.821654	1.238565	4.374728	4.184636	2.54649	4.063624	1.96809	0.8252448	3.957786	9.879894	4.536596	2.365182	8.656103	5.255867	8.089882	5.469911	1.532769	5.096894	7.268254	6.754067	1.340638	0.3272167	3.569905	5.201051	6.047689	5.715585	9.876027	0.4037193	0.4784419	5.736337
NUDT11	20.75515	22.98275	31.72166	6.630616	22.76427	8.015439	13.0455	6.581113	14.16072	14.45422	7.881876	7.576634	14.16486	5.94238	7.989331	11.65922	19.90576	10.0601	23.39325	12.01135	3.830677	17.85099	11.76584	3.070309	7.108924	6.031499	8.784425	12.65626	15.89911	10.62094	5.201608	11.82756	15.62013	15.60135	19.07785	2.73035	10.44977	10.5625	18.56525	1.878115	3.352748	8.033763	8.106134	30.9374	10.35363	27.52491	3.590563	8.603433	13.37181
NUDT16	11.96535	13.38894	7.729074	14.14132	12.58645	8.59038	11.05262	9.31666	7.731214	10.65751	8.028419	10.1792	6.508684	10.55302	13.20202	7.100975	5.858442	11.8043	7.069866	9.502669	10.5594	6.888868	11.28873	6.920411	8.952467	9.85031	10.7875	2.9394	3.924628	10.52174	9.412078	11.80091	10.57345	10.25649	4.48722	2.909453	5.880153	9.917536	17.54819	19.49651	15.79668	13.57982	8.829843	13.29382	10.0325	9.250757	9.449267	9.406372	8.063804
NUDT16L1	19.35072	14.43713	12.01449	17.83958	15.51509	49.47136	24.24926	30.77433	24.58396	21.34864	30.43121	22.22752	17.76856	25.04728	25.29195	18.02137	53.05326	21.98379	43.19446	23.73202	28.00681	38.84404	13.17638	19.25844	21.27312	50.91751	36.1961	71.61151	16.27985	20.27648	20.99129	19.97999	33.76589	26.75349	54.59955	23.98094	20.26152	20.74072	35.00156	11.14961	25.89179	17.57724	45.98017	25.88941	24.6608	37.20422	25.86361	36.12493	32.57208
NUDT3	5.486828	7.376096	8.219098	3.34221	7.652423	4.230243	5.109884	3.444072	6.338822	4.972857	5.303932	3.558897	4.737508	3.865528	4.57511	4.254674	4.066063	4.18978	3.259023	3.745766	4.375676	4.368079	4.50706	3.289095	5.540532	2.457421	3.415775	5.520649	6.00515	3.694515	3.919532	3.6948	4.368037	5.381192	3.772192	3.863104	4.91491	3.765337	5.442711	5.688046	5.167414	3.93582	3.469238	5.256399	3.855046	5.493077	4.483812	3.978502	4.016832
NUDT4	6.046294	6.717082	5.880967	2.112743	6.078106	5.617889	6.546112	6.571984	8.725578	7.128336	11.56912	7.079964	7.590792	5.960283	8.561868	5.480926	4.983661	9.202564	10.07584	11.71045	7.291057	11.09606	16.31546	3.514377	5.39725	4.922217	3.875175	4.281883	7.254969	6.530584	7.706567	8.573888	6.035044	6.504018	5.922272	11.62266	27.29611	7.293185	6.982595	4.805307	9.613639	3.243047	6.089795	12.32237	6.065351	6.870856	9.883352	6.599571	4.952707
NUDT4B	0	0	0	0	0.03140787	0.04477301	0.03160537	0.1365661	0	0.1461527	0.06764062	0	0.08611548	0.1734327	0.134354	0.03294245	0	0.1491306	0	0.06717947	0.06801993	0.03421478	0.1488624	0	0.06839805	0.03938174	0	0.1197492	0.1024831	0.08284584	0.03818707	0.09502948	0.03809647	0.1373967	0.1367261	0.04928317	0.3173007	0.1309819	0	0.03362235	0.09468908	0	0.118821	0.0317749	0.0364432	0.06523735	0.0584136	0.1439882	0.08790043
NUDT5	3.775264	3.047491	3.285724	6.649303	3.747935	7.266419	9.289841	5.432193	9.562524	6.44385	6.425341	6.485405	11.9653	8.003943	5.665296	7.308291	7.165714	8.515602	7.405568	10.63712	6.364209	9.436504	6.027625	10.36083	8.143222	7.140071	7.068121	9.671271	13.2279	7.300771	7.481546	10.37931	8.03729	8.152554	7.46675	7.863012	9.911737	9.945191	8.071862	6.879096	5.923661	7.708316	6.484581	11.46947	7.420198	7.433592	13.50144	6.542236	6.031802
NUDT7	1.583249	1.64352	1.377824	1.463194	1.800718	0.3731084	2.212376	0.8990603	2.357982	1.875626	0.8342343	1.436321	0.8180971	0.4046764	0.7613393	1.273775	0.3313681	1.541016	1.667351	0.2575213	1.961241	0.7983449	0.5086133	1.459757	0.4103883	1.010798	0.8278646	1.836154	1.286733	0.4142292	0.4582449	1.44656	1.676245	0.9503271	2.461071	2.299881	1.918914	1.495377	1.053188	1.244027	0.1893782	2.429483	0.3696654	1.737028	0.8989322	2.566003	2.356015	0.2759775	2.12426
AGO2	2.560937	2.629562	2.924047	4.097923	2.764067	3.213052	4.270264	4.03131	7.999112	1.5788	2.071333	3.542539	6.916401	2.470077	3.860605	7.348902	2.056898	2.861089	1.988238	5.219479	3.001276	1.820577	3.280314	1.632891	5.403787	2.587136	3.629987	1.024127	6.207101	4.002564	1.995071	2.588898	3.526117	2.859453	0.5563691	0.7919796	3.029397	3.699344	3.404917	3.651154	3.884675	4.045904	2.687983	3.200702	7.13075	2.044983	2.826188	3.439798	3.407115
CYFIP1	8.844986	9.141075	11.23406	7.617332	8.296058	18.50708	14.01534	18.91157	17.48325	25.86927	21.31184	16.247	16.21331	27.31228	23.16805	12.98647	19.03434	17.11021	15.28176	22.18093	12.21617	22.28514	21.88458	39.47012	35.68678	14.9179	14.16288	17.31577	35.08118	9.329966	35.15733	15.88038	17.48503	15.8786	11.41579	21.94755	22.28735	17.21977	16.37905	49.69863	31.3574	15.0428	16.36339	22.94332	20.28395	17.13941	12.72201	21.06987	14.1967
CYFIP2	49.51726	60.44	52.27541	16.35982	61.45464	2.920036	12.91875	5.349986	13.44539	23.24151	6.749769	10.42148	7.56917	6.031368	8.599481	11.36442	7.567406	6.163455	4.082887	6.159549	4.409847	4.212201	7.711586	2.880957	11.5491	5.520894	7.58625	4.870879	10.6867	8.668891	5.993775	7.984111	13.27021	8.767648	8.296287	3.682071	13.02492	3.610612	14.52953	9.973446	8.141167	6.682074	3.766363	12.38472	14.80597	23.92592	7.964415	6.32425	14.88746
EIF4E	3.971096	4.042818	4.18294	2.356393	3.912005	3.305354	3.184613	3.012129	2.981956	2.890294	3.590261	3.384336	4.49233	3.056174	2.907278	2.365477	4.77173	2.932786	3.967686	3.365005	2.273162	5.839308	2.510534	3.224272	3.593297	2.396802	3.144208	6.150819	2.861369	3.408535	2.807291	3.036863	2.941106	3.958381	3.728113	4.160534	2.92588	3.840936	3.679083	2.270745	3.593204	2.437356	3.159184	2.963665	3.973373	5.37573	3.173058	3.379824	3.050139
EIF4E1B	1.797628	1.934166	1.024013	0.2661917	2.070747	0.01483378	0.08900516	0.03959009	0.02725202	0.7323818	0.02801257	0.09597349	0.07132745	0.009576686	0.05564114	0.03819965	0.02195716	0	0.03738122	0	0.0169018	0	0.05548468	0.0226703	0.02266101	0.01957139	0.00685701	0.04628655	0.03395376	0.01372386	0.02530357	0.0262369	0.03155442	0.01138025	0.1358965	0.008164021	0.04505362	0.01084893	0	0.005569721	0	0	0.01312222	0.005263682	0.00603701	0.5619596	0.004838263	0.01788932	0.1383312
EIF4E2	7.857243	7.712975	8.456408	5.274518	7.309164	7.888684	9.754737	8.036242	8.197553	8.08334	7.93233	6.233904	9.368434	8.532204	6.963167	7.556016	7.482115	8.172408	10.73804	9.291378	8.217437	10.89589	7.352698	10.77561	7.508614	6.800964	8.102496	10.95943	7.653608	8.546339	8.009452	6.706563	8.135362	9.156512	10.93211	10.73795	8.155562	8.988095	10.02535	6.668356	7.554176	7.819176	8.692957	6.570272	7.319309	10.54145	6.834709	8.670171	8.094788
EIF4E3	6.002556	6.934111	5.679588	3.928848	6.697841	1.537659	3.025776	2.018218	1.674956	3.72012	2.420661	2.593519	1.962944	1.844865	2.264555	0.8643702	1.497234	2.175572	0.901098	1.282898	1.373026	0.7660378	1.777669	1.622116	2.056263	1.875154	1.557874	2.666922	1.951886	1.028137	1.305673	1.856456	1.952898	2.033972	3.345129	3.759567	2.603756	3.624241	3.40095	2.755629	1.501269	2.102329	1.883874	1.657813	3.0422	4.373553	0.3905729	2.047675	1.360243
GEMIN5	3.583101	3.134081	3.617741	4.980623	3.440692	3.543096	7.867533	5.304347	6.596874	3.100241	5.863747	6.043044	5.108953	5.957939	5.589312	5.596675	3.684659	4.338254	6.917773	6.754272	4.56577	4.059705	5.407057	2.955978	6.379911	3.58946	6.150342	3.096909	7.352243	5.247991	4.25732	5.326371	4.726923	8.360907	2.734741	5.036116	4.930573	3.863166	5.444881	5.327898	6.566857	5.755531	2.558836	5.746099	6.480876	4.066207	5.788076	6.140037	5.231876
LARP1	37.24407	42.1497	40.39147	30.78594	44.23686	11.52638	30.47936	21.31937	24.69806	23.47606	15.15847	25.69332	19.72785	23.09	24.07522	19.01172	10.88715	20.78781	19.93022	27.70868	25.05956	9.023855	33.32463	10.95478	26.20814	18.07653	17.66911	5.061053	28.2832	24.49189	18.61585	25.11209	25.99105	22.83818	5.481137	7.801343	26.07262	14.36092	21.54202	29.80441	22.23378	29.31024	11.76003	21.48003	26.14012	17.75527	33.08816	16.44424	23.98834
NCBP1	7.318692	5.957613	8.216441	6.07494	7.260688	4.18597	16.59401	8.329438	11.41402	6.01228	11.69262	11.81315	12.33106	9.29647	10.01919	9.982096	8.576749	8.854832	7.343356	11.65588	4.244061	9.556137	7.830491	6.343499	12.80633	8.367655	8.302133	7.609167	14.09653	10.22409	7.734245	6.465499	18.97855	12.68001	3.518677	7.338272	9.52863	12.16535	9.185828	7.587318	9.116811	11.14115	7.737287	9.718996	11.79605	8.558205	9.925143	8.654594	8.516534
NCBP2	13.54392	12.72901	12.29315	9.548887	13.24212	20.64101	30.48406	26.85379	30.017	15.80305	24.51045	25.87876	20.53521	23.71986	21.4915	27.34213	17.55494	23.79814	30.54112	26.0755	20.95507	21.23469	19.30254	14.43579	26.93187	28.06584	28.78342	11.45972	24.14466	25.75693	18.24489	23.31864	20.47528	29.0378	18.61203	14.62768	24.3381	27.56672	62.50502	14.67834	27.42047	23.86708	21.14758	25.81331	28.05328	20.39385	20.34682	22.26012	21.75855
NCBP3	2.56331	2.208906	3.464681	5.549722	2.332633	3.700627	4.245543	4.373442	3.619027	2.163334	2.106552	3.28703	4.189801	2.614312	3.259659	4.862657	2.399575	2.342034	3.361069	4.666618	2.123411	2.143815	2.567922	2.223667	3.946913	3.807266	2.865397	1.457103	5.340348	3.764876	2.571206	2.868459	3.011703	3.06461	1.323841	1.833764	2.737608	2.427117	2.617728	2.865054	2.410898	2.488523	2.948922	3.275794	5.857995	2.513314	1.512562	2.107259	3.071749
EIF3D	18.22735	15.61748	17.04509	21.68314	15.28636	37.62411	29.57778	22.1909	36.37045	27.52294	56.42758	23.11744	41.37561	33.41056	20.21381	37.46246	47.23662	29.52918	29.66186	40.22182	30.93386	43.86197	33.49509	36.7548	35.47807	31.46646	22.45633	22.35661	41.92331	43.61119	46.03937	40.35727	31.19079	31.62946	24.4684	41.39431	32.35064	52.57403	43.4636	37.80715	35.64818	33.99988	22.74655	29.97515	39.18485	26.07582	40.4315	44.51455	46.63165
EIF4A1	1.146604	0.858087	0.9485304	1.054664	1.087117	2.892508	2.882581	3.057786	2.585189	1.910171	1.465877	2.46202	5.603192	2.244447	2.556327	5.278228	2.096521	1.47554	1.946861	3.163615	2.319433	2.649676	1.150534	3.218807	2.33584	2.57657	2.180993	2.062182	3.473554	3.233419	2.286613	3.015952	2.116848	1.739286	1.116417	1.169279	1.764493	3.164818	2.352734	2.09616	2.233601	2.405185	2.855728	2.542315	4.33818	2.68018	1.406904	2.133293	3.539034
EIF4G3	18.02697	22.2413	20.32506	14.89546	23.39537	7.681821	9.148893	10.28492	18.85907	11.28037	8.779681	12.22137	14.19386	13.12517	10.65765	20.12136	8.135886	10.69135	11.77229	16.62311	7.410371	8.146654	12.34896	7.047527	16.08234	7.832578	11.11896	3.465136	19.2682	16.1962	8.391358	8.997237	15.66326	14.88067	4.491394	5.917688	12.1007	10.41949	11.50418	12.8881	11.46471	15.61957	8.994758	13.56014	17.41045	10.15586	11.70935	4.444403	9.292265
IFIT5	6.039572	6.816823	5.737582	7.349818	6.74843	6.015619	7.663361	4.958626	5.928519	5.157642	5.914603	6.150287	7.25487	5.102249	8.308649	5.093583	5.398519	5.556796	9.645961	4.595277	3.098761	7.272435	4.888879	5.285392	4.027529	3.759578	5.12808	8.098922	21.48108	4.855736	5.390398	3.571073	0.9480756	8.576223	7.418764	8.042425	7.927224	7.601373	1.897706	7.626604	5.545597	4.203238	3.597954	10.97552	9.193216	7.350145	9.758796	5.448404	3.920775
LSM1	8.815169	6.449237	7.567432	6.812295	6.565212	14.78336	13.04961	12.36501	14.03147	13.06773	17.82122	12.38876	16.08107	13.952	9.809909	16.23049	15.65179	9.796735	20.93572	11.7962	11.98773	24.74992	9.210004	20.2057	12.68416	14.56821	15.0181	30.77001	10.63933	13.9984	13.275	11.61553	10.74496	13.02838	18.08887	18.94748	9.650824	18.85233	20.8835	9.211489	15.99954	10.36735	17.97853	11.62081	13.12796	18.35779	14.23899	15.45603	14.85247
NCBP2L	0.08604387	0.02832582	0.06161275	0.2269614	0.05196576	0.07407898	0.07843878	0	0.1360949	0.03022703	0	0	0.1068615	0.04782539	0	0.02725239	0.1096527	0.0411239	0.03111325	0.02778787	0	0.05660991	0.03078746	0.1132141	0.02829192	0.06515888	0	0.03302174	0.0282605	0.06853611	0.06318225	0.0262051	0.03151617	0.0852484	0	0	0	0	0	0	0.02611123	0	0	0.02628651	0	0	0.04832398	0.05955877	0.1090764
SNUPN	4.915464	4.652492	3.174739	3.103982	4.735889	5.638725	4.206157	4.43234	3.780931	6.054175	6.35487	6.927561	4.573526	5.323635	4.089314	4.506875	5.670693	4.423275	7.715131	4.77278	5.809552	6.710593	4.334412	5.270444	4.997435	5.271643	5.135939	14.25063	1.745303	4.747237	3.818968	4.997751	4.437004	8.321175	8.599048	8.785861	2.949381	7.246196	6.357993	3.691401	5.450386	3.259234	5.824595	4.534647	5.772453	6.068298	2.948093	6.478795	4.586422
[truncated: 654 more columns]
