# Supplementary material for: Expression and Potential Biomarkers of Regulators for M7G RNA Modification in Gliomas
Source: Front Neurol. 2022 May 9;13:886246. doi: 10.3389/fneur.2022.886246 (PMC9124973; doi:10.3389/fneur.2022.886246)
Supplement: Supplementary file 2 [file Data_Sheet_2.XLS]

ID	GSM99432	GSM99434	GSM99436	GSM99438	GSM99440	GSM99442	GSM99444	GSM99446	GSM99448	GSM99450	GSM99452	GSM99454	GSM99456	GSM99458	GSM99460	GSM99462	GSM99464	GSM99466	GSM99468	GSM99470	GSM99472	GSM99474	GSM99476	GSM99478	GSM99480	GSM99482	GSM99484	GSM99486	GSM99488	GSM99490	GSM99492	GSM99494	GSM99496	GSM99498	GSM99500	GSM99502	GSM99504	GSM99506	GSM99508	GSM99510	GSM99512	GSM99514	GSM99516	GSM99518	GSM99520	GSM99522	GSM99524	GSM99526	GSM99528
DCP2	5452.3403	4681.717	4068.944	5738.313	5805.803	3549.951	3950.704	8603.311	6069.364	7364.481	5085.1772	5758.191	6125.867	5013.277	4739.673	5708.902	8426.731	5053.5537	6542.563	5039.3696	3916.92	4777.69	12304.345	4974.955	6707.162	3980.583	5958.422	3954.974	5566.831	6252.626	8194.237	6357.129	5395.785	5432.118	3771.122	5096.997	5796.85	3649.085	3872.215	4457.374	5164.833	6124.868	3761.084	4428.422	5595.642	4008.536	3260.5696	4894.3	5312.485
DCPS	2015.5889	2237.177	1882.2957	1576.5321	164.9046	2039.093	1727.018	1533.4655	1956.879	2075.016	758.7045	814.6476	1118.196	1188.997	2086.3196	2075.0115	2265.236	1333.3528	762.8499	1002.89813	1173.638	2167.964	2340.6714	1810.021	873.5969	492.3606	1114.573	1166.467	1107.148	1254.047	333.5362	2058.48	1111.1188	725.82056	817.877	1012.258	937.9215	1042.113	1128.653	1629.973	1741.293	240.181	190.3761	1010.703	1346.135	1701.736	711.4673	1195.318	766.7387
NUDT1	567.14276	689.4123	1270.8782	438.47226	45.15953	683.2596	165.0197	1184.431	908.2373	1022.666	363.50104	612.08356	1179.661	949.8553	1122.6477	965.5526	1369.766	812.5551	691.6368	528.3624	431.2588	448.5309	6699.9683	1049.372	85.65996	386.498	308.2856	258.2144	665.4511	934.2813	331.8466	912.6442	286.38284	464.1765	340.8078	413.8777	446.0845	961.6684	430.0172	999.897	118.1942	537.0286	122.336	93.13973	565.4933	389.8655	437.82767	695.8948	516.5189
NUDT11	4954.17	9338.96	2681.8496	1453.8193	7931.919	3246.967	2670.135	3565.3357	6199.765	4421.136	5629.3877	6971.006	5759.333	3983.239	4976.8916	2871.9583	6128.301	2308.4856	8284.495	6187.4	6042.07	7069.249	5017.33	3971.221	5456.576	5960.363	2686.855	3525.521	726.8968	5294.827	7291.263	715.5417	9136.74	9762.911	5221.208	5234.66	8843.031	9253.563	6867.004	6377.691	4871.959	11734.01	5220.007	4934.966	6378.023	6671.046	5122.9023	6656.92	3549.897
NUDT3	4820.687625	6537.264	5549.503625	6464.28625	10759.53	3877.393	2436.783	8227.916075	8327.535	8219.539	13269.6105	11598.65115	12118.95	8330.977	8730.965325	4615.206975	7328.196	8050.5137	11976.7	7472.5369	8937.782	10129.89	6613.9651	9850.474	13987.69	9556.374	5165.739	6990.358	4324.54	7592.601	17452.42	4465.059	15035.332	10634.395725	10506.11	12059.23	12454.43	10418.7	10966.21	6951.423	7659.757	10436.13	11483.88	9936.038	8546.451	8320.762	11023.33275	7269.034	8664.389
NUDT4	55.25452	53.99821	335.2101	50.11082	55.60527	93.32532	30.33615	395.46088	1223.188	626.8315	252.08759	116.09673	141.6035	60.1065	594.1179	125.09046	15.83653	39.83109	109.786	152.27457	104.0722	46.46627	94.84059	255.1328	301.7946	24.25944	24.95794	294.8551	22.66484	59.01923	73.07166	126.5775	150.0772	62.633823	126.9151	241.7456	31.30765	14.30801	149.8988	361.0776	50.58236	222.1107	213.0452	221.1238	47.26675	32.89506	199.31676	112.7708	37.83632
NUDT7	341.007	163.2465	367.35416	414.85776	647.3281	505.2826	454.8784	283.3186	513.1989	296.1459	140.54214	656.3441	445.3264	124.7026	1000.106	759.7391	212.109	133.7214	389.1094	488.6812	314.4237	925.491	88.22251	481.8603	515.3238	823.9052	583.4476	657.4788	357.2565	459.0702	818.6487	460.8187	348.27545	426.23428	525.6005	148.3236	190.7319	655.1357	367.4484	578.7994	761.6713	456.0792	772.7454	450.3118	446.4448	511.301	330.49002	807.5452	674.602
CYFIP1	16707.707	17140.19	16534.168	25316.6	15040.03	19300.92	13109.83	17634.172	18825.95	11291.97	21523.59	13616.513	17159.98	15345.93	15549.229	14864.725	15371.52	14408.7	20186.67	15530.404	13597.33	15822.6	12851.416	29892.49	9419.963	10278.56	22722.69	14684.13	37230.19	36790.98	18574.31	21143.6	14696.872	15245.184	13830.4	11612.97	17605.33	14438.69	12544.13	10704.43	10199.74	15701.15	13397.98	16178.18	17467.1	11631.62	15781.473	19407.31	23512.21
CYFIP2	2630.5012	2517.939	2539.0924	1798.51875	8981.849	2213.315	1229.791	1918.44425	2055.792	3929.175	6827.6625	5040.6905	9063.68	4421.508	7317.64785	512.19359	3697.607	1812.35235	5231.162	3428.9806	3898.121	3737.281	2435.7447	2929.627	14995.1	4913.508	2386.632	1649.764	1793.101	2820.657	12415.06	399.6078	2874.62305	6227.491	4674.121	9090.001	5286.871	2610.691	4420.871	6968.48	3777.926	5170.649	7596.868	8680.817	3460.016	7096.935	4973.8798	3864.652	2703.891
EIF4E	2899.861387	3045.808	2984.4006	3114.195367	2139.539	4760.337	2583.144	2839.610633	3752.255	3969.609	3491.651967	2865.1001	2673.825	4617.036	3921.050133	2124.28251	4122.796	2610.6179	2777.099	2875.345867	2860.062	3019.421	2343.834133	2815.481	2012.752	2622.133	2981.236	3093.944	2165.419	2900.779	2633.005	2393.302	3812.860933	2296.982033	2921.719	3596.997	3174.584	2420.842	3120.039	1508.474	1754.308	2703.387	3002.145	2267.866	2808.855	1793.334	2497.579067	3248.295	1599.789
EIF4E2	1900.876667	1437.089	1437.501487	1965.429867	1010.128	2176.854	1351.403	1829.7154	1937.28	1504.366	952.322397	1058.500013	890.394	1240.214	1642.53	2332.3981	1923.221	1293.686167	1070.784	1275.964283	1184.365	1270.066	1486.839413	1392.71	503.0488	1110.861	1232.764	1815.698	2918.76	1833.962	781.4998	2500.209	900.896153	921.78837	811.9196	1015.737	1008.582	1361.504	1021.534	1232.419	1521.795	1411.932	988.5926	1236.468	1072.621	1185.346	1257.149153	2091.765	1228.594
LARP1	6548.752367	4786.244	5245.027867	4953.064067	5253.126	4905.898	6269.226	4810.820767	5157.528	5844.049	6932.472067	5750.464867	6514.217	7230.768	4774.626767	5824.1336	5356.429	10129.497667	4543.591	5392.691	6127.896	6582.637	6804.724633	6264.728	11135.16	6197.454	6523.311	5345.782	5269.53	4716.483	6538.045	5388.298	4029.928067	4154.306367	4396.375	7147.716	5284.47	5664.516	5524.983	6114.691	6671.411	4586.258	7109.592	4674.631	4475.096	4945.845	6448.934667	7203.72	5266.811
NCBP1	844.35772	1491.588	489.699145	928.788275	706.4039	890.4391	970.4124	644.91388	912.3776	807.6124	379.542335	505.76487	437.1039	796.0629	477.576512	734.947403	635.3551	740.3839	568.3376	641.826715	595.052	695.6153	857.652215	826.0998	198.4929	570.2527	629.9385	412.223	552.8023	487.2806	253.7972	570.6612	835.757825	686.170225	540.4837	755.4798	571.5362	559.1694	790.973	1110.266	798.5494	668.1402	518.3585	496.8027	511.6447	450.1105	642.15878	551.7577	347.1002
NCBP2	4303.09765	3678.548	4528.63235	2816.5654	1772.817	2055.822	3681.078	5079.154	4434.177	3381.447	2736.31215	3025.00405	3291.132	3454.808	3410.2231	3229.83555	4432.961	3078.82885	2230.224	2961.463	2992.838	4018.134	4258.91865	4716.4	2295.224	2723.927	2853.01	4491.035	2495.344	4408.589	2507.103	1991.114	4387.22435	3419.81915	3437.806	2699.682	3580.129	4129.456	4129.648	3449.82	3329.366	3199.836	3266.941	2941.124	4615.64	4006.304	2797.73695	4088.847	3517.01
EIF3D	11949.557	9224.709	7205.356	12337.503	7029.44	7514.577	7415.239	15111.142	9514.796	12388.05	8297.634	9097.137	11081.07	7971.077	8303.908	9067.5205	15261.21	11979.958	9009.724	9536.777	7956.904	12735.67	12290.566	11406.82	9001.336	8494.028	9088.169	9754.422	17071.11	13781.5	7256.758	16830.77	10791.478	10110.971	10690.97	7403.152	9543.653	14228.56	17100.04	14631.66	17748.84	12088.85	6720.564	10425.2	11876.78	13186.08	6814.349	17245.46	11268.96
EIF4G3	4590.88925	2329.105	2963.8178	3642.3315	4813.193	3862.256	3428.759	2055.7555	4752.855	4439.716	3303.6786	4826.95265	5989.014	3693.753	3720.32332	1968.6642	5158.422	2491.552	5207.926	3655.4728	4082.782	3457.429	4565.39625	4858.317	3152.33	3792.331	4708.502	2556.072	4373.512	4648.509	4848.363	2082.176	4868.16485	4387.5856	4604.051	3841.096	4212.891	5195.36	6603.503	2132.947	3306.762	3380.322	3143.215	3925.26	4726.476	2172.568	4057.16658	2356.892	4538.141
IFIT5	1649.24085	1789.469	2141.1567	1412.8791	2018.124	1712.481	1247.992	1135.36425	2170.463	2464.485	3060.3944	2539.0805	3226.272	3029.269	2720.6465	2054.9276	2608.438	2246.93675	2470.619	2972.5802	2280.542	1907.383	2370.3949	1975.563	2297.092	2962.215	1851.391	1786.254	1390.949	1758.576	3062.91	1248.43	3711.2599	2808.17605	3209.754	2434.446	2656.709	3009.604	3596.475	2021.596	2803.359	3699.194	3232.069	2563.329	4212.326	3387.502	2436.48635	2104.506	3236.517
LSM1	6825.5425	5596.892	6495.201	8127.848	5493.532	4138.584	5101.122	8764.682	7776.632	3868.941	4345.04	6930.939	12962.52	5197.09	6054.339	6125.0938	9229.985	5341.0015	5904.786	5450.073	5058.534	8180.778	5898.0073	6924.232	5216.176	3927.853	4580.573	4725.59	5487.787	5462.754	9490.391	5515.331	6086.7837	5727.3164	4923.088	4334.016	5403.644	5761.874	6920.48	5635.634	4946.068	6471.977	4296.527	4169.904	7536.904	5410.069	4230.815	5330.496	4786.227
SNUPN	2826.487	2630.007	3393.9812	2727.1482	3200.3	3651.389	4134.706	2079.5642	2384.951	2375.669	2708.7437	2304.3435	2840.267	2101.022	3753.8757	2804.8987	2544.189	2308.069	3028.515	1983.7235	2541.758	2614.113	2740.62	3191.117	3233.845	2014.346	3436.035	2506.544	2787.022	3352.65	3439.988	3596.032	2706.3809	2448.2969	2709.561	2616.291	2673.294	1774.411	2989.072	2050.698	1557.292	1689.522	2052.942	2400.188	2324.654	2908.231	2532.502	2430.807	2994.96
[truncated: 36 more columns]
