# Supplementary material for: Expression and Potential Biomarkers of Regulators for M7G RNA Modification in Gliomas
Source: Front Neurol. 2022 May 9;13:886246. doi: 10.3389/fneur.2022.886246 (PMC9124973; doi:10.3389/fneur.2022.886246)
Supplement: Supplementary file 3 [file Data_Sheet_3.XLS]

Id	futime	fustat	Age	Gender	Grade	Stage	T	M	N
TCGA-14-1829	218	0	57	MALE	unknow	unknow	unknow	unknow	unknow
TCGA-06-0208	256	1	52	FEMALE	unknow	unknow	unknow	unknow	unknow
TCGA-02-0070	762	0	70	MALE	unknow	unknow	unknow	unknow	unknow
TCGA-28-5211	358	0	42	MALE	unknow	unknow	unknow	unknow	unknow
TCGA-DU-A7TI	1183	1	32	MALE	G3	unknow	unknow	unknow	unknow
TCGA-S9-A7J2	62	0	25	MALE	G3	unknow	unknow	unknow	unknow
TCGA-P5-A730	333	0	22	MALE	G3	unknow	unknow	unknow	unknow
TCGA-02-0039	320	1	54	MALE	unknow	unknow	unknow	unknow	unknow
TCGA-19-5960	455	1	56	MALE	unknow	unknow	unknow	unknow	unknow
TCGA-06-0240	621	1	57	MALE	unknow	unknow	unknow	unknow	unknow
TCGA-32-1986	386	1	68	MALE	unknow	unknow	unknow	unknow	unknow
TCGA-08-0380	454	1	74	FEMALE	unknow	unknow	unknow	unknow	unknow
TCGA-HT-7474	114	0	52	MALE	G2	unknow	unknow	unknow	unknow
TCGA-TM-A84C	492	1	32	MALE	G2	unknow	unknow	unknow	unknow
TCGA-TQ-A7RG	599	0	36	MALE	G2	unknow	unknow	unknow	unknow
TCGA-06-5418	83	1	75	FEMALE	unknow	unknow	unknow	unknow	unknow
TCGA-HT-A74O	3	0	34	MALE	G3	unknow	unknow	unknow	unknow
TCGA-16-0861		1	65	MALE	unknow	unknow	unknow	unknow	unknow
TCGA-08-0520	327	1	70	MALE	unknow	unknow	unknow	unknow	unknow
TCGA-02-0052	383	1	49	MALE	unknow	unknow	unknow	unknow	unknow
TCGA-S9-A7J3	629	0	52	FEMALE	G3	unknow	unknow	unknow	unknow
TCGA-CS-6666	1428	0	22	MALE	G3	unknow	unknow	unknow	unknow
TCGA-12-1092	661	1	58	MALE	unknow	unknow	unknow	unknow	unknow
TCGA-FG-7637	1219	0	49	MALE	G2	unknow	unknow	unknow	unknow
TCGA-02-0071	167	1	53	MALE	unknow	unknow	unknow	unknow	unknow
TCGA-FG-A6IZ	457	0	60	MALE	G2	unknow	unknow	unknow	unknow
TCGA-12-0778	454	1	53	MALE	unknow	unknow	unknow	unknow	unknow
TCGA-12-1597	675	1	62	FEMALE	unknow	unknow	unknow	unknow	unknow
TCGA-S9-A6UB	3761	0	52	MALE	G2	unknow	unknow	unknow	unknow
TCGA-06-6701	151	0	60	MALE	unknow	unknow	unknow	unknow	unknow
TCGA-02-0085	1561	1	63	FEMALE	unknow	unknow	unknow	unknow	unknow
TCGA-15-1446	581	0	55	MALE	unknow	unknow	unknow	unknow	unknow
TCGA-12-1098	121	1	75	FEMALE	unknow	unknow	unknow	unknow	unknow
TCGA-4W-AA9S	44	0	69	MALE	unknow	unknow	unknow	unknow	unknow
TCGA-32-4213	604	0	47	FEMALE	unknow	unknow	unknow	unknow	unknow
TCGA-14-0871	880	1	74	FEMALE	unknow	unknow	unknow	unknow	unknow
TCGA-41-3393	135	1	81	FEMALE	unknow	unknow	unknow	unknow	unknow
TCGA-26-1799	285	1	68	MALE	unknow	unknow	unknow	unknow	unknow
TCGA-74-6581	250	0	77	MALE	unknow	unknow	unknow	unknow	unknow
TCGA-81-5910	49	1	64	MALE	unknow	unknow	unknow	unknow	unknow
TCGA-12-0657	3	1	69	MALE	unknow	unknow	unknow	unknow	unknow
TCGA-06-6391	45	1	44	FEMALE	unknow	unknow	unknow	unknow	unknow
TCGA-14-0790	419	1	64	FEMALE	unknow	unknow	unknow	unknow	unknow
TCGA-76-6193	82	1	78	MALE	unknow	unknow	unknow	unknow	unknow
TCGA-TQ-A7RP	914	0	66	MALE	G2	unknow	unknow	unknow	unknow
TCGA-12-3651	386	1	77	MALE	unknow	unknow	unknow	unknow	unknow
TCGA-DU-7015	2761	0	41	FEMALE	G2	unknow	unknow	unknow	unknow
TCGA-06-0165	324	1	52	MALE	unknow	unknow	unknow	unknow	unknow
TCGA-HT-7857	7	0	24	FEMALE	G3	unknow	unknow	unknow	unknow
TCGA-06-0881	504	1	50	MALE	unknow	unknow	unknow	unknow	unknow
TCGA-CS-4943	1106	1	37	MALE	G3	unknow	unknow	unknow	unknow
TCGA-P5-A77W	584	0	37	FEMALE	G3	unknow	unknow	unknow	unknow
TCGA-08-0347	782	1	50	MALE	unknow	unknow	unknow	unknow	unknow
TCGA-HT-7884	343	0	44	FEMALE	G2	unknow	unknow	unknow	unknow
TCGA-19-5956	684	1	53	FEMALE	unknow	unknow	unknow	unknow	unknow
TCGA-32-4719	330	1	73	MALE	unknow	unknow	unknow	unknow	unknow
TCGA-32-2616	224	1	48	FEMALE	unknow	unknow	unknow	unknow	unknow
TCGA-DU-7007	1915	1	33	MALE	G2	unknow	unknow	unknow	unknow
TCGA-28-2509	145	0	77	FEMALE	unknow	unknow	unknow	unknow	unknow
TCGA-14-3476	12	1	74	MALE	unknow	unknow	unknow	unknow	unknow
TCGA-FG-A6J1	500	0	44	FEMALE	G2	unknow	unknow	unknow	unknow
TCGA-19-0962	20	1	77	FEMALE	unknow	unknow	unknow	unknow	unknow
TCGA-E1-5304	1251	1	42	MALE	G3	unknow	unknow	unknow	unknow
TCGA-06-2558	380	1	75	FEMALE	unknow	unknow	unknow	unknow	unknow
TCGA-16-1056	426	1	55	MALE	unknow	unknow	unknow	unknow	unknow
TCGA-27-1831	505	1	66	MALE	unknow	unknow	unknow	unknow	unknow
TCGA-E1-5322	3978	1	38	FEMALE	G2	unknow	unknow	unknow	unknow
TCGA-HT-8558	418	0	29	FEMALE	G2	unknow	unknow	unknow	unknow
TCGA-CS-5394	8	0	40	MALE	G3	unknow	unknow	unknow	unknow
TCGA-QH-A6X9	58	0	73	FEMALE	G2	unknow	unknow	unknow	unknow
TCGA-19-4065	214	0	36	MALE	unknow	unknow	unknow	unknow	unknow
TCGA-14-0866	801	1	55	MALE	unknow	unknow	unknow	unknow	unknow
TCGA-TM-A84F	1796	0	48	MALE	G3	unknow	unknow	unknow	unknow
TCGA-S9-A6TZ	1120	0	39	FEMALE	G2	unknow	unknow	unknow	unknow
TCGA-14-1455	28	1	61	MALE	unknow	unknow	unknow	unknow	unknow
TCGA-14-1453	35	1	69	MALE	unknow	unknow	unknow	unknow	unknow
TCGA-DU-7294	2869	0	53	FEMALE	G2	unknow	unknow	unknow	unknow
TCGA-16-0850	498	1	52	FEMALE	unknow	unknow	unknow	unknow	unknow
TCGA-TQ-A7RN	1026	0	32	MALE	G2	unknow	unknow	unknow	unknow
TCGA-TM-A7C3	1666	1	43	FEMALE	G3	unknow	unknow	unknow	unknow
TCGA-02-0060	183	1	66	FEMALE	unknow	unknow	unknow	unknow	unknow
TCGA-76-4928	94	1	85	FEMALE	unknow	unknow	unknow	unknow	unknow
TCGA-DB-A75M	544	0	47	MALE	G2	unknow	unknow	unknow	unknow
TCGA-DU-A5TS	964	0	42	MALE	G2	unknow	unknow	unknow	unknow
TCGA-76-6657	153	1	74	MALE	unknow	unknow	unknow	unknow	unknow
TCGA-02-0051	459	1	43	MALE	unknow	unknow	unknow	unknow	unknow
TCGA-02-0074	310	1	68	FEMALE	unknow	unknow	unknow	unknow	unknow
TCGA-DB-A4XD	1210	0	32	MALE	G3	unknow	unknow	unknow	unknow
TCGA-DH-5142	1943	0	29	MALE	G3	unknow	unknow	unknow	unknow
TCGA-WY-A85D	1147	0	60	MALE	G2	unknow	unknow	unknow	unknow
TCGA-02-0001	358	1	44	FEMALE	unknow	unknow	unknow	unknow	unknow
TCGA-P5-A5F0	287	0	33	MALE	G2	unknow	unknow	unknow	unknow
TCGA-HT-7476	199	0	26	MALE	G2	unknow	unknow	unknow	unknow
TCGA-TM-A84G	1236	0	54	FEMALE	G3	unknow	unknow	unknow	unknow
TCGA-28-1757	4	0	71	MALE	unknow	unknow	unknow	unknow	unknow
TCGA-19-1789	99	1	69	FEMALE	unknow	unknow	unknow	unknow	unknow
TCGA-VM-A8CF	609	0	44	FEMALE	G3	unknow	unknow	unknow	unknow
TCGA-DB-A64W	438	1	65	FEMALE	G3	unknow	unknow	unknow	unknow
TCGA-HT-7482	3253	0	18	FEMALE	G2	unknow	unknow	unknow	unknow
TCGA-28-2502	20	0	65	MALE	unknow	unknow	unknow	unknow	unknow
TCGA-QH-A65R	461	0	38	FEMALE	G3	unknow	unknow	unknow	unknow
TCGA-02-0079	829	1	57	MALE	unknow	unknow	unknow	unknow	unknow
TCGA-QH-A6CZ	279	0	38	MALE	G2	unknow	unknow	unknow	unknow
TCGA-14-1827	179	1	51	MALE	unknow	unknow	unknow	unknow	unknow
TCGA-S9-A6U0	742	1	46	MALE	G3	unknow	unknow	unknow	unknow
TCGA-QH-A6CV	442	0	51	MALE	G3	unknow	unknow	unknow	unknow
TCGA-S9-A6TS	1891	1	48	FEMALE	G3	unknow	unknow	unknow	unknow
TCGA-HT-8106	3	0	53	MALE	G3	unknow	unknow	unknow	unknow
TCGA-DU-A76L	814	1	54	MALE	G3	unknow	unknow	unknow	unknow
TCGA-02-2483	466	0	43	MALE	unknow	unknow	unknow	unknow	unknow
TCGA-19-1392	111	1	72	FEMALE	unknow	unknow	unknow	unknow	unknow
TCGA-HT-7611	1752	0	36	MALE	G2	unknow	unknow	unknow	unknow
TCGA-FG-A60J	449	0	47	FEMALE	G2	unknow	unknow	unknow	unknow
TCGA-FG-A60L	655	0	34	FEMALE	G2	unknow	unknow	unknow	unknow
TCGA-06-0169	100	1	68	MALE	unknow	unknow	unknow	unknow	unknow
TCGA-DU-A6S2	777	0	37	FEMALE	G2	unknow	unknow	unknow	unknow
TCGA-DB-A4XH	962	0	53	FEMALE	G2	unknow	unknow	unknow	unknow
TCGA-S9-A6WI	2585	0	56	FEMALE	G2	unknow	unknow	unknow	unknow
TCGA-02-0026	748	1	27	MALE	unknow	unknow	unknow	unknow	unknow
TCGA-26-A7UX	588	0	47	MALE	unknow	unknow	unknow	unknow	unknow
TCGA-FG-A6J3	677	0	52	FEMALE	G3	unknow	unknow	unknow	unknow
TCGA-FG-8189	685	0	33	FEMALE	G2	unknow	unknow	unknow	unknow
TCGA-DB-A4XB	919	0	38	MALE	G3	unknow	unknow	unknow	unknow
TCGA-32-4210	113	1	73	MALE	unknow	unknow	unknow	unknow	unknow
TCGA-08-0353	256	1	58	MALE	unknow	unknow	unknow	unknow	unknow
TCGA-12-0656	2883	1	48	FEMALE	unknow	unknow	unknow	unknow	unknow
TCGA-06-2565	506	1	59	MALE	unknow	unknow	unknow	unknow	unknow
TCGA-DU-8166	516	0	29	FEMALE	G2	unknow	unknow	unknow	unknow
TCGA-FG-A60K	542	0	34	FEMALE	G2	unknow	unknow	unknow	unknow
TCGA-02-0034	430	1	60	MALE	unknow	unknow	unknow	unknow	unknow
TCGA-06-0221	603	1	31	MALE	unknow	unknow	unknow	unknow	unknow
TCGA-28-1756	86	0	78	MALE	unknow	unknow	unknow	unknow	unknow
TCGA-08-0386	548	1	74	MALE	unknow	unknow	unknow	unknow	unknow
TCGA-FG-8185	433	0	37	MALE	G3	unknow	unknow	unknow	unknow
TCGA-19-2620	148	1	70	MALE	unknow	unknow	unknow	unknow	unknow
TCGA-08-0531	230	1	64	MALE	unknow	unknow	unknow	unknow	unknow
TCGA-28-5208	544	1	52	MALE	unknow	unknow	unknow	unknow	unknow
TCGA-S9-A7QY	863	0	35	FEMALE	G2	unknow	unknow	unknow	unknow
TCGA-06-2566	182	1	23	FEMALE	unknow	unknow	unknow	unknow	unknow
TCGA-19-1787	385	1	48	MALE	unknow	unknow	unknow	unknow	unknow
TCGA-DB-A64L	736	0	67	FEMALE	G2	unknow	unknow	unknow	unknow
TCGA-DU-8164	651	0	51	MALE	G2	unknow	unknow	unknow	unknow
TCGA-14-1454	918	1	54	FEMALE	unknow	unknow	unknow	unknow	unknow
TCGA-06-5412	138	1	78	FEMALE	unknow	unknow	unknow	unknow	unknow
TCGA-32-2495	457	1	59	FEMALE	unknow	unknow	unknow	unknow	unknow
TCGA-02-0430	321	1	67	FEMALE	unknow	unknow	unknow	unknow	unknow
TCGA-19-1389	141	1	51	MALE	unknow	unknow	unknow	unknow	unknow
TCGA-76-6285	254	1	64	FEMALE	unknow	unknow	unknow	unknow	unknow
TCGA-26-5134	167	0	74	MALE	unknow	unknow	unknow	unknow	unknow
TCGA-VM-A8CA	411	0	54	MALE	G2	unknow	unknow	unknow	unknow
TCGA-HT-7609	1399	0	34	MALE	G3	unknow	unknow	unknow	unknow
TCGA-DU-8158	155	1	57	FEMALE	G3	unknow	unknow	unknow	unknow
TCGA-14-0783	189	1	36	FEMALE	unknow	unknow	unknow	unknow	unknow
TCGA-HT-7881	1079	0	38	MALE	G2	unknow	unknow	unknow	unknow
TCGA-06-A6S0	95	1	79	MALE	unknow	unknow	unknow	unknow	unknow
TCGA-VW-A8FI	245	1	66	MALE	G3	unknow	unknow	unknow	unknow
TCGA-VM-A8C8	1397	0	50	FEMALE	G2	unknow	unknow	unknow	unknow
TCGA-RY-A847	933	0	45	MALE	G2	unknow	unknow	unknow	unknow
TCGA-06-2561	537	1	53	FEMALE	unknow	unknow	unknow	unknow	unknow
TCGA-76-6192	100	1	74	MALE	unknow	unknow	unknow	unknow	unknow
TCGA-06-1805	1031	0	28	FEMALE	unknow	unknow	unknow	unknow	unknow
TCGA-12-1089	177	1	64	MALE	unknow	unknow	unknow	unknow	unknow
TCGA-QH-A86X	337	0	33	MALE	G2	unknow	unknow	unknow	unknow
TCGA-14-4157	104	0	40	MALE	unknow	unknow	unknow	unknow	unknow
TCGA-TM-A84M	754	0	40	MALE	G3	unknow	unknow	unknow	unknow
TCGA-DU-7010	456	1	58	FEMALE	G3	unknow	unknow	unknow	unknow
TCGA-32-4209	618	1	40	MALE	unknow	unknow	unknow	unknow	unknow
TCGA-DU-5849	443	0	48	MALE	G2	unknow	unknow	unknow	unknow
TCGA-VM-A8CB	3	0	33	MALE	G3	unknow	unknow	unknow	unknow
TCGA-DU-5853	407	0	29	MALE	G2	unknow	unknow	unknow	unknow
TCGA-06-0174	98	1	54	MALE	unknow	unknow	unknow	unknow	unknow
TCGA-DU-A5TY	1033	1	46	FEMALE	G3	unknow	unknow	unknow	unknow
TCGA-27-2524	231	1	56	MALE	unknow	unknow	unknow	unknow	unknow
TCGA-02-0027	370	1	33	FEMALE	unknow	unknow	unknow	unknow	unknow
TCGA-TM-A84O	1011	1	61	FEMALE	G3	unknow	unknow	unknow	unknow
TCGA-06-0119	82	1	81	FEMALE	unknow	unknow	unknow	unknow	unknow
TCGA-RY-A83Z	301	0	54	FEMALE	G3	unknow	unknow	unknow	unknow
TCGA-32-5222	585	1	66	MALE	unknow	unknow	unknow	unknow	unknow
TCGA-41-5651	460	1	59	FEMALE	unknow	unknow	unknow	unknow	unknow
TCGA-HT-8564	478	0	47	MALE	G3	unknow	unknow	unknow	unknow
TCGA-32-2498		1	unknow	unknow	unknow	unknow	unknow	unknow	unknow
TCGA-FG-8186	487	0	42	FEMALE	G3	unknow	unknow	unknow	unknow
TCGA-06-0140	6	1	86	MALE	unknow	unknow	unknow	unknow	unknow
TCGA-DU-8168	431	0	55	FEMALE	G3	unknow	unknow	unknow	unknow
TCGA-06-0158	329	1	73	MALE	unknow	unknow	unknow	unknow	unknow
TCGA-DB-5278	2772	0	17	MALE	G2	unknow	unknow	unknow	unknow
TCGA-S9-A6U6	1069	0	28	MALE	G3	unknow	unknow	unknow	unknow
TCGA-DU-7018	933	1	57	FEMALE	G3	unknow	unknow	unknow	unknow
TCGA-02-0014	2512	1	25	MALE	unknow	unknow	unknow	unknow	unknow
TCGA-19-4068	137	0	68	FEMALE	unknow	unknow	unknow	unknow	unknow
TCGA-IK-7675	578	1	43	MALE	G2	unknow	unknow	unknow	unknow
TCGA-HT-7680	23	0	32	FEMALE	G2	unknow	unknow	unknow	unknow
TCGA-76-4935	1121	1	52	FEMALE	unknow	unknow	unknow	unknow	unknow
TCGA-81-5911	539	0	33	MALE	unknow	unknow	unknow	unknow	unknow
TCGA-76-6661	727	1	54	MALE	unknow	unknow	unknow	unknow	unknow
TCGA-06-0138	737	1	43	MALE	unknow	unknow	unknow	unknow	unknow
TCGA-P5-A5EX	243	0	41	FEMALE	G3	unknow	unknow	unknow	unknow
TCGA-02-0086	268	1	45	FEMALE	unknow	unknow	unknow	unknow	unknow
TCGA-TM-A84S	454	0	36	MALE	G3	unknow	unknow	unknow	unknow
TCGA-14-2554	532	1	52	FEMALE	unknow	unknow	unknow	unknow	unknow
TCGA-DB-5281	2381	0	61	MALE	G3	unknow	unknow	unknow	unknow
TCGA-28-5204	454	1	72	MALE	unknow	unknow	unknow	unknow	unknow
TCGA-19-1390	772	1	63	FEMALE	unknow	unknow	unknow	unknow	unknow
TCGA-HT-7875	10	0	56	MALE	G2	unknow	unknow	unknow	unknow
TCGA-14-1794	30	1	59	MALE	unknow	unknow	unknow	unknow	unknow
TCGA-S9-A6TW	1250	0	40	MALE	G3	unknow	unknow	unknow	unknow
TCGA-E1-A7YY	4445	1	27	FEMALE	G2	unknow	unknow	unknow	unknow
TCGA-FG-8188	455	0	41	MALE	G2	unknow	unknow	unknow	unknow
TCGA-TM-A84T	724	0	19	MALE	G2	unknow	unknow	unknow	unknow
TCGA-12-0618	395	1	49	MALE	unknow	unknow	unknow	unknow	unknow
TCGA-DB-A75P	492	0	25	FEMALE	G2	unknow	unknow	unknow	unknow
TCGA-06-0646	175	1	60	MALE	unknow	unknow	unknow	unknow	unknow
TCGA-DU-7013	269	1	59	MALE	G3	unknow	unknow	unknow	unknow
TCGA-HT-7477	738	0	62	MALE	G3	unknow	unknow	unknow	unknow
TCGA-P5-A735	292	0	38	FEMALE	G2	unknow	unknow	unknow	unknow
TCGA-RY-A843	63	0	30	MALE	G3	unknow	unknow	unknow	unknow
TCGA-DB-5280	1112	0	43	MALE	G2	unknow	unknow	unknow	unknow
TCGA-E1-A7YS	466	1	71	MALE	G3	unknow	unknow	unknow	unknow
TCGA-EZ-7264	1201	0	47	FEMALE	G2	unknow	unknow	unknow	unknow
TCGA-E1-A7YJ	592	1	55	MALE	G3	unknow	unknow	unknow	unknow
TCGA-DB-A4XG	2219	0	34	MALE	G3	unknow	unknow	unknow	unknow
TCGA-12-0707	864	1	55	MALE	unknow	unknow	unknow	unknow	unknow
TCGA-28-5209	442	0	66	FEMALE	unknow	unknow	unknow	unknow	unknow
TCGA-26-5136	577	1	78	FEMALE	unknow	unknow	unknow	unknow	unknow
TCGA-S9-A6U5	992	0	33	MALE	G2	unknow	unknow	unknow	unknow
TCGA-DU-6396	2286	1	31	FEMALE	G3	unknow	unknow	unknow	unknow
TCGA-DB-A64V	889	0	54	MALE	G2	unknow	unknow	unknow	unknow
TCGA-41-3392	30	1	88	MALE	unknow	unknow	unknow	unknow	unknow
TCGA-12-0620	318	1	57	MALE	unknow	unknow	unknow	unknow	unknow
TCGA-P5-A72W	317	0	35	MALE	G3	unknow	unknow	unknow	unknow
TCGA-FG-6688	571	0	59	FEMALE	G3	unknow	unknow	unknow	unknow
TCGA-32-4211	383	1	56	MALE	unknow	unknow	unknow	unknow	unknow
TCGA-76-6660	114	1	73	MALE	unknow	unknow	unknow	unknow	unknow
TCGA-06-1086	208	1	42	MALE	unknow	unknow	unknow	unknow	unknow
TCGA-06-0194	142	1	37	FEMALE	unknow	unknow	unknow	unknow	unknow
TCGA-19-5958	428	1	56	MALE	unknow	unknow	unknow	unknow	unknow
TCGA-12-5295	454	1	60	FEMALE	unknow	unknow	unknow	unknow	unknow
TCGA-HT-A74K	467	0	58	FEMALE	G3	unknow	unknow	unknow	unknow
TCGA-32-1977	3	0	63	FEMALE	unknow	unknow	unknow	unknow	unknow
TCGA-08-0349	298	1	46	MALE	unknow	unknow	unknow	unknow	unknow
TCGA-19-A6J5	868	0	40	MALE	unknow	unknow	unknow	unknow	unknow
TCGA-RY-A840	854	0	47	MALE	G3	unknow	unknow	unknow	unknow
TCGA-32-1970	468	1	59	MALE	unknow	unknow	unknow	unknow	unknow
TCGA-28-2499		1	59	MALE	unknow	unknow	unknow	unknow	unknow
TCGA-S9-A6U8	2988	1	24	MALE	G2	unknow	unknow	unknow	unknow
TCGA-08-0360	468	1	76	MALE	unknow	unknow	unknow	unknow	unknow
TCGA-06-A5U0	815	0	21	FEMALE	unknow	unknow	unknow	unknow	unknow
TCGA-02-2485	470	0	53	MALE	unknow	unknow	unknow	unknow	unknow
TCGA-HT-A5RB	3	0	24	MALE	G2	unknow	unknow	unknow	unknow
TCGA-FG-A4MT	1164	0	27	FEMALE	G2	unknow	unknow	unknow	unknow
TCGA-06-5413	268	0	67	MALE	unknow	unknow	unknow	unknow	unknow
TCGA-02-0289	432	1	57	MALE	unknow	unknow	unknow	unknow	unknow
TCGA-P5-A5ET	0	0	27	MALE	G2	unknow	unknow	unknow	unknow
TCGA-DU-A5TW	760	0	33	FEMALE	G3	unknow	unknow	unknow	unknow
TCGA-06-0139	362	1	40	MALE	unknow	unknow	unknow	unknow	unknow
TCGA-S9-A6WL	946	0	52	MALE	G3	unknow	unknow	unknow	unknow
TCGA-DU-5854	257	0	57	FEMALE	G3	unknow	unknow	unknow	unknow
TCGA-DU-6542	73	0	25	MALE	G3	unknow	unknow	unknow	unknow
TCGA-DB-A4XF	1021	0	41	FEMALE	G3	unknow	unknow	unknow	unknow
TCGA-14-1043	24	1	61	MALE	unknow	unknow	unknow	unknow	unknow
TCGA-DU-7292	242	1	69	MALE	G3	unknow	unknow	unknow	unknow
TCGA-FG-6692	561	1	63	MALE	G3	unknow	unknow	unknow	unknow
TCGA-06-0744	1426	1	66	MALE	unknow	unknow	unknow	unknow	unknow
TCGA-06-5411	254	1	51	MALE	unknow	unknow	unknow	unknow	unknow
TCGA-06-0686	432	1	53	MALE	unknow	unknow	unknow	unknow	unknow
TCGA-02-2470	393	1	57	MALE	unknow	unknow	unknow	unknow	unknow
TCGA-87-5896	800	0	50	FEMALE	unknow	unknow	unknow	unknow	unknow
TCGA-E1-5305	2433	1	34	MALE	G3	unknow	unknow	unknow	unknow
TCGA-06-0129	1024	1	30	MALE	unknow	unknow	unknow	unknow	unknow
TCGA-06-0397	274	1	57	FEMALE	unknow	unknow	unknow	unknow	unknow
TCGA-06-2567	133	1	65	MALE	unknow	unknow	unknow	unknow	unknow
TCGA-12-1094	372	1	56	MALE	unknow	unknow	unknow	unknow	unknow
TCGA-74-6573	105	1	67	MALE	unknow	unknow	unknow	unknow	unknow
TCGA-VM-A8CD	240	1	58	MALE	G3	unknow	unknow	unknow	unknow
TCGA-CS-5397	194	1	54	FEMALE	G3	unknow	unknow	unknow	unknow
TCGA-06-0166	178	1	51	MALE	unknow	unknow	unknow	unknow	unknow
TCGA-DU-6397	1401	1	45	MALE	G3	unknow	unknow	unknow	unknow
TCGA-E1-5303	2052	1	38	MALE	G3	unknow	unknow	unknow	unknow
TCGA-HT-7610	1706	0	25	FEMALE	G2	unknow	unknow	unknow	unknow
TCGA-19-A60I	541	0	39	MALE	unknow	unknow	unknow	unknow	unknow
TCGA-S9-A6U1	785	0	22	FEMALE	G3	unknow	unknow	unknow	unknow
TCGA-HT-7483	5255	0	14	MALE	G2	unknow	unknow	unknow	unknow
TCGA-32-1979	593	1	69	FEMALE	unknow	unknow	unknow	unknow	unknow
TCGA-S9-A6TY	1076	0	50	MALE	G2	unknow	unknow	unknow	unknow
TCGA-DU-6399	2000	1	54	MALE	G2	unknow	unknow	unknow	unknow
TCGA-02-0064	600	1	50	MALE	unknow	unknow	unknow	unknow	unknow
TCGA-E1-A7YW	1120	1	28	MALE	G2	unknow	unknow	unknow	unknow
TCGA-HT-7608	671	0	61	MALE	G2	unknow	unknow	unknow	unknow
TCGA-S9-A7R1	5166	1	35	MALE	G2	unknow	unknow	unknow	unknow
TCGA-06-0146	611	1	33	FEMALE	unknow	unknow	unknow	unknow	unknow
TCGA-WY-A85A	1320	0	20	MALE	G2	unknow	unknow	unknow	unknow
TCGA-TQ-A7RH	486	0	39	MALE	G2	unknow	unknow	unknow	unknow
TCGA-DH-5140	607	1	38	FEMALE	G3	unknow	unknow	unknow	unknow
TCGA-06-5408	357	1	54	FEMALE	unknow	unknow	unknow	unknow	unknow
TCGA-DU-6403	354	1	60	FEMALE	G3	unknow	unknow	unknow	unknow
TCGA-02-0025	1300	1	47	MALE	unknow	unknow	unknow	unknow	unknow
TCGA-FG-A4MW	559	1	63	MALE	G3	unknow	unknow	unknow	unknow
TCGA-08-0346	256	1	69	MALE	unknow	unknow	unknow	unknow	unknow
TCGA-08-0245	1151	1	31	FEMALE	unknow	unknow	unknow	unknow	unknow
TCGA-06-5415	260	0	60	MALE	unknow	unknow	unknow	unknow	unknow
TCGA-CS-4944	1828	0	50	MALE	G2	unknow	unknow	unknow	unknow
TCGA-14-1037	587	1	66	FEMALE	unknow	unknow	unknow	unknow	unknow
TCGA-74-6577	132	0	51	MALE	unknow	unknow	unknow	unknow	unknow
TCGA-HW-A5KL	878	0	42	FEMALE	G2	unknow	unknow	unknow	unknow
TCGA-FN-7833	837	0	25	MALE	G3	unknow	unknow	unknow	unknow
TCGA-02-0010	1077	1	20	FEMALE	unknow	unknow	unknow	unknow	unknow
TCGA-02-0114	3041	1	37	FEMALE	unknow	unknow	unknow	unknow	unknow
TCGA-76-4927	535	1	58	MALE	unknow	unknow	unknow	unknow	unknow
TCGA-HT-7479	1227	0	44	MALE	G3	unknow	unknow	unknow	unknow
TCGA-P5-A72X	403	0	21	MALE	G3	unknow	unknow	unknow	unknow
TCGA-06-0878	218	0	74	MALE	unknow	unknow	unknow	unknow	unknow
TCGA-06-0644	384	1	71	MALE	unknow	unknow	unknow	unknow	unknow
TCGA-HT-A74L	336	0	22	FEMALE	G2	unknow	unknow	unknow	unknow
TCGA-DU-8161	722	1	63	FEMALE	G3	unknow	unknow	unknow	unknow
TCGA-QH-A6XA	502	0	23	FEMALE	G2	unknow	unknow	unknow	unknow
TCGA-HT-7468	203	0	30	MALE	G3	unknow	unknow	unknow	unknow
TCGA-CS-4941	234	1	67	MALE	G3	unknow	unknow	unknow	unknow
TCGA-E1-5318	2379	1	42	FEMALE	G2	unknow	unknow	unknow	unknow
TCGA-S9-A7IQ	1099	0	45	FEMALE	G2	unknow	unknow	unknow	unknow
TCGA-06-A7TK	444	1	64	MALE	unknow	unknow	unknow	unknow	unknow
TCGA-S9-A89V	569	0	70	MALE	G3	unknow	unknow	unknow	unknow
TCGA-16-0849	793	0	54	MALE	unknow	unknow	unknow	unknow	unknow
TCGA-DU-6400	37	1	66	FEMALE	G2	unknow	unknow	unknow	unknow
TCGA-32-4208	643	0	25	MALE	unknow	unknow	unknow	unknow	unknow
TCGA-14-1450	1788	0	57	FEMALE	unknow	unknow	unknow	unknow	unknow
TCGA-E1-A7YE	886	1	32	FEMALE	G3	unknow	unknow	unknow	unknow
TCGA-12-1602	206	1	58	MALE	unknow	unknow	unknow	unknow	unknow
TCGA-FG-A710	1115	0	50	FEMALE	G2	unknow	unknow	unknow	unknow
TCGA-HT-8563	860	0	30	FEMALE	G3	unknow	unknow	unknow	unknow
TCGA-14-0789	342	1	54	MALE	unknow	unknow	unknow	unknow	unknow
TCGA-27-1837	427	1	36	MALE	unknow	unknow	unknow	unknow	unknow
TCGA-DH-A66F	523	0	49	MALE	G2	unknow	unknow	unknow	unknow
TCGA-12-5299	98	1	56	FEMALE	unknow	unknow	unknow	unknow	unknow
TCGA-TQ-A7RU	1032	0	51	MALE	G2	unknow	unknow	unknow	unknow
TCGA-HT-7616	7	1	75	MALE	G3	unknow	unknow	unknow	unknow
TCGA-FG-8187	611	0	31	MALE	G2	unknow	unknow	unknow	unknow
TCGA-HT-8113	900	0	49	FEMALE	G2	unknow	unknow	unknow	unknow
TCGA-TM-A84Q	772	0	31	MALE	G2	unknow	unknow	unknow	unknow
TCGA-06-0876	1405	0	72	FEMALE	unknow	unknow	unknow	unknow	unknow
TCGA-02-0339	377	1	67	MALE	unknow	unknow	unknow	unknow	unknow
TCGA-DU-7304	709	1	43	MALE	G3	unknow	unknow	unknow	unknow
TCGA-08-0351	1987	1	40	MALE	unknow	unknow	unknow	unknow	unknow
TCGA-76-4929	111	1	76	FEMALE	unknow	unknow	unknow	unknow	unknow
TCGA-76-6286	638	1	60	MALE	unknow	unknow	unknow	unknow	unknow
TCGA-HT-A74J	320	0	33	MALE	G2	unknow	unknow	unknow	unknow
TCGA-DU-7306	1277	0	67	MALE	G2	unknow	unknow	unknow	unknow
TCGA-HT-7677	494	0	53	MALE	G3	unknow	unknow	unknow	unknow
TCGA-HT-7470	1220	1	37	MALE	G3	unknow	unknow	unknow	unknow
TCGA-DB-5275	1458	0	36	MALE	G3	unknow	unknow	unknow	unknow
TCGA-06-6699	47	0	58	FEMALE	unknow	unknow	unknow	unknow	unknow
TCGA-E1-A7YK	378	1	52	MALE	G3	unknow	unknow	unknow	unknow
TCGA-06-0210	225	1	72	FEMALE	unknow	unknow	unknow	unknow	unknow
TCGA-HT-7880	162	0	30	MALE	G2	unknow	unknow	unknow	unknow
TCGA-74-6578	436	0	58	MALE	unknow	unknow	unknow	unknow	unknow
TCGA-06-0209	232	1	76	MALE	unknow	unknow	unknow	unknow	unknow
TCGA-FG-7643	611	0	49	FEMALE	G2	unknow	unknow	unknow	unknow
TCGA-12-0703	620	1	46	MALE	unknow	unknow	unknow	unknow	unknow
TCGA-06-0160	359	1	56	FEMALE	unknow	unknow	unknow	unknow	unknow
TCGA-76-6656	147	1	66	MALE	unknow	unknow	unknow	unknow	unknow
TCGA-02-0057	604	1	66	FEMALE	unknow	unknow	unknow	unknow	unknow
TCGA-FG-7638	686	0	31	FEMALE	G3	unknow	unknow	unknow	unknow
TCGA-32-2638	766	1	67	MALE	unknow	unknow	unknow	unknow	unknow
TCGA-HT-7620	434	0	40	MALE	G3	unknow	unknow	unknow	unknow
TCGA-02-0046	209	1	61	MALE	unknow	unknow	unknow	unknow	unknow
TCGA-02-0083	691	1	59	FEMALE	unknow	unknow	unknow	unknow	unknow
TCGA-HT-A61A	194	0	20	FEMALE	G2	unknow	unknow	unknow	unknow
TCGA-74-6575	636	0	73	FEMALE	unknow	unknow	unknow	unknow	unknow
TCGA-DU-6393	1585	1	66	MALE	G3	unknow	unknow	unknow	unknow
TCGA-HT-8109	169	0	64	MALE	G3	unknow	unknow	unknow	unknow
TCGA-P5-A781	134	0	34	FEMALE	G3	unknow	unknow	unknow	unknow
TCGA-08-0529	560	1	56	FEMALE	unknow	unknow	unknow	unknow	unknow
TCGA-02-0258	503	1	36	FEMALE	unknow	unknow	unknow	unknow	unknow
TCGA-HT-7603	705	0	29	MALE	G2	unknow	unknow	unknow	unknow
TCGA-HT-A617	491	0	47	MALE	G2	unknow	unknow	unknow	unknow
TCGA-76-4931	279	1	70	FEMALE	unknow	unknow	unknow	unknow	unknow
TCGA-06-0939	814	1	79	FEMALE	unknow	unknow	unknow	unknow	unknow
TCGA-IK-8125	1301	0	62	MALE	G3	unknow	unknow	unknow	unknow
TCGA-DB-A4X9	1412	0	33	FEMALE	G2	unknow	unknow	unknow	unknow
TCGA-CS-6665	1568	0	51	FEMALE	G3	unknow	unknow	unknow	unknow
TCGA-HT-A616	55	0	36	FEMALE	G2	unknow	unknow	unknow	unknow
TCGA-DU-A7TD	228	1	52	MALE	G3	unknow	unknow	unknow	unknow
TCGA-06-0241	1481	1	65	FEMALE	unknow	unknow	unknow	unknow	unknow
TCGA-FG-5962	1453	0	54	MALE	G3	unknow	unknow	unknow	unknow
TCGA-12-0692	111	1	75	FEMALE	unknow	unknow	unknow	unknow	unknow
TCGA-41-2575	290	1	75	MALE	unknow	unknow	unknow	unknow	unknow
TCGA-32-1987	452	1	49	FEMALE	unknow	unknow	unknow	unknow	unknow
TCGA-15-0742	419	1	65	MALE	unknow	unknow	unknow	unknow	unknow
TCGA-08-0359	103	1	59	FEMALE	unknow	unknow	unknow	unknow	unknow
TCGA-DU-A7TC	1137	0	32	MALE	G2	unknow	unknow	unknow	unknow
TCGA-12-0653	320	1	65	MALE	unknow	unknow	unknow	unknow	unknow
TCGA-HT-A618	512	0	37	FEMALE	G3	unknow	unknow	unknow	unknow
TCGA-HW-7486	1721	0	37	MALE	G2	unknow	unknow	unknow	unknow
TCGA-02-0084	384	1	36	FEMALE	unknow	unknow	unknow	unknow	unknow
TCGA-08-0517	1785	1	34	FEMALE	unknow	unknow	unknow	unknow	unknow
TCGA-HT-7686	1300	0	29	FEMALE	G3	unknow	unknow	unknow	unknow
TCGA-CS-5390		0	47	FEMALE	G2	unknow	unknow	unknow	unknow
TCGA-02-0043	557	1	54	FEMALE	unknow	unknow	unknow	unknow	unknow
TCGA-15-1449	404	1	65	MALE	unknow	unknow	unknow	unknow	unknow
TCGA-12-0827	1179	1	38	FEMALE	unknow	unknow	unknow	unknow	unknow
TCGA-08-0246	127	1	57	FEMALE	unknow	unknow	unknow	unknow	unknow
TCGA-06-0211	360	1	47	MALE	unknow	unknow	unknow	unknow	unknow
TCGA-16-1045	883	1	49	FEMALE	unknow	unknow	unknow	unknow	unknow
TCGA-26-1438	305	0	36	MALE	unknow	unknow	unknow	unknow	unknow
TCGA-12-0691	369	1	63	MALE	unknow	unknow	unknow	unknow	unknow
TCGA-27-2519	550	1	48	MALE	unknow	unknow	unknow	unknow	unknow
TCGA-06-0750	28	1	43	MALE	unknow	unknow	unknow	unknow	unknow
TCGA-08-0514	337	1	69	FEMALE	unknow	unknow	unknow	unknow	unknow
TCGA-28-2513	222	0	69	FEMALE	unknow	unknow	unknow	unknow	unknow
TCGA-06-0409	2201	1	43	MALE	unknow	unknow	unknow	unknow	unknow
TCGA-19-0964	103	0	70	MALE	unknow	unknow	unknow	unknow	unknow
TCGA-02-0009	322	1	61	FEMALE	unknow	unknow	unknow	unknow	unknow
TCGA-02-2486	618	1	64	MALE	unknow	unknow	unknow	unknow	unknow
TCGA-02-0290	485	1	49	MALE	unknow	unknow	unknow	unknow	unknow
TCGA-08-0392	22	1	60	MALE	unknow	unknow	unknow	unknow	unknow
TCGA-HW-A5KM	630	0	35	MALE	G2	unknow	unknow	unknow	unknow
TCGA-QH-A65S	77	0	32	FEMALE	G2	unknow	unknow	unknow	unknow
TCGA-19-5953	144	1	58	MALE	unknow	unknow	unknow	unknow	unknow
TCGA-E1-A7YV	987	1	26	FEMALE	G3	unknow	unknow	unknow	unknow
TCGA-HT-7475	530	0	67	MALE	G3	unknow	unknow	unknow	unknow
TCGA-HT-7467	3	0	54	MALE	G2	unknow	unknow	unknow	unknow
TCGA-28-5207	343	1	71	MALE	unknow	unknow	unknow	unknow	unknow
TCGA-16-1063	425	1	72	MALE	unknow	unknow	unknow	unknow	unknow
TCGA-TM-A84I	854	0	30	MALE	G3	unknow	unknow	unknow	unknow
TCGA-FG-8182	416	0	35	MALE	G2	unknow	unknow	unknow	unknow
TCGA-TM-A7C5	1500	0	30	MALE	G2	unknow	unknow	unknow	unknow
TCGA-S9-A6WQ	428	0	57	FEMALE	G2	unknow	unknow	unknow	unknow
TCGA-DU-5872	532	0	43	FEMALE	G2	unknow	unknow	unknow	unknow
TCGA-26-5139	48	0	65	FEMALE	unknow	unknow	unknow	unknow	unknow
TCGA-27-1834	1233	1	56	MALE	unknow	unknow	unknow	unknow	unknow
TCGA-E1-5311	4084	1	31	MALE	G3	unknow	unknow	unknow	unknow
TCGA-DU-A76O	522	0	30	MALE	G2	unknow	unknow	unknow	unknow
TCGA-08-0516	596	1	14	MALE	unknow	unknow	unknow	unknow	unknow
TCGA-HT-8107	14	0	62	MALE	G2	unknow	unknow	unknow	unknow
TCGA-FG-8181	862	0	23	MALE	G3	unknow	unknow	unknow	unknow
TCGA-VM-A8CH	714	0	24	FEMALE	G2	unknow	unknow	unknow	unknow
TCGA-02-0266	539	1	14	MALE	unknow	unknow	unknow	unknow	unknow
TCGA-06-0155	318	1	61	MALE	unknow	unknow	unknow	unknow	unknow
TCGA-FG-7636	544	0	48	MALE	G3	unknow	unknow	unknow	unknow
TCGA-QH-A6X3	313	0	27	MALE	G2	unknow	unknow	unknow	unknow
TCGA-12-0780	452	1	51	FEMALE	unknow	unknow	unknow	unknow	unknow
TCGA-06-0394	329	1	51	MALE	unknow	unknow	unknow	unknow	unknow
TCGA-12-0769	458	1	52	MALE	unknow	unknow	unknow	unknow	unknow
TCGA-14-0812	99	1	65	MALE	unknow	unknow	unknow	unknow	unknow
TCGA-41-3915	360	1	48	MALE	unknow	unknow	unknow	unknow	unknow
TCGA-CS-5395	639	1	43	MALE	G2	unknow	unknow	unknow	unknow
TCGA-06-0219	22	1	67	MALE	unknow	unknow	unknow	unknow	unknow
TCGA-02-0099	106	1	46	MALE	unknow	unknow	unknow	unknow	unknow
TCGA-06-0126	211	1	86	MALE	unknow	unknow	unknow	unknow	unknow
TCGA-DB-5276	2218	0	32	MALE	G3	unknow	unknow	unknow	unknow
TCGA-E1-A7YU	23	1	42	MALE	G3	unknow	unknow	unknow	unknow
TCGA-06-0137	812	1	63	FEMALE	unknow	unknow	unknow	unknow	unknow
TCGA-DU-5871	576	0	37	FEMALE	G2	unknow	unknow	unknow	unknow
TCGA-16-1047	139	1	66	FEMALE	unknow	unknow	unknow	unknow	unknow
TCGA-12-3649	463	1	76	MALE	unknow	unknow	unknow	unknow	unknow
TCGA-14-1034	485	1	60	FEMALE	unknow	unknow	unknow	unknow	unknow
TCGA-E1-A7Z6	984	1	41	FEMALE	G2	unknow	unknow	unknow	unknow
TCGA-DU-6401	2660	1	31	FEMALE	G2	unknow	unknow	unknow	unknow
TCGA-DH-5144	748	0	56	FEMALE	G3	unknow	unknow	unknow	unknow
TCGA-06-0147	541	1	51	FEMALE	unknow	unknow	unknow	unknow	unknow
TCGA-08-0345	53	1	71	FEMALE	unknow	unknow	unknow	unknow	unknow
TCGA-08-0385	82	1	71	MALE	unknow	unknow	unknow	unknow	unknow
TCGA-WY-A858	1337	0	32	FEMALE	G3	unknow	unknow	unknow	unknow
TCGA-DB-A64U	846	0	38	FEMALE	G2	unknow	unknow	unknow	unknow
TCGA-FG-8191	992	0	30	MALE	G3	unknow	unknow	unknow	unknow
TCGA-28-1752	258	0	42	FEMALE	unknow	unknow	unknow	unknow	unknow
TCGA-TQ-A7RK	1341	0	29	MALE	G2	unknow	unknow	unknow	unknow
TCGA-19-5947	202	1	47	FEMALE	unknow	unknow	unknow	unknow	unknow
TCGA-06-0182	111	1	76	MALE	unknow	unknow	unknow	unknow	unknow
TCGA-76-6662	1048	1	58	MALE	unknow	unknow	unknow	unknow	unknow
TCGA-08-0344	3524	1	66	MALE	unknow	unknow	unknow	unknow	unknow
TCGA-HT-7472	1	0	38	MALE	G2	unknow	unknow	unknow	unknow
TCGA-DB-5277	1547	1	34	MALE	G3	unknow	unknow	unknow	unknow
TCGA-28-5216	415	0	52	MALE	unknow	unknow	unknow	unknow	unknow
TCGA-12-0662	1161	1	51	MALE	unknow	unknow	unknow	unknow	unknow
TCGA-VV-A829	1127	0	44	MALE	G3	unknow	unknow	unknow	unknow
TCGA-DH-A7UV	566	0	49	MALE	G3	unknow	unknow	unknow	unknow
TCGA-32-2491	372	1	63	MALE	unknow	unknow	unknow	unknow	unknow
TCGA-HW-8319	1209	1	34	FEMALE	G3	unknow	unknow	unknow	unknow
TCGA-06-0195	225	1	63	MALE	unknow	unknow	unknow	unknow	unknow
TCGA-WY-A85C	1426	0	36	MALE	G2	unknow	unknow	unknow	unknow
TCGA-P5-A5EW	204	0	20	FEMALE	G2	unknow	unknow	unknow	unknow
TCGA-06-0130	394	1	54	MALE	unknow	unknow	unknow	unknow	unknow
TCGA-06-6388	159	1	64	FEMALE	unknow	unknow	unknow	unknow	unknow
TCGA-DB-A75O	935	0	29	MALE	G3	unknow	unknow	unknow	unknow
TCGA-DU-A7TA	2565	0	32	MALE	G2	unknow	unknow	unknow	unknow
TCGA-32-1980	36	1	72	MALE	unknow	unknow	unknow	unknow	unknow
TCGA-12-0820	562	1	40	MALE	unknow	unknow	unknow	unknow	unknow
TCGA-06-0412	291	1	56	FEMALE	unknow	unknow	unknow	unknow	unknow
TCGA-06-0143	357	1	58	MALE	unknow	unknow	unknow	unknow	unknow
TCGA-E1-A7Z4	4412	1	35	MALE	G2	unknow	unknow	unknow	unknow
TCGA-S9-A6TV	571	0	50	MALE	G3	unknow	unknow	unknow	unknow
TCGA-HW-7495	1078	0	45	FEMALE	G2	unknow	unknow	unknow	unknow
TCGA-27-2523	489	1	63	MALE	unknow	unknow	unknow	unknow	unknow
TCGA-HT-7481	2918	0	39	MALE	G2	unknow	unknow	unknow	unknow
TCGA-E1-A7YQ	1578	1	58	FEMALE	G3	unknow	unknow	unknow	unknow
TCGA-32-2634	693	0	82	MALE	unknow	unknow	unknow	unknow	unknow
TCGA-DB-A64P	916	0	40	MALE	G3	unknow	unknow	unknow	unknow
TCGA-HT-7684	184	0	58	MALE	G3	unknow	unknow	unknow	unknow
TCGA-26-5133	452	0	59	MALE	unknow	unknow	unknow	unknow	unknow
TCGA-02-0016	2648	1	50	MALE	unknow	unknow	unknow	unknow	unknow
TCGA-19-2631	213	1	74	FEMALE	unknow	unknow	unknow	unknow	unknow
TCGA-12-0821	323	1	62	MALE	unknow	unknow	unknow	unknow	unknow
TCGA-TQ-A7RR	787	0	38	MALE	G2	unknow	unknow	unknow	unknow
TCGA-06-0743	803	1	69	MALE	unknow	unknow	unknow	unknow	unknow
TCGA-26-5135	270	1	72	FEMALE	unknow	unknow	unknow	unknow	unknow
TCGA-HT-7691	3	0	31	FEMALE	G2	unknow	unknow	unknow	unknow
TCGA-HT-A5R7	615	0	33	FEMALE	G3	unknow	unknow	unknow	unknow
TCGA-HT-8104	372	0	51	FEMALE	G3	unknow	unknow	unknow	unknow
TCGA-06-0875	1322	0	61	FEMALE	unknow	unknow	unknow	unknow	unknow
TCGA-DB-A64O	775	1	59	MALE	G2	unknow	unknow	unknow	unknow
TCGA-06-6698	145	0	53	FEMALE	unknow	unknow	unknow	unknow	unknow
TCGA-S9-A7IY	715	0	39	MALE	G3	unknow	unknow	unknow	unknow
TCGA-HT-A615	515	0	38	FEMALE	G2	unknow	unknow	unknow	unknow
TCGA-02-2466	511	1	61	MALE	unknow	unknow	unknow	unknow	unknow
TCGA-02-0107	537	1	56	MALE	unknow	unknow	unknow	unknow	unknow
TCGA-06-0745	239	1	59	MALE	unknow	unknow	unknow	unknow	unknow
TCGA-TM-A7C4	1470	0	39	FEMALE	G2	unknow	unknow	unknow	unknow
TCGA-DU-A7TG	1351	1	40	MALE	G2	unknow	unknow	unknow	unknow
TCGA-E1-5307	1762	1	62	FEMALE	G3	unknow	unknow	unknow	unknow
TCGA-08-0354	546	1	52	FEMALE	unknow	unknow	unknow	unknow	unknow
TCGA-P5-A731	274	0	59	FEMALE	G2	unknow	unknow	unknow	unknow
TCGA-32-1973	641	1	21	MALE	unknow	unknow	unknow	unknow	unknow
TCGA-19-2629	737	1	60	MALE	unknow	unknow	unknow	unknow	unknow
TCGA-HT-7693	533	0	51	FEMALE	G2	unknow	unknow	unknow	unknow
TCGA-HW-7491	2078	0	35	MALE	G2	unknow	unknow	unknow	unknow
TCGA-06-0649	64	1	73	FEMALE	unknow	unknow	unknow	unknow	unknow
TCGA-F6-A8O4	6	0	44	MALE	G2	unknow	unknow	unknow	unknow
TCGA-06-0402	8	1	71	MALE	unknow	unknow	unknow	unknow	unknow
TCGA-E1-A7Z2	398	1	58	FEMALE	G2	unknow	unknow	unknow	unknow
TCGA-DB-A64R	955	0	24	FEMALE	G2	unknow	unknow	unknow	unknow
TCGA-19-2625	124	1	76	FEMALE	unknow	unknow	unknow	unknow	unknow
TCGA-S9-A6U2	908	0	48	FEMALE	G2	unknow	unknow	unknow	unknow
TCGA-14-1823	543	1	58	FEMALE	unknow	unknow	unknow	unknow	unknow
TCGA-12-1097	442	1	61	MALE	unknow	unknow	unknow	unknow	unknow
TCGA-02-0113	2818	0	43	FEMALE	unknow	unknow	unknow	unknow	unknow
TCGA-08-0521	146	1	17	MALE	unknow	unknow	unknow	unknow	unknow
TCGA-02-0011	630	1	18	FEMALE	unknow	unknow	unknow	unknow	unknow
TCGA-08-0355	747	1	30	FEMALE	unknow	unknow	unknow	unknow	unknow
TCGA-06-6700	145	0	76	MALE	unknow	unknow	unknow	unknow	unknow
TCGA-FG-A4MY	721	0	44	FEMALE	G2	unknow	unknow	unknow	unknow
TCGA-08-0390	425	1	69	MALE	unknow	unknow	unknow	unknow	unknow
TCGA-02-0007	705	1	40	FEMALE	unknow	unknow	unknow	unknow	unknow
TCGA-DB-A64Q	182	0	31	FEMALE	G2	unknow	unknow	unknow	unknow
TCGA-06-0148	307	1	76	MALE	unknow	unknow	unknow	unknow	unknow
TCGA-14-0817	164	1	69	FEMALE	unknow	unknow	unknow	unknow	unknow
TCGA-HW-A5KJ	962	1	68	MALE	G3	unknow	unknow	unknow	unknow
TCGA-16-1060	278	1	70	FEMALE	unknow	unknow	unknow	unknow	unknow
TCGA-S9-A89Z	623	0	40	MALE	G3	unknow	unknow	unknow	unknow
TCGA-DU-A5TR	908	0	51	MALE	G2	unknow	unknow	unknow	unknow
TCGA-06-0877	204	0	78	MALE	unknow	unknow	unknow	unknow	unknow
TCGA-06-0125	1448	1	63	FEMALE	unknow	unknow	unknow	unknow	unknow
TCGA-OX-A56R	180	1	68	MALE	unknow	unknow	unknow	unknow	unknow
TCGA-DU-7298	576	1	38	FEMALE	G3	unknow	unknow	unknow	unknow
TCGA-HT-8018	1152	1	40	FEMALE	G2	unknow	unknow	unknow	unknow
TCGA-S9-A6WD	2289	0	58	MALE	G3	unknow	unknow	unknow	unknow
TCGA-16-1062	646	1	57	FEMALE	unknow	unknow	unknow	unknow	unknow
TCGA-06-0173	136	1	72	FEMALE	unknow	unknow	unknow	unknow	unknow
TCGA-06-1802	466	1	61	MALE	unknow	unknow	unknow	unknow	unknow
TCGA-08-0244	690	1	62	MALE	unknow	unknow	unknow	unknow	unknow
TCGA-12-3653	442	1	34	FEMALE	unknow	unknow	unknow	unknow	unknow
TCGA-HW-7490	1387	0	41	MALE	G2	unknow	unknow	unknow	unknow
TCGA-06-5859	139	0	63	MALE	unknow	unknow	unknow	unknow	unknow
TCGA-08-0352	39	1	79	MALE	unknow	unknow	unknow	unknow	unknow
TCGA-27-1835	648	1	53	FEMALE	unknow	unknow	unknow	unknow	unknow
TCGA-16-0846	119	1	85	MALE	unknow	unknow	unknow	unknow	unknow
TCGA-02-0116	1489	1	51	MALE	unknow	unknow	unknow	unknow	unknow
TCGA-02-0087	1757	0	27	FEMALE	unknow	unknow	unknow	unknow	unknow
TCGA-TM-A84R	566	0	46	MALE	G2	unknow	unknow	unknow	unknow
TCGA-HT-7694	210	0	60	MALE	G3	unknow	unknow	unknow	unknow
TCGA-HT-7856	1189	0	35	MALE	G3	unknow	unknow	unknow	unknow
TCGA-08-0356	946	1	59	FEMALE	unknow	unknow	unknow	unknow	unknow
TCGA-08-0524	221	1	17	FEMALE	unknow	unknow	unknow	unknow	unknow
TCGA-HT-A74H	74	0	62	MALE	G3	unknow	unknow	unknow	unknow
TCGA-S9-A7R7	3000	0	27	MALE	G2	unknow	unknow	unknow	unknow
TCGA-14-1451	703	1	39	MALE	unknow	unknow	unknow	unknow	unknow
TCGA-DU-7302	1834	0	48	FEMALE	G3	unknow	unknow	unknow	unknow
TCGA-14-1459	378	1	63	FEMALE	unknow	unknow	unknow	unknow	unknow
TCGA-06-2557	33	1	76	MALE	unknow	unknow	unknow	unknow	unknow
TCGA-14-1456	1246	0	23	MALE	unknow	unknow	unknow	unknow	unknow
TCGA-HT-8013	1933	1	37	FEMALE	G2	unknow	unknow	unknow	unknow
TCGA-02-0054	199	1	44	FEMALE	unknow	unknow	unknow	unknow	unknow
TCGA-02-0439	20	1	70	FEMALE	unknow	unknow	unknow	unknow	unknow
TCGA-08-0357	1143	1	49	MALE	unknow	unknow	unknow	unknow	unknow
TCGA-E1-A7YD	435	1	57	MALE	G3	unknow	unknow	unknow	unknow
TCGA-TM-A7CF	1989	0	41	FEMALE	G2	unknow	unknow	unknow	unknow
TCGA-TM-A7CA	1058	0	44	MALE	G2	unknow	unknow	unknow	unknow
TCGA-DU-7301	788	1	53	MALE	G2	unknow	unknow	unknow	unknow
TCGA-RY-A845	596	0	40	FEMALE	G2	unknow	unknow	unknow	unknow
TCGA-06-0237	415	1	75	FEMALE	unknow	unknow	unknow	unknow	unknow
TCGA-12-0775	232	1	75	FEMALE	unknow	unknow	unknow	unknow	unknow
TCGA-DB-A75L	342	0	36	FEMALE	G3	unknow	unknow	unknow	unknow
TCGA-06-5417	155	0	45	FEMALE	unknow	unknow	unknow	unknow	unknow
TCGA-DU-A5TP	1012	0	33	MALE	G3	unknow	unknow	unknow	unknow
TCGA-TM-A84L	1242	1	31	MALE	G2	unknow	unknow	unknow	unknow
TCGA-DH-5143	1401	0	30	MALE	G3	unknow	unknow	unknow	unknow
TCGA-06-5416	204	0	23	FEMALE	unknow	unknow	unknow	unknow	unknow
TCGA-08-0518	588	1	60	FEMALE	unknow	unknow	unknow	unknow	unknow
TCGA-14-1825	232	1	70	MALE	unknow	unknow	unknow	unknow	unknow
TCGA-12-1093	486	1	66	FEMALE	unknow	unknow	unknow	unknow	unknow
TCGA-DU-7006	349	1	60	FEMALE	G3	unknow	unknow	unknow	unknow
TCGA-DU-A5TT	743	0	70	MALE	G3	unknow	unknow	unknow	unknow
TCGA-TQ-A7RV	1868	0	27	MALE	G2	unknow	unknow	unknow	unknow
TCGA-HT-7855	585	0	39	MALE	G3	unknow	unknow	unknow	unknow
TCGA-76-6663	567	1	44	FEMALE	unknow	unknow	unknow	unknow	unknow
TCGA-02-0440	345	1	62	MALE	unknow	unknow	unknow	unknow	unknow
TCGA-06-0413	96	1	77	FEMALE	unknow	unknow	unknow	unknow	unknow
TCGA-06-0192	1185	1	58	MALE	unknow	unknow	unknow	unknow	unknow
TCGA-HW-7489	1262	1	38	MALE	G2	unknow	unknow	unknow	unknow
TCGA-02-0080	2729	1	28	MALE	unknow	unknow	unknow	unknow	unknow
TCGA-28-1753	37	0	53	MALE	unknow	unknow	unknow	unknow	unknow
TCGA-06-0197	169	1	65	FEMALE	unknow	unknow	unknow	unknow	unknow
TCGA-HT-7860	15	0	60	FEMALE	G3	unknow	unknow	unknow	unknow
TCGA-41-2571	26	1	89	MALE	unknow	unknow	unknow	unknow	unknow
TCGA-08-0389	467	1	59	MALE	unknow	unknow	unknow	unknow	unknow
TCGA-P5-A780	72	0	44	FEMALE	G3	unknow	unknow	unknow	unknow
TCGA-FG-5964	1588	0	62	MALE	G2	unknow	unknow	unknow	unknow
TCGA-HT-7601	153	0	30	FEMALE	G3	unknow	unknow	unknow	unknow
TCGA-14-1401	114	1	54	MALE	unknow	unknow	unknow	unknow	unknow
TCGA-HT-7473	503	0	28	MALE	G2	unknow	unknow	unknow	unknow
TCGA-CS-5393	1222	0	39	MALE	G3	unknow	unknow	unknow	unknow
TCGA-QH-A6XC	508	0	48	MALE	G3	unknow	unknow	unknow	unknow
TCGA-28-2506	205	0	63	FEMALE	unknow	unknow	unknow	unknow	unknow
TCGA-19-1387	181	0	81	MALE	unknow	unknow	unknow	unknow	unknow
TCGA-06-0133	435	1	64	MALE	unknow	unknow	unknow	unknow	unknow
TCGA-06-A7TL	539	0	30	FEMALE	unknow	unknow	unknow	unknow	unknow
TCGA-VV-A86M	487	0	36	FEMALE	G3	unknow	unknow	unknow	unknow
TCGA-S9-A7IS	241	1	33	FEMALE	G3	unknow	unknow	unknow	unknow
TCGA-06-5414	273	0	61	MALE	unknow	unknow	unknow	unknow	unknow
TCGA-HT-7695	442	0	29	FEMALE	G2	unknow	unknow	unknow	unknow
TCGA-19-1788	112	1	39	MALE	unknow	unknow	unknow	unknow	unknow
TCGA-06-0176	2768	0	34	MALE	unknow	unknow	unknow	unknow	unknow
TCGA-12-1088	3881	1	53	FEMALE	unknow	unknow	unknow	unknow	unknow
TCGA-HT-8110	419	0	57	MALE	G3	unknow	unknow	unknow	unknow
TCGA-E1-5319	2907	1	48	FEMALE	G2	unknow	unknow	unknow	unknow
TCGA-02-0451	493	1	62	FEMALE	unknow	unknow	unknow	unknow	unknow
TCGA-HT-7854	1201	0	62	MALE	G2	unknow	unknow	unknow	unknow
TCGA-41-2573	272	0	59	MALE	unknow	unknow	unknow	unknow	unknow
TCGA-VM-A8C9	1314	0	37	FEMALE	G2	unknow	unknow	unknow	unknow
TCGA-HT-7692	90	0	43	MALE	G2	unknow	unknow	unknow	unknow
TCGA-P5-A5EU	0	0	35	MALE	G3	unknow	unknow	unknow	unknow
TCGA-28-1749	280	0	73	MALE	unknow	unknow	unknow	unknow	unknow
TCGA-02-0015	627	1	50	MALE	unknow	unknow	unknow	unknow	unknow
TCGA-DU-8167	471	0	69	FEMALE	G2	unknow	unknow	unknow	unknow
TCGA-19-5955	54	1	83	MALE	unknow	unknow	unknow	unknow	unknow
TCGA-06-0213	16	1	55	FEMALE	unknow	unknow	unknow	unknow	unknow
TCGA-S9-A6WM	604	0	59	FEMALE	G3	unknow	unknow	unknow	unknow
TCGA-27-1836	914	1	33	FEMALE	unknow	unknow	unknow	unknow	unknow
TCGA-DU-7014	3571	1	59	MALE	G2	unknow	unknow	unknow	unknow
TCGA-27-2526	87	1	79	FEMALE	unknow	unknow	unknow	unknow	unknow
TCGA-41-6646	379	1	73	FEMALE	unknow	unknow	unknow	unknow	unknow
TCGA-R8-A6ML	2860	0	52	MALE	G3	unknow	unknow	unknow	unknow
TCGA-DH-A7UR	1650	0	59	FEMALE	G3	unknow	unknow	unknow	unknow
TCGA-12-0619	1062	1	60	MALE	unknow	unknow	unknow	unknow	unknow
TCGA-P5-A5F6	39	0	26	MALE	G2	unknow	unknow	unknow	unknow
TCGA-HT-A4DV	792	0	51	FEMALE	G3	unknow	unknow	unknow	unknow
TCGA-P5-A5F4	231	0	35	FEMALE	G3	unknow	unknow	unknow	unknow
TCGA-FG-7634	467	0	28	MALE	G2	unknow	unknow	unknow	unknow
TCGA-KT-A7W1	438	0	45	FEMALE	G3	unknow	unknow	unknow	unknow
TCGA-DU-6406	512	1	59	FEMALE	G3	unknow	unknow	unknow	unknow
TCGA-06-0178	2681	1	38	MALE	unknow	unknow	unknow	unknow	unknow
TCGA-02-0023	612	1	38	FEMALE	unknow	unknow	unknow	unknow	unknow
TCGA-06-0167	347	1	44	MALE	unknow	unknow	unknow	unknow	unknow
TCGA-06-0650	717	1	39	FEMALE	unknow	unknow	unknow	unknow	unknow
TCGA-02-0260	515	1	54	MALE	unknow	unknow	unknow	unknow	unknow
TCGA-02-0422	441	1	50	MALE	unknow	unknow	unknow	unknow	unknow
TCGA-12-5301	62	1	59	MALE	unknow	unknow	unknow	unknow	unknow
TCGA-12-0829	626	1	75	MALE	unknow	unknow	unknow	unknow	unknow
TCGA-14-3477	115	0	38	FEMALE	unknow	unknow	unknow	unknow	unknow
TCGA-FG-5965	1120	1	39	FEMALE	G2	unknow	unknow	unknow	unknow
TCGA-02-0021	2362	1	43	FEMALE	unknow	unknow	unknow	unknow	unknow
TCGA-HT-7690	3	0	29	MALE	G3	unknow	unknow	unknow	unknow
TCGA-TQ-A7RM	1116	0	41	FEMALE	G3	unknow	unknow	unknow	unknow
TCGA-14-0736	460	1	49	MALE	unknow	unknow	unknow	unknow	unknow
TCGA-DU-A76R	648	1	51	MALE	G3	unknow	unknow	unknow	unknow
TCGA-S9-A6WE	4113	0	34	MALE	G2	unknow	unknow	unknow	unknow
TCGA-QH-A6CS	588	0	41	MALE	G3	unknow	unknow	unknow	unknow
TCGA-P5-A5EY	72	0	21	MALE	G2	unknow	unknow	unknow	unknow
TCGA-06-1806	466	1	47	MALE	unknow	unknow	unknow	unknow	unknow
TCGA-02-0106	355	1	54	MALE	unknow	unknow	unknow	unknow	unknow
TCGA-28-5220	388	1	67	MALE	unknow	unknow	unknow	unknow	unknow
TCGA-06-0142	67	1	81	MALE	unknow	unknow	unknow	unknow	unknow
TCGA-DB-5279	1354	0	59	MALE	G2	unknow	unknow	unknow	unknow
TCGA-02-0006	558	1	56	FEMALE	unknow	unknow	unknow	unknow	unknow
TCGA-DB-5274	2289	0	37	FEMALE	G3	unknow	unknow	unknow	unknow
TCGA-02-0033	86	1	54	MALE	unknow	unknow	unknow	unknow	unknow
TCGA-DU-A5TU	796	0	62	FEMALE	G2	unknow	unknow	unknow	unknow
TCGA-02-0037	110	1	74	FEMALE	unknow	unknow	unknow	unknow	unknow
TCGA-06-2569	13	0	24	FEMALE	unknow	unknow	unknow	unknow	unknow
TCGA-08-0525	486	1	52	MALE	unknow	unknow	unknow	unknow	unknow
TCGA-14-1452	216	1	60	MALE	unknow	unknow	unknow	unknow	unknow
TCGA-14-1402	975	1	58	FEMALE	unknow	unknow	unknow	unknow	unknow
TCGA-06-0145	71	1	53	FEMALE	unknow	unknow	unknow	unknow	unknow
TCGA-19-5951	244	1	76	FEMALE	unknow	unknow	unknow	unknow	unknow
TCGA-28-1751	232	0	61	FEMALE	unknow	unknow	unknow	unknow	unknow
TCGA-E1-A7YI	111	1	33	FEMALE	G3	unknow	unknow	unknow	unknow
TCGA-06-0132	771	1	49	MALE	unknow	unknow	unknow	unknow	unknow
TCGA-06-5858	187	0	45	FEMALE	unknow	unknow	unknow	unknow	unknow
TCGA-DU-A7T6	547	1	73	FEMALE	G3	unknow	unknow	unknow	unknow
TCGA-12-0828	272	1	57	MALE	unknow	unknow	unknow	unknow	unknow
TCGA-HT-A5R9	2	0	48	FEMALE	G3	unknow	unknow	unknow	unknow
TCGA-DU-8162	444	1	61	FEMALE	G3	unknow	unknow	unknow	unknow
TCGA-S9-A7IX	819	1	57	MALE	G3	unknow	unknow	unknow	unknow
TCGA-15-1447	1618	0	36	FEMALE	unknow	unknow	unknow	unknow	unknow
TCGA-14-0787	68	1	69	MALE	unknow	unknow	unknow	unknow	unknow
TCGA-06-0157	97	1	63	FEMALE	unknow	unknow	unknow	unknow	unknow
TCGA-02-0104	1977	1	29	FEMALE	unknow	unknow	unknow	unknow	unknow
TCGA-DU-8163	629	0	29	MALE	G3	unknow	unknow	unknow	unknow
TCGA-DU-6392	6423	0	35	FEMALE	G3	unknow	unknow	unknow	unknow
TCGA-06-2559	150	1	83	MALE	unknow	unknow	unknow	unknow	unknow
TCGA-P5-A72Z	354	0	64	FEMALE	G3	unknow	unknow	unknow	unknow
TCGA-08-0348	370	1	63	MALE	unknow	unknow	unknow	unknow	unknow
TCGA-14-1396	34	1	78	FEMALE	unknow	unknow	unknow	unknow	unknow
TCGA-19-5959	511	1	77	FEMALE	unknow	unknow	unknow	unknow	unknow
TCGA-28-2512	343	1	37	MALE	unknow	unknow	unknow	unknow	unknow
TCGA-02-0068	804	1	57	MALE	unknow	unknow	unknow	unknow	unknow
TCGA-06-5856	114	1	58	MALE	unknow	unknow	unknow	unknow	unknow
TCGA-TQ-A7RS	-1	0	25	FEMALE	G2	unknow	unknow	unknow	unknow
TCGA-S9-A6UA	178	1	66	MALE	G3	unknow	unknow	unknow	unknow
TCGA-DB-5270	3733	0	38	FEMALE	G3	unknow	unknow	unknow	unknow
TCGA-06-1084	728	1	54	MALE	unknow	unknow	unknow	unknow	unknow
TCGA-DU-A7T8	4229	1	35	MALE	G3	unknow	unknow	unknow	unknow
TCGA-FG-6690	1294	0	70	MALE	G2	unknow	unknow	unknow	unknow
TCGA-HT-A5RA	832	0	65	FEMALE	G3	unknow	unknow	unknow	unknow
TCGA-06-6389	237	0	49	FEMALE	unknow	unknow	unknow	unknow	unknow
TCGA-HT-A61B	533	0	22	MALE	G3	unknow	unknow	unknow	unknow
TCGA-S9-A7IZ	608	0	48	FEMALE	G3	unknow	unknow	unknow	unknow
TCGA-P5-A77X	105	0	55	FEMALE	G2	unknow	unknow	unknow	unknow
TCGA-28-5213	298	0	72	MALE	unknow	unknow	unknow	unknow	unknow
TCGA-12-1091	1010	1	10	FEMALE	unknow	unknow	unknow	unknow	unknow
TCGA-08-0373	134	1	69	MALE	unknow	unknow	unknow	unknow	unknow
TCGA-DB-5273	2493	0	33	MALE	G3	unknow	unknow	unknow	unknow
TCGA-02-0038	326	1	48	FEMALE	unknow	unknow	unknow	unknow	unknow
TCGA-RY-A83X	939	0	46	FEMALE	G2	unknow	unknow	unknow	unknow
TCGA-DU-6407	2875	1	35	FEMALE	G2	unknow	unknow	unknow	unknow
TCGA-06-0410	143	1	76	FEMALE	unknow	unknow	unknow	unknow	unknow
TCGA-HT-8010	50	0	64	FEMALE	G2	unknow	unknow	unknow	unknow
TCGA-S9-A6TX	1245	0	46	MALE	G3	unknow	unknow	unknow	unknow
TCGA-FG-5963	775	1	23	MALE	G3	unknow	unknow	unknow	unknow
TCGA-HT-7602	908	0	21	MALE	G2	unknow	unknow	unknow	unknow
TCGA-06-0747	82	1	53	MALE	unknow	unknow	unknow	unknow	unknow
TCGA-02-0024	1615	1	35	MALE	unknow	unknow	unknow	unknow	unknow
TCGA-S9-A7J0	609	0	30	FEMALE	G3	unknow	unknow	unknow	unknow
TCGA-HT-7877	4	0	20	FEMALE	G2	unknow	unknow	unknow	unknow
TCGA-06-0141	313	1	62	MALE	unknow	unknow	unknow	unknow	unknow
TCGA-02-0456	102	1	67	FEMALE	unknow	unknow	unknow	unknow	unknow
TCGA-12-0818	2791	1	45	FEMALE	unknow	unknow	unknow	unknow	unknow
TCGA-TQ-A7RJ	1229	0	25	FEMALE	G2	unknow	unknow	unknow	unknow
TCGA-19-1386	276	1	51	MALE	unknow	unknow	unknow	unknow	unknow
TCGA-06-0127	121	1	67	MALE	unknow	unknow	unknow	unknow	unknow
TCGA-DU-7299	1339	1	33	MALE	G3	unknow	unknow	unknow	unknow
TCGA-HT-8108	76	0	26	FEMALE	G2	unknow	unknow	unknow	unknow
TCGA-FG-A87Q	174	0	61	FEMALE	G3	unknow	unknow	unknow	unknow
TCGA-P5-A5EZ	70	0	39	MALE	G3	unknow	unknow	unknow	unknow
TCGA-02-0332	782	1	46	FEMALE	unknow	unknow	unknow	unknow	unknow
TCGA-DU-7309	84	0	41	FEMALE	G3	unknow	unknow	unknow	unknow
TCGA-DU-A6S6	2893	0	35	FEMALE	G2	unknow	unknow	unknow	unknow
TCGA-DH-5141	968	0	32	MALE	G3	unknow	unknow	unknow	unknow
TCGA-S9-A7R4	914	0	46	MALE	G3	unknow	unknow	unknow	unknow
TCGA-KT-A74X	438	0	26	MALE	G3	unknow	unknow	unknow	unknow
TCGA-06-6693	3667	1	64	FEMALE	unknow	unknow	unknow	unknow	unknow
TCGA-19-0963	434	1	61	MALE	unknow	unknow	unknow	unknow	unknow
TCGA-26-1439	422	1	63	MALE	unknow	unknow	unknow	unknow	unknow
TCGA-HT-7681	1359	0	29	FEMALE	G2	unknow	unknow	unknow	unknow
TCGA-RR-A6KB	0	0	51	MALE	unknow	unknow	unknow	unknow	unknow
TCGA-S9-A7R2	316	1	69	MALE	G3	unknow	unknow	unknow	unknow
TCGA-P5-A72U	7	0	71	FEMALE	G3	unknow	unknow	unknow	unknow
TCGA-QH-A6CW	414	0	43	MALE	G3	unknow	unknow	unknow	unknow
TCGA-19-1786	218	0	64	FEMALE	unknow	unknow	unknow	unknow	unknow
TCGA-W9-A837	1553	0	47	MALE	G2	unknow	unknow	unknow	unknow
TCGA-12-0654	231	1	48	FEMALE	unknow	unknow	unknow	unknow	unknow
TCGA-14-1395	42	1	52	MALE	unknow	unknow	unknow	unknow	unknow
TCGA-HT-8015	3	0	21	MALE	G2	unknow	unknow	unknow	unknow
TCGA-DH-A669	919	1	70	MALE	G3	unknow	unknow	unknow	unknow
TCGA-HT-A614	82	0	47	MALE	G2	unknow	unknow	unknow	unknow
TCGA-DU-6394	682	1	53	MALE	G3	unknow	unknow	unknow	unknow
TCGA-DU-7009	4695	1	32	FEMALE	G2	unknow	unknow	unknow	unknow
TCGA-P5-A736	230	0	44	FEMALE	G3	unknow	unknow	unknow	unknow
TCGA-S9-A6WH	1173	0	73	FEMALE	G2	unknow	unknow	unknow	unknow
TCGA-27-1832	300	1	59	FEMALE	unknow	unknow	unknow	unknow	unknow
TCGA-27-2518	753	1	52	MALE	unknow	unknow	unknow	unknow	unknow
TCGA-WH-A86K	405	0	65	MALE	G2	unknow	unknow	unknow	unknow
TCGA-4W-AA9T	778	0	54	FEMALE	unknow	unknow	unknow	unknow	unknow
TCGA-S9-A6WG	2602	0	31	MALE	G3	unknow	unknow	unknow	unknow
TCGA-19-5950	523	1	52	FEMALE	unknow	unknow	unknow	unknow	unknow
TCGA-28-1746	6	0	77	FEMALE	unknow	unknow	unknow	unknow	unknow
TCGA-DU-5851	531	0	40	FEMALE	G3	unknow	unknow	unknow	unknow
TCGA-S9-A7R3	3013	0	28	FEMALE	G2	unknow	unknow	unknow	unknow
TCGA-02-0004	345	1	59	MALE	unknow	unknow	unknow	unknow	unknow
TCGA-06-0190	317	1	62	MALE	unknow	unknow	unknow	unknow	unknow
TCGA-DB-A4XA	573	0	30	MALE	G2	unknow	unknow	unknow	unknow
TCGA-12-0826	845	1	38	FEMALE	unknow	unknow	unknow	unknow	unknow
TCGA-R8-A6MO	993	0	53	FEMALE	G2	unknow	unknow	unknow	unknow
TCGA-08-0522	635	1	61	MALE	unknow	unknow	unknow	unknow	unknow
TCGA-E1-A7YN	727	1	63	FEMALE	G3	unknow	unknow	unknow	unknow
TCGA-02-0337	764	1	48	MALE	unknow	unknow	unknow	unknow	unknow
TCGA-27-2521	510	1	34	MALE	unknow	unknow	unknow	unknow	unknow
TCGA-06-0645	175	1	55	FEMALE	unknow	unknow	unknow	unknow	unknow
TCGA-02-0055	76	1	62	FEMALE	unknow	unknow	unknow	unknow	unknow
TCGA-12-0776	296	1	52	MALE	unknow	unknow	unknow	unknow	unknow
TCGA-CS-6667	1469	0	39	FEMALE	G2	unknow	unknow	unknow	unknow
TCGA-32-2615	485	1	62	MALE	unknow	unknow	unknow	unknow	unknow
TCGA-06-A6S1	78	1	53	FEMALE	unknow	unknow	unknow	unknow	unknow
TCGA-E1-A7YM	648	1	63	MALE	G3	unknow	unknow	unknow	unknow
TCGA-12-1599	781	1	47	FEMALE	unknow	unknow	unknow	unknow	unknow
TCGA-19-0960	262	0	83	FEMALE	unknow	unknow	unknow	unknow	unknow
TCGA-E1-A7YL	492	1	46	MALE	G3	unknow	unknow	unknow	unknow
TCGA-12-1598	476	1	75	FEMALE	unknow	unknow	unknow	unknow	unknow
TCGA-HT-7480	2287	0	33	MALE	G2	unknow	unknow	unknow	unknow
TCGA-CS-6670	1426	0	43	MALE	G3	unknow	unknow	unknow	unknow
TCGA-HT-A619	651	0	51	FEMALE	G3	unknow	unknow	unknow	unknow
TCGA-TQ-A8XE	954	1	42	FEMALE	G2	unknow	unknow	unknow	unknow
TCGA-P5-A737	372	0	47	MALE	G2	unknow	unknow	unknow	unknow
TCGA-32-1991	515	1	60	MALE	unknow	unknow	unknow	unknow	unknow
TCGA-12-1090	231	1	58	MALE	unknow	unknow	unknow	unknow	unknow
TCGA-DU-A7TB	1567	0	56	MALE	G2	unknow	unknow	unknow	unknow
TCGA-28-1750	254	0	40	FEMALE	unknow	unknow	unknow	unknow	unknow
TCGA-12-0772	1638	1	46	MALE	unknow	unknow	unknow	unknow	unknow
TCGA-02-0333	133	1	77	FEMALE	unknow	unknow	unknow	unknow	unknow
TCGA-02-0338	322	1	41	MALE	unknow	unknow	unknow	unknow	unknow
TCGA-HT-A4DS	7	0	55	FEMALE	G3	unknow	unknow	unknow	unknow
TCGA-08-0375	372	1	51	FEMALE	unknow	unknow	unknow	unknow	unknow
TCGA-DU-7300	1886	1	53	FEMALE	G3	unknow	unknow	unknow	unknow
TCGA-76-6283	165	1	71	FEMALE	unknow	unknow	unknow	unknow	unknow
TCGA-DU-7008	4752	0	41	FEMALE	G2	unknow	unknow	unknow	unknow
TCGA-06-0162	104	1	47	FEMALE	unknow	unknow	unknow	unknow	unknow
TCGA-16-1460	195	0	36	FEMALE	unknow	unknow	unknow	unknow	unknow
TCGA-06-6694	224	1	76	FEMALE	unknow	unknow	unknow	unknow	unknow
TCGA-02-0028	2755	1	39	MALE	unknow	unknow	unknow	unknow	unknow
TCGA-28-1755	47	1	52	FEMALE	unknow	unknow	unknow	unknow	unknow
TCGA-DH-A66D	846	0	43	FEMALE	G3	unknow	unknow	unknow	unknow
TCGA-06-2570	958	0	21	FEMALE	unknow	unknow	unknow	unknow	unknow
TCGA-28-2514	160	0	45	MALE	unknow	unknow	unknow	unknow	unknow
TCGA-02-0271	440	1	26	MALE	unknow	unknow	unknow	unknow	unknow
TCGA-QH-A65X	482	0	28	FEMALE	G3	unknow	unknow	unknow	unknow
TCGA-HW-8320	1217	0	36	MALE	G3	unknow	unknow	unknow	unknow
TCGA-74-6584	228	0	55	FEMALE	unknow	unknow	unknow	unknow	unknow
TCGA-06-5410	108	1	72	FEMALE	unknow	unknow	unknow	unknow	unknow
TCGA-32-1978	482	1	57	MALE	unknow	unknow	unknow	unknow	unknow
TCGA-19-2624	5	1	51	MALE	unknow	unknow	unknow	unknow	unknow
TCGA-S9-A7QZ	826	0	41	MALE	G2	unknow	unknow	unknow	unknow
TCGA-R8-A73M	1806	0	48	FEMALE	G2	unknow	unknow	unknow	unknow
TCGA-14-0740	364	1	70	MALE	unknow	unknow	unknow	unknow	unknow
TCGA-QH-A6CU	451	0	52	FEMALE	G3	unknow	unknow	unknow	unknow
TCGA-HT-8105	190	0	54	MALE	G3	unknow	unknow	unknow	unknow
TCGA-76-4932	1458	1	50	FEMALE	unknow	unknow	unknow	unknow	unknow
TCGA-06-0214	457	1	66	MALE	unknow	unknow	unknow	unknow	unknow
TCGA-19-5954	368	1	72	FEMALE	unknow	unknow	unknow	unknow	unknow
TCGA-19-A6J4	121	1	68	MALE	unknow	unknow	unknow	unknow	unknow
TCGA-RR-A6KC	625	1	55	MALE	unknow	unknow	unknow	unknow	unknow
TCGA-02-0003	144	1	50	MALE	unknow	unknow	unknow	unknow	unknow
TCGA-14-0865	502	1	67	MALE	unknow	unknow	unknow	unknow	unknow
TCGA-VM-A8CE	1191	0	25	MALE	G2	unknow	unknow	unknow	unknow
TCGA-S9-A6TU	2650	0	38	MALE	G2	unknow	unknow	unknow	unknow
TCGA-HT-7688	964	0	59	MALE	G3	unknow	unknow	unknow	unknow
TCGA-02-0269	327	1	68	MALE	unknow	unknow	unknow	unknow	unknow
TCGA-HT-8011	494	0	55	MALE	G3	unknow	unknow	unknow	unknow
TCGA-06-0168	598	1	59	FEMALE	unknow	unknow	unknow	unknow	unknow
TCGA-02-0048	98	1	80	MALE	unknow	unknow	unknow	unknow	unknow
TCGA-06-0749	82	1	50	MALE	unknow	unknow	unknow	unknow	unknow
TCGA-TM-A84H	926	0	44	FEMALE	G3	unknow	unknow	unknow	unknow
TCGA-RR-A6KA	191	1	72	FEMALE	unknow	unknow	unknow	unknow	unknow
TCGA-DU-6405	605	1	51	FEMALE	G3	unknow	unknow	unknow	unknow
TCGA-06-0201	12	1	51	FEMALE	unknow	unknow	unknow	unknow	unknow
TCGA-15-1444	1537	1	21	MALE	unknow	unknow	unknow	unknow	unknow
TCGA-06-0156	178	1	57	MALE	unknow	unknow	unknow	unknow	unknow
TCGA-76-6280	346	1	57	MALE	unknow	unknow	unknow	unknow	unknow
TCGA-CS-6186	538	1	58	MALE	G3	unknow	unknow	unknow	unknow
TCGA-27-2527	438	1	81	MALE	unknow	unknow	unknow	unknow	unknow
TCGA-76-4926	138	1	68	MALE	unknow	unknow	unknow	unknow	unknow
TCGA-FG-A87N	567	0	37	FEMALE	G3	unknow	unknow	unknow	unknow
TCGA-19-1791	4	0	82	FEMALE	unknow	unknow	unknow	unknow	unknow
TCGA-HT-7471	4	0	37	FEMALE	G3	unknow	unknow	unknow	unknow
TCGA-08-0509	382	1	63	MALE	unknow	unknow	unknow	unknow	unknow
TCGA-FG-A70Z	328	0	53	FEMALE	G3	unknow	unknow	unknow	unknow
TCGA-HW-8321	1294	0	31	MALE	G3	unknow	unknow	unknow	unknow
TCGA-P5-A5F1	179	0	30	MALE	G2	unknow	unknow	unknow	unknow
TCGA-02-0317	372	1	40	MALE	unknow	unknow	unknow	unknow	unknow
TCGA-06-0175	123	1	69	MALE	unknow	unknow	unknow	unknow	unknow
TCGA-02-0069	873	0	31	FEMALE	unknow	unknow	unknow	unknow	unknow
TCGA-16-0848	535	1	57	MALE	unknow	unknow	unknow	unknow	unknow
TCGA-P5-A5EV	7	0	39	MALE	G2	unknow	unknow	unknow	unknow
TCGA-02-0324	235	1	69	FEMALE	unknow	unknow	unknow	unknow	unknow
TCGA-02-0326	223	1	82	FEMALE	unknow	unknow	unknow	unknow	unknow
TCGA-02-0047	448	1	78	MALE	unknow	unknow	unknow	unknow	unknow
TCGA-TQ-A7RW	821	1	32	MALE	G2	unknow	unknow	unknow	unknow
TCGA-32-2494	632	1	58	FEMALE	unknow	unknow	unknow	unknow	unknow
TCGA-HT-8114	1040	0	36	MALE	G3	unknow	unknow	unknow	unknow
TCGA-06-A5U1	57	1	78	FEMALE	unknow	unknow	unknow	unknow	unknow
TCGA-26-1440	296	0	48	MALE	unknow	unknow	unknow	unknow	unknow
TCGA-08-0358	678	1	50	MALE	unknow	unknow	unknow	unknow	unknow
TCGA-HT-7478	194	0	36	MALE	G2	unknow	unknow	unknow	unknow
TCGA-02-0059	291	1	68	FEMALE	unknow	unknow	unknow	unknow	unknow
TCGA-DH-A7UT	531	1	30	MALE	G3	unknow	unknow	unknow	unknow
TCGA-HT-7604	3725	0	50	MALE	G2	unknow	unknow	unknow	unknow
TCGA-DU-5855	207	0	49	FEMALE	G3	unknow	unknow	unknow	unknow
TCGA-14-1795	60	1	66	MALE	unknow	unknow	unknow	unknow	unknow
TCGA-32-2632	269	1	80	MALE	unknow	unknow	unknow	unknow	unknow
TCGA-27-1838	350	1	59	FEMALE	unknow	unknow	unknow	unknow	unknow
TCGA-DH-A66B	1279	0	52	MALE	G3	unknow	unknow	unknow	unknow
TCGA-DU-5847	548	0	34	FEMALE	G3	unknow	unknow	unknow	unknow
TCGA-DB-A4XC	1421	0	26	MALE	G2	unknow	unknow	unknow	unknow
TCGA-12-1099	126	1	68	FEMALE	unknow	unknow	unknow	unknow	unknow
TCGA-12-0670	790	1	60	MALE	unknow	unknow	unknow	unknow	unknow
TCGA-76-4925	146	1	76	MALE	unknow	unknow	unknow	unknow	unknow
TCGA-06-2563	932	0	72	FEMALE	unknow	unknow	unknow	unknow	unknow
TCGA-06-0879	1229	1	52	MALE	unknow	unknow	unknow	unknow	unknow
TCGA-26-6173	241	0	57	MALE	unknow	unknow	unknow	unknow	unknow
TCGA-12-0615	467	1	78	FEMALE	unknow	unknow	unknow	unknow	unknow
TCGA-DU-8165	582	0	60	FEMALE	G3	unknow	unknow	unknow	unknow
TCGA-QH-A6CX	372	1	66	MALE	G2	unknow	unknow	unknow	unknow
TCGA-02-0102	822	1	42	MALE	unknow	unknow	unknow	unknow	unknow
TCGA-08-0511	235	1	69	MALE	unknow	unknow	unknow	unknow	unknow
TCGA-06-0124	620	1	67	MALE	unknow	unknow	unknow	unknow	unknow
TCGA-06-0164	1731	1	47	MALE	unknow	unknow	unknow	unknow	unknow
TCGA-12-3646	1339	1	59	FEMALE	unknow	unknow	unknow	unknow	unknow
TCGA-19-5952	575	1	62	MALE	unknow	unknow	unknow	unknow	unknow
TCGA-S9-A7QX	564	0	36	FEMALE	G3	unknow	unknow	unknow	unknow
TCGA-HT-7874	1130	0	41	FEMALE	G3	unknow	unknow	unknow	unknow
TCGA-DH-A66G	523	0	49	FEMALE	G3	unknow	unknow	unknow	unknow
TCGA-14-0781	29	1	49	MALE	unknow	unknow	unknow	unknow	unknow
TCGA-HT-8111	7	0	32	MALE	G3	unknow	unknow	unknow	unknow
TCGA-06-1804	414	1	81	FEMALE	unknow	unknow	unknow	unknow	unknow
TCGA-DU-A6S3	656	0	60	MALE	G2	unknow	unknow	unknow	unknow
TCGA-12-1096	277	1	55	MALE	unknow	unknow	unknow	unknow	unknow
TCGA-06-0648	298	1	77	MALE	unknow	unknow	unknow	unknow	unknow
TCGA-DU-7290	315	1	45	FEMALE	G3	unknow	unknow	unknow	unknow
TCGA-HT-7469	351	1	30	MALE	G3	unknow	unknow	unknow	unknow
TCGA-QH-A6X5	497	0	58	FEMALE	G2	unknow	unknow	unknow	unknow
TCGA-27-2528	480	1	62	MALE	unknow	unknow	unknow	unknow	unknow
TCGA-02-0281	121	1	78	FEMALE	unknow	unknow	unknow	unknow	unknow
TCGA-DU-6404	4068	1	24	FEMALE	G3	unknow	unknow	unknow	unknow
TCGA-CS-6188	814	1	48	MALE	G3	unknow	unknow	unknow	unknow
TCGA-HT-7485	122	0	42	MALE	G2	unknow	unknow	unknow	unknow
TCGA-19-0957	666	1	48	FEMALE	unknow	unknow	unknow	unknow	unknow
TCGA-QH-A870	395	0	38	FEMALE	G3	unknow	unknow	unknow	unknow
TCGA-HT-A61C	537	1	66	MALE	G3	unknow	unknow	unknow	unknow
TCGA-P5-A5F2	242	0	36	FEMALE	G2	unknow	unknow	unknow	unknow
TCGA-12-0822	715	1	46	MALE	unknow	unknow	unknow	unknow	unknow
TCGA-CS-5396	1631	0	53	FEMALE	G3	unknow	unknow	unknow	unknow
TCGA-DU-6395	1491	1	31	MALE	G2	unknow	unknow	unknow	unknow
TCGA-TM-A84J	735	0	63	MALE	G3	unknow	unknow	unknow	unknow
TCGA-06-2562	382	1	81	MALE	unknow	unknow	unknow	unknow	unknow
TCGA-HT-7687	3	0	74	MALE	G3	unknow	unknow	unknow	unknow
TCGA-14-0813	41	1	78	MALE	unknow	unknow	unknow	unknow	unknow
TCGA-32-1976	15	1	65	MALE	unknow	unknow	unknow	unknow	unknow
TCGA-28-1760	143	0	48	MALE	unknow	unknow	unknow	unknow	unknow
TCGA-S9-A6U9	2918	0	36	MALE	G3	unknow	unknow	unknow	unknow
TCGA-S9-A6WO	566	0	29	MALE	G2	unknow	unknow	unknow	unknow
TCGA-CS-6668	1519	0	57	FEMALE	G2	unknow	unknow	unknow	unknow
TCGA-HW-A5KK	388	1	64	MALE	G3	unknow	unknow	unknow	unknow
TCGA-WY-A859	1213	0	34	FEMALE	G2	unknow	unknow	unknow	unknow
TCGA-06-6390	164	1	58	MALE	unknow	unknow	unknow	unknow	unknow
TCGA-28-5219	690	0	47	FEMALE	unknow	unknow	unknow	unknow	unknow
TCGA-26-1443	217	0	60	FEMALE	unknow	unknow	unknow	unknow	unknow
TCGA-14-1458	203	1	54	MALE	unknow	unknow	unknow	unknow	unknow
TCGA-12-0688	811	1	74	MALE	unknow	unknow	unknow	unknow	unknow
TCGA-DH-A7UU	417	0	43	MALE	G3	unknow	unknow	unknow	unknow
TCGA-06-0131		1	unknow	unknow	unknow	unknow	unknow	unknow	unknow
TCGA-14-0867	62	1	67	MALE	unknow	unknow	unknow	unknow	unknow
TCGA-06-0177	127	1	64	MALE	unknow	unknow	unknow	unknow	unknow
TCGA-S9-A7QW	458	0	54	FEMALE	G3	unknow	unknow	unknow	unknow
TCGA-QH-A65V	384	0	43	FEMALE	G2	unknow	unknow	unknow	unknow
TCGA-WY-A85E	633	0	48	FEMALE	G2	unknow	unknow	unknow	unknow
TCGA-DU-7012	199	1	74	FEMALE	G3	unknow	unknow	unknow	unknow
TCGA-CS-6669	1494	0	26	FEMALE	G2	unknow	unknow	unknow	unknow
TCGA-TQ-A7RI	62	0	37	FEMALE	G2	unknow	unknow	unknow	unknow
TCGA-HT-8012	286	0	30	FEMALE	G2	unknow	unknow	unknow	unknow
TCGA-F6-A8O3	7	0	34	MALE	G2	unknow	unknow	unknow	unknow
TCGA-TQ-A7RO	949	0	29	MALE	G2	unknow	unknow	unknow	unknow
TCGA-S9-A7J1	249	0	43	MALE	G2	unknow	unknow	unknow	unknow
TCGA-TM-A84B	758	1	40	MALE	G3	unknow	unknow	unknow	unknow
TCGA-19-1385	327	1	69	MALE	unknow	unknow	unknow	unknow	unknow
TCGA-DB-A64X	563	0	56	FEMALE	G3	unknow	unknow	unknow	unknow
TCGA-FG-A713	622	0	74	FEMALE	G2	unknow	unknow	unknow	unknow
TCGA-06-0206	233	1	40	MALE	unknow	unknow	unknow	unknow	unknow
TCGA-12-3652	1062	1	60	MALE	unknow	unknow	unknow	unknow	unknow
TCGA-E1-A7YH	2835	1	47	FEMALE	G3	unknow	unknow	unknow	unknow
TCGA-76-6664	1101	0	49	FEMALE	unknow	unknow	unknow	unknow	unknow
TCGA-19-0955	358	0	71	MALE	unknow	unknow	unknow	unknow	unknow
TCGA-DB-A64S	835	0	20	MALE	G2	unknow	unknow	unknow	unknow
TCGA-DU-6408	3470	1	23	FEMALE	G3	unknow	unknow	unknow	unknow
TCGA-12-3650	333	1	46	MALE	unknow	unknow	unknow	unknow	unknow
TCGA-19-1790	154	1	56	MALE	unknow	unknow	unknow	unknow	unknow
TCGA-28-5218	157	1	63	MALE	unknow	unknow	unknow	unknow	unknow
TCGA-QH-A6X4	442	0	47	MALE	G3	unknow	unknow	unknow	unknow
TCGA-28-5215	335	1	62	FEMALE	unknow	unknow	unknow	unknow	unknow
TCGA-08-0512	1282	1	48	MALE	unknow	unknow	unknow	unknow	unknow
TCGA-DU-7019	800	0	39	MALE	unknow	unknow	unknow	unknow	unknow
TCGA-06-6697	391	0	65	MALE	unknow	unknow	unknow	unknow	unknow
TCGA-DU-A76K	347	1	87	MALE	G2	unknow	unknow	unknow	unknow
TCGA-26-6174	71	0	65	FEMALE	unknow	unknow	unknow	unknow	unknow
TCGA-R8-A6MK	2702	0	40	MALE	G2	unknow	unknow	unknow	unknow
TCGA-HT-7879	112	0	31	MALE	G3	unknow	unknow	unknow	unknow
TCGA-S9-A6WP	567	0	42	MALE	G3	unknow	unknow	unknow	unknow
TCGA-HT-8019	1004	0	34	FEMALE	G3	unknow	unknow	unknow	unknow
TCGA-14-0786	701	1	50	FEMALE	unknow	unknow	unknow	unknow	unknow
TCGA-16-1055	313	1	48	MALE	unknow	unknow	unknow	unknow	unknow
TCGA-19-1388	394	1	58	MALE	unknow	unknow	unknow	unknow	unknow
TCGA-QH-A6CY	408	0	38	MALE	G3	unknow	unknow	unknow	unknow
TCGA-VW-A7QS	706	0	35	FEMALE	G3	unknow	unknow	unknow	unknow
TCGA-06-0154	424	1	54	MALE	unknow	unknow	unknow	unknow	unknow
TCGA-HT-7605	139	0	38	MALE	G2	unknow	unknow	unknow	unknow
TCGA-08-0510	130	1	75	MALE	unknow	unknow	unknow	unknow	unknow
TCGA-28-1747	77	1	44	MALE	unknow	unknow	unknow	unknow	unknow
TCGA-S9-A6WN	805	0	38	FEMALE	G3	unknow	unknow	unknow	unknow
TCGA-14-1821	541	1	31	MALE	unknow	unknow	unknow	unknow	unknow
TCGA-06-0151	1417	1	32	FEMALE	unknow	unknow	unknow	unknow	unknow
TCGA-CS-6290	1137	1	31	MALE	G3	unknow	unknow	unknow	unknow
TCGA-02-0432	1433	1	36	MALE	unknow	unknow	unknow	unknow	unknow
TCGA-06-0152	375	1	68	MALE	unknow	unknow	unknow	unknow	unknow
TCGA-02-0111	705	1	56	MALE	unknow	unknow	unknow	unknow	unknow
TCGA-06-0159	287	1	74	MALE	unknow	unknow	unknow	unknow	unknow
TCGA-76-4934	77	1	66	FEMALE	unknow	unknow	unknow	unknow	unknow
TCGA-02-0446	282	1	61	MALE	unknow	unknow	unknow	unknow	unknow
TCGA-02-0285	422	1	50	FEMALE	unknow	unknow	unknow	unknow	unknow
TCGA-06-6695	253	0	64	MALE	unknow	unknow	unknow	unknow	unknow
TCGA-12-0616	448	1	36	FEMALE	unknow	unknow	unknow	unknow	unknow
TCGA-06-0184	2126	1	63	MALE	unknow	unknow	unknow	unknow	unknow
TCGA-DB-A4XE	1139	0	27	FEMALE	G3	unknow	unknow	unknow	unknow
TCGA-76-6282	519	1	63	MALE	unknow	unknow	unknow	unknow	unknow
TCGA-TQ-A7RQ	795	0	38	FEMALE	G2	unknow	unknow	unknow	unknow
TCGA-08-0350	889	1	32	MALE	unknow	unknow	unknow	unknow	unknow
TCGA-HT-7606	526	0	30	FEMALE	G2	unknow	unknow	unknow	unknow
TCGA-06-0122	187	1	84	FEMALE	unknow	unknow	unknow	unknow	unknow
TCGA-06-0882	632	1	30	MALE	unknow	unknow	unknow	unknow	unknow
TCGA-HT-7882	113	1	66	MALE	G3	unknow	unknow	unknow	unknow
TCGA-06-0238	405	1	46	MALE	unknow	unknow	unknow	unknow	unknow
TCGA-DU-A6S8	678	0	74	FEMALE	G3	unknow	unknow	unknow	unknow
TCGA-06-2564	181	0	50	MALE	unknow	unknow	unknow	unknow	unknow
TCGA-06-1801	360	1	56	FEMALE	unknow	unknow	unknow	unknow	unknow
TCGA-02-0075	634	1	63	MALE	unknow	unknow	unknow	unknow	unknow
TCGA-19-2619	294	0	55	FEMALE	unknow	unknow	unknow	unknow	unknow
TCGA-12-1601		1	unknow	unknow	unknow	unknow	unknow	unknow	unknow
TCGA-CS-4942	1335	1	44	FEMALE	G3	unknow	unknow	unknow	unknow
TCGA-FG-A4MU	326	0	58	MALE	G3	unknow	unknow	unknow	unknow
TCGA-HT-7902	956	0	30	FEMALE	G2	unknow	unknow	unknow	unknow
TCGA-4W-AA9R	124	0	61	MALE	unknow	unknow	unknow	unknow	unknow
TCGA-HT-A5RC	162	1	70	FEMALE	G3	unknow	unknow	unknow	unknow
TCGA-WY-A85B	1393	0	24	MALE	G2	unknow	unknow	unknow	unknow
TCGA-DU-6410	242	0	56	MALE	G3	unknow	unknow	unknow	unknow
TCGA-FG-A711	1481	1	33	FEMALE	G2	unknow	unknow	unknow	unknow
TCGA-E1-A7Z3	2235	1	31	FEMALE	G2	unknow	unknow	unknow	unknow
TCGA-28-5214	713	1	53	MALE	unknow	unknow	unknow	unknow	unknow
TCGA-27-1833	737	1	67	FEMALE	unknow	unknow	unknow	unknow	unknow
TCGA-DB-A75K	368	0	55	FEMALE	G3	unknow	unknow	unknow	unknow
TCGA-06-0171	399	1	65	MALE	unknow	unknow	unknow	unknow	unknow
TCGA-CS-4938	3574	0	31	FEMALE	G2	unknow	unknow	unknow	unknow
TCGA-DH-A7US	706	0	50	MALE	G2	unknow	unknow	unknow	unknow
TCGA-02-0321	301	1	74	MALE	unknow	unknow	unknow	unknow	unknow
TCGA-41-4097	6	1	63	FEMALE	unknow	unknow	unknow	unknow	unknow
TCGA-02-0330	484	1	51	FEMALE	unknow	unknow	unknow	unknow	unknow
TCGA-DU-A7TJ	17	0	55	MALE	G3	unknow	unknow	unknow	unknow
TCGA-32-1982	142	1	76	FEMALE	unknow	unknow	unknow	unknow	unknow
TCGA-28-1745	345	0	76	MALE	unknow	unknow	unknow	unknow	unknow
TCGA-06-0189	469	1	55	MALE	unknow	unknow	unknow	unknow	unknow
TCGA-P5-A733	414	0	52	FEMALE	G2	unknow	unknow	unknow	unknow
TCGA-12-3648	819	1	61	FEMALE	unknow	unknow	unknow	unknow	unknow
TCGA-02-0325	323	1	61	MALE	unknow	unknow	unknow	unknow	unknow
TCGA-RY-A83Y	166	0	45	MALE	G2	unknow	unknow	unknow	unknow
TCGA-DU-5874	461	0	62	FEMALE	G2	unknow	unknow	unknow	unknow
TCGA-06-0150	592	1	45	MALE	unknow	unknow	unknow	unknow	unknow
TCGA-26-1442	953	0	43	MALE	unknow	unknow	unknow	unknow	unknow
TCGA-76-6191	508	1	57	MALE	unknow	unknow	unknow	unknow	unknow
TCGA-28-6450	165	1	60	MALE	unknow	unknow	unknow	unknow	unknow
TCGA-06-0128	691	1	66	MALE	unknow	unknow	unknow	unknow	unknow
TCGA-06-0187	828	1	69	MALE	unknow	unknow	unknow	unknow	unknow
TCGA-HW-7487	1382	0	39	MALE	G2	unknow	unknow	unknow	unknow
TCGA-06-0179	616	1	64	MALE	unknow	unknow	unknow	unknow	unknow
TCGA-HW-8322	758	0	39	MALE	G2	unknow	unknow	unknow	unknow
TCGA-14-0862	88	1	60	MALE	unknow	unknow	unknow	unknow	unknow
TCGA-12-1600	448	1	86	MALE	unknow	unknow	unknow	unknow	unknow
TCGA-FG-A70Y	868	0	20	FEMALE	G2	unknow	unknow	unknow	unknow
TCGA-E1-A7YO	2282	1	45	MALE	G3	unknow	unknow	unknow	unknow
TCGA-E1-5302	1525	1	41	MALE	G3	unknow	unknow	unknow	unknow
TCGA-02-0089	516	1	52	MALE	unknow	unknow	unknow	unknow	unknow
TCGA-06-1800	815	1	61	MALE	unknow	unknow	unknow	unknow	unknow
TCGA-HT-7873	718	0	29	MALE	G2	unknow	unknow	unknow	unknow
TCGA-26-5132	286	0	74	MALE	unknow	unknow	unknow	unknow	unknow
TCGA-02-0115	476	1	52	MALE	unknow	unknow	unknow	unknow	unknow
TCGA-06-0216	735	1	61	FEMALE	unknow	unknow	unknow	unknow	unknow
TCGA-DU-5870	5546	0	34	FEMALE	G2	unknow	unknow	unknow	unknow
TCGA-19-2621	33	1	83	MALE	unknow	unknow	unknow	unknow	unknow
TCGA-06-0149	262	1	74	FEMALE	unknow	unknow	unknow	unknow	unknow
TCGA-HT-7858	1540	0	28	MALE	G2	unknow	unknow	unknow	unknow
TCGA-02-0058	254	1	28	FEMALE	unknow	unknow	unknow	unknow	unknow
TCGA-12-1095	482	1	65	FEMALE	unknow	unknow	unknow	unknow	unknow
TCGA-DU-5852	205	1	61	FEMALE	G3	unknow	unknow	unknow	unknow
TCGA-06-0414	1068	1	63	MALE	unknow	unknow	unknow	unknow	unknow
TCGA-FG-7641	627	0	31	MALE	G2	unknow	unknow	unknow	unknow
TCGA-QH-A65Z	427	0	54	MALE	G2	unknow	unknow	unknow	unknow
TCGA-HW-7493	2107	0	40	FEMALE	G2	unknow	unknow	unknow	unknow
TCGA-TQ-A7RF	650	0	27	FEMALE	G3	unknow	unknow	unknow	unknow
TCGA-HT-7689	455	0	58	FEMALE	G2	unknow	unknow	unknow	unknow
TCGA-HT-7607	96	1	61	FEMALE	G2	unknow	unknow	unknow	unknow
TCGA-DU-7011	3200	1	25	MALE	G2	unknow	unknow	unknow	unknow
TCGA-FG-6691	1257	0	23	FEMALE	G2	unknow	unknow	unknow	unknow
TCGA-12-0773	1315	1	24	MALE	unknow	unknow	unknow	unknow	unknow
TCGA-41-2572	406	1	67	MALE	unknow	unknow	unknow	unknow	unknow
TCGA-12-3644	1818	1	47	FEMALE	unknow	unknow	unknow	unknow	unknow
TCGA-HT-7676	5	0	26	MALE	G2	unknow	unknow	unknow	unknow
TCGA-HT-A5R5	4	0	33	FEMALE	G2	unknow	unknow	unknow	unknow
TCGA-14-2555	242	0	44	FEMALE	unknow	unknow	unknow	unknow	unknow
TCGA-FG-A4MX	569	0	47	MALE	G2	unknow	unknow	unknow	unknow
TCGA-12-0819	754	1	49	FEMALE	unknow	unknow	unknow	unknow	unknow
TCGA-FG-6689	454	0	30	MALE	G2	unknow	unknow	unknow	unknow
TCGA-19-2623	229	0	65	MALE	unknow	unknow	unknow	unknow	unknow
TCGA-06-0188	1356	1	71	MALE	unknow	unknow	unknow	unknow	unknow
TCGA-27-1830	154	1	57	MALE	unknow	unknow	unknow	unknow	unknow
TCGA-DU-6402	214	1	52	MALE	G3	unknow	unknow	unknow	unknow
TCGA-DU-A6S7	638	0	27	FEMALE	G3	unknow	unknow	unknow	unknow
TCGA-QH-A6X8	509	0	56	FEMALE	G3	unknow	unknow	unknow	unknow
TCGA-06-1087	123	1	75	MALE	unknow	unknow	unknow	unknow	unknow
TCGA-06-0185	2246	0	54	MALE	unknow	unknow	unknow	unknow	unknow
TCGA-S9-A7R8	961	1	44	FEMALE	G3	unknow	unknow	unknow	unknow
