# Supplementary material for: Expression and Potential Biomarkers of Regulators for M7G RNA Modification in Gliomas
Source: Front Neurol. 2022 May 9;13:886246. doi: 10.3389/fneur.2022.886246 (PMC9124973; doi:10.3389/fneur.2022.886246)
Supplement: Supplementary file 4 [file Data_Sheet_4.XLS]

!Series_title	"freij-affy-human-91666"
!Series_geo_accession	"GSE4412"
!Series_status	"Public on Mar 08 2006"
!Series_submission_date	"Mar 08 2006"
!Series_last_update_date	"Aug 10 2018"
!Series_pubmed_id	"15374961"
!Series_summary	"Diffuse infiltrating gliomas are the most common primary brain malignancy found in adults, and Glioblastoma multiforme, the highest grade glioma, is associated with a median survival of 7 months. Transcriptional profiling has been applied to 85 gliomas from 74 patients to elucidate glioma biology, prognosticate survival, and define tumor sub-classes. These studies reveal that transcriptional profiling of gliomas is more accurate at predicting survival than traditional pathologic grading, and that gliomas characteristically express coordinately regulated genes of one of four molecular signatures: neurogenesis, synaptic transmission, mitotic, or extra-cellular matrix. Elucidation of these survival associated molecular signatures will aid in tumor prognostication and define targets for future directed therapy."
!Series_summary	"Evaluate a large number of diffuse infiltrating gliomas through transcriptional profiling."
!Series_summary	"Glioma tumor sub-classes may be identified through large scale gene expression studies."
!Series_summary	"All patients undergoing surgical treatment at the University of California, Los Angeles for primary brain cancers between 1996 and 2003 were invited to participate in this Institutional Review Board approved study. 74 of the patients participating in this broad protocol were analyzed as part of this study if their initial tumor was diagnosed as a grade III (n=24) or IV (n=50) glioma of any histologic type on initial surgical treatment and fresh frozen material was obtained. Only grade III and IV gliomas were included in this study as the distinction between these grades is subtle and prone to misclassification. The time in days elapsed from resection to the day of death, or if the patient has remained alive, to the current day was recorded for all samples studied. Patient ages at diagnosis varied from 18 to 82 years. There were 46 females and 28 males. Probes were prepared using standard Affymetrix protocols, and hybridized to Affymetrix HG-U133A and HG-U133B arrays."
!Series_summary	"Keywords: disease state analysis"
!Series_type	"Expression profiling by array"
!Series_contributor	"Stanley,F,Nelson"
!Series_sample_id	"GSM99432 GSM99433 GSM99434 GSM99435 GSM99436 GSM99437 GSM99438 GSM99439 GSM99440 GSM99441 GSM99442 GSM99443 GSM99444 GSM99445 GSM99446 GSM99447 GSM99448 GSM99449 GSM99450 GSM99451 GSM99452 GSM99453 GSM99454 GSM99455 GSM99456 GSM99457 GSM99458 GSM99459 GSM99460 GSM99461 GSM99462 GSM99463 GSM99464 GSM99465 GSM99466 GSM99467 GSM99468 GSM99469 GSM99470 GSM99471 GSM99472 GSM99473 GSM99474 GSM99475 GSM99476 GSM99477 GSM99478 GSM99479 GSM99480 GSM99481 GSM99482 GSM99483 GSM99484 GSM99485 GSM99486 GSM99487 GSM99488 GSM99489 GSM99490 GSM99491 GSM99492 GSM99493 GSM99494 GSM99495 GSM99496 GSM99497 GSM99498 GSM99499 GSM99500 GSM99501 GSM99502 GSM99503 GSM99504 GSM99505 GSM99506 GSM99507 GSM99508 GSM99509 GSM99510 GSM99511 GSM99512 GSM99513 GSM99514 GSM99515 GSM99516 GSM99517 GSM99518 GSM99519 GSM99520 GSM99521 GSM99522 GSM99523 GSM99524 GSM99525 GSM99526 GSM99527 GSM99528 GSM99529 GSM99530 GSM99531 GSM99532 GSM99533 GSM99534 GSM99535 GSM99536 GSM99537 GSM99538 GSM99539 GSM99540 GSM99541 GSM99542 GSM99543 GSM99544 GSM99545 GSM99546 GSM99547 GSM99548 GSM99549 GSM99550 GSM99551 GSM99552 GSM99553 GSM99554 GSM99555 GSM99556 GSM99557 GSM99558 GSM99559 GSM99560 GSM99561 GSM99562 GSM99563 GSM99564 GSM99565 GSM99566 GSM99567 GSM99568 GSM99569 GSM99570 GSM99571 GSM99572 GSM99573 GSM99574 GSM99575 GSM99576 GSM99577 GSM99578 GSM99579 GSM99580 GSM99581 GSM99582 GSM99583 GSM99584 GSM99585 GSM99586 GSM99587 GSM99588 GSM99589 GSM99590 GSM99591 GSM99592 GSM99593 GSM99594 GSM99595 GSM99596 GSM99597 GSM99598 GSM99599 GSM99600 GSM99601 "
!Series_contact_name	"Winnie,,Liang"
!Series_contact_email	"wliang@tgen.org"
!Series_contact_institute	"Translational Genomics"
!Series_contact_address	"445 N. Fifth Street"
!Series_contact_city	"Phoenix"
!Series_contact_state	"AZ"
!Series_contact_zip/postal_code	"85012"
!Series_contact_country	"USA"
!Series_supplementary_file	"ftp://ftp.ncbi.nlm.nih.gov/geo/series/GSE4nnn/GSE4412/suppl/GSE4412_RAW.tar"
!Series_supplementary_file	"ftp://ftp.ncbi.nlm.nih.gov/geo/series/GSE4nnn/GSE4412/suppl/GSE4412_readme_cel_files.txt"
!Series_platform_id	"GPL96"
!Series_platform_id	"GPL97"
!Series_platform_taxid	"9606"
!Series_sample_taxid	"9606"
!Series_relation	"Affiliated with: GSE55918"
!Series_relation	"BioProject: https://www.ncbi.nlm.nih.gov/bioproject/PRJNA94645"

!Sample_title	"brain, Right Frontal Lobe: Extract58_le1"	"brain, Right Frontal Lobe: Extract59_le1"	"brain, Right Frontal Lobe: Extract60_le1"	"brain, Right Frontal Lobe: Extract61_le1"	"brain, Right Frontal Lobe: Extract62_le1"	"brain, Right Frontal Lobe: Extract63_le1"	"brain, Right Frontal Lobe: Extract64_le1"	"brain, Right Frontal Parietal: Extract65_le1"	"brain, Right Frontal Parietal: Extract66_le1"	"brain, Right Frontal Temporal: Extract67_le1"	"brain, Right Frontal Temporal: Extract68_le1"	"brain, Right Frontal Temporal: Extract69_le1"	"brain, Right Frontal Temporal: Extract70_le1"	"brain, Right Parietal Lobe: Extract71_le1"	"brain, Right Parietal Lobe: Extract72_le1"	"brain, Right Parietal Lobe: Extract73_le1"	"brain, Right Parietal Lobe: Extract74_le1"	"brain, Right Parietal Occipital: Extract75_le1"	"brain, Right Temporal Lobe: Extract76_le1"	"brain, Right Temporal Lobe: Extract77_le1"	"brain, Right Temporal Lobe: Extract78_le1"	"brain, Right Temporal Lobe: Extract79_le1"	"brain, Right Temporal Lobe: Extract80_le1"	"brain, Right Temporal Lobe: Extract81_le1"	"brain, Right Temporal Lobe: Extract82_le1"	"brain, Right Temporal Parietal: Extract83_le1"	"brain, Right Temporal Parietal: Extract84_le1"	"brain, Right Temporal Parietal: Extract85_le1"	"brain, left frontal temporal lobe: Extract42_le1"	"brain, left frontal temporal lobe: Extract1_le1"	"brain, left frontal temporal lobe: Extract2_le1"	"brain, left frontal temporal lobe: Extract3_le1"	"brain, Left frontal Lobe: ASTRO III 587_e1_le1"	"brain, Left frontal Lobe: Extract5_le1"	"brain, Left frontal Lobe: Extract6_le1"	"brain, Left frontal Lobe: Extract7_le1"	"brain, Left frontal Lobe: Extract8_le1"	"brain, Left frontal Lobe: Extract9_le1"	"brain, Left frontal Lobe: Extract10_le1"	"brain, Left frontal Lobe: Extract11_le1"	"brain, Left frontal Lobe: Extract12_le1"	"brain, Left frontal Lobe: Extract13_le1"	"brain, Left frontal Lobe: Extract14_le1"	"brain, Left frontal Lobe: Extract15_le1"	"brain, Left frontal Lobe: Extract16_le1"	"brain, Left frontal Lobe: Extract17_le1"	"brain, Left frontal Lobe: Extract18_le1"	"brain, Left frontal Lobe: Extract19_le1"	"brain, Left frontal Lobe: Extract20_le1"	"brain, Left frontal Lobe: Extract21_le1"	"brain, Left frontal Lobe: Extract22_le1"	"brain, Left frontal Lobe: Extract23_le1"	"brain, Left frontal Lobe: Extract24_le1"	"brain, Left frontal Lobe: Extract25_le1"	"brain, Left frontal Lobe: Extract26_le1"	"brain, Left frontal Lobe: Extract27_le1"	"brain, Left frontal Lobe: Extract28_le1"	"brain, Left frontal Lobe: Extract29_le1"	"brain, Left frontal Lobe: Extract30_le1"	"brain, Left frontal Lobe: Extract31_le1"	"brain, Left frontal Lobe: Extract32_le1"	"brain, Left frontal Lobe: Extract33_le1"	"brain, Left frontal Lobe: Extract34_le1"	"brain, Left frontal Lobe: Extract35_le1"	"brain, left frontal temporal lobe: Extract36_le1"	"brain, left frontal temporal lobe: Extract37_le1"	"brain, left frontal temporal lobe: Extract38_le1"	"brain, Left Parietal Lobe: Extract39_le1"	"brain, Left Parietal Lobe: Extract40_le1"	"brain, Left Parietal Lobe: Extract41_le1"	"brain, Left Parietal Occipital: Extract43_le1"	"brain, Left Temporal Lobe: Extract44_le1"	"brain, Left Temporal Lobe: Extract45_le1"	"brain, Left Temporal Lobe: Extract46_le1"	"brain, Left Temporal Lobe: Extract47_le1"	"brain, Left Temporal Lobe: Extract48_le1"	"brain, Left Temporal Lobe: Extract49_le1"	"brain, Left Temporal Parietal: Extract50_le1"	"brain, Thalamus: Extract51_le1"	"brain, Right Anterior Temporal: Extract52_le1"	"brain, Right Cerebellum: Extract53_le1"	"brain, Right Frontal Lobe: Extract54_le1"	"brain, Right Frontal Lobe: Extract55_le1"	"brain, Right Frontal Lobe: Extract56_le1"	"brain, Right Frontal Lobe: Extract57_le1"
!Sample_geo_accession	"GSM99432"	"GSM99434"	"GSM99436"	"GSM99438"	"GSM99440"	"GSM99442"	"GSM99444"	"GSM99446"	"GSM99448"	"GSM99450"	"GSM99452"	"GSM99454"	"GSM99456"	"GSM99458"	"GSM99460"	"GSM99462"	"GSM99464"	"GSM99466"	"GSM99468"	"GSM99470"	"GSM99472"	"GSM99474"	"GSM99476"	"GSM99478"	"GSM99480"	"GSM99482"	"GSM99484"	"GSM99486"	"GSM99488"	"GSM99490"	"GSM99492"	"GSM99494"	"GSM99496"	"GSM99498"	"GSM99500"	"GSM99502"	"GSM99504"	"GSM99506"	"GSM99508"	"GSM99510"	"GSM99512"	"GSM99514"	"GSM99516"	"GSM99518"	"GSM99520"	"GSM99522"	"GSM99524"	"GSM99526"	"GSM99528"	"GSM99530"	"GSM99532"	"GSM99534"	"GSM99536"	"GSM99538"	"GSM99540"	"GSM99542"	"GSM99544"	"GSM99546"	"GSM99548"	"GSM99550"	"GSM99552"	"GSM99554"	"GSM99556"	"GSM99558"	"GSM99560"	"GSM99562"	"GSM99564"	"GSM99566"	"GSM99568"	"GSM99570"	"GSM99572"	"GSM99574"	"GSM99576"	"GSM99578"	"GSM99580"	"GSM99582"	"GSM99584"	"GSM99586"	"GSM99588"	"GSM99590"	"GSM99592"	"GSM99594"	"GSM99596"	"GSM99598"	"GSM99600"
!Sample_status	"Public on Mar 08 2006"	"Public on Mar 08 2006"	"Public on Mar 08 2006"	"Public on Mar 08 2006"	"Public on Mar 08 2006"	"Public on Mar 08 2006"	"Public on Mar 08 2006"	"Public on Mar 08 2006"	"Public on Mar 08 2006"	"Public on Mar 08 2006"	"Public on Mar 08 2006"	"Public on Mar 08 2006"	"Public on Mar 08 2006"	"Public on Mar 08 2006"	"Public on Mar 08 2006"	"Public on Mar 08 2006"	"Public on Mar 08 2006"	"Public on Mar 08 2006"	"Public on Mar 08 2006"	"Public on Mar 08 2006"	"Public on Mar 08 2006"	"Public on Mar 08 2006"	"Public on Mar 08 2006"	"Public on Mar 08 2006"	"Public on Mar 08 2006"	"Public on Mar 08 2006"	"Public on Mar 08 2006"	"Public on Mar 08 2006"	"Public on Mar 08 2006"	"Public on Mar 08 2006"	"Public on Mar 08 2006"	"Public on Mar 08 2006"	"Public on Mar 08 2006"	"Public on Mar 08 2006"	"Public on Mar 08 2006"	"Public on Mar 08 2006"	"Public on Mar 08 2006"	"Public on Mar 08 2006"	"Public on Mar 08 2006"	"Public on Mar 08 2006"	"Public on Mar 08 2006"	"Public on Mar 08 2006"	"Public on Mar 08 2006"	"Public on Mar 08 2006"	"Public on Mar 08 2006"	"Public on Mar 08 2006"	"Public on Mar 08 2006"	"Public on Mar 08 2006"	"Public on Mar 08 2006"	"Public on Mar 08 2006"	"Public on Mar 08 2006"	"Public on Mar 08 2006"	"Public on Mar 08 2006"	"Public on Mar 08 2006"	"Public on Mar 08 2006"	"Public on Mar 08 2006"	"Public on Mar 08 2006"	"Public on Mar 08 2006"	"Public on Mar 08 2006"	"Public on Mar 08 2006"	"Public on Mar 08 2006"	"Public on Mar 08 2006"	"Public on Mar 08 2006"	"Public on Mar 08 2006"	"Public on Mar 08 2006"	"Public on Mar 08 2006"	"Public on Mar 08 2006"	"Public on Mar 08 2006"	"Public on Mar 08 2006"	"Public on Mar 08 2006"	"Public on Mar 08 2006"	"Public on Mar 08 2006"	"Public on Mar 08 2006"	"Public on Mar 08 2006"	"Public on Mar 08 2006"	"Public on Mar 08 2006"	"Public on Mar 08 2006"	"Public on Mar 08 2006"	"Public on Mar 08 2006"	"Public on Mar 08 2006"	"Public on Mar 08 2006"	"Public on Mar 08 2006"	"Public on Mar 08 2006"	"Public on Mar 08 2006"	"Public on Mar 08 2006"
!Sample_submission_date	"Mar 08 2006"	"Mar 08 2006"	"Mar 08 2006"	"Mar 08 2006"	"Mar 08 2006"	"Mar 08 2006"	"Mar 08 2006"	"Mar 08 2006"	"Mar 08 2006"	"Mar 08 2006"	"Mar 08 2006"	"Mar 08 2006"	"Mar 08 2006"	"Mar 08 2006"	"Mar 08 2006"	"Mar 08 2006"	"Mar 08 2006"	"Mar 08 2006"	"Mar 08 2006"	"Mar 08 2006"	"Mar 08 2006"	"Mar 08 2006"	"Mar 08 2006"	"Mar 08 2006"	"Mar 08 2006"	"Mar 08 2006"	"Mar 08 2006"	"Mar 08 2006"	"Mar 08 2006"	"Mar 08 2006"	"Mar 08 2006"	"Mar 08 2006"	"Mar 08 2006"	"Mar 08 2006"	"Mar 08 2006"	"Mar 08 2006"	"Mar 08 2006"	"Mar 08 2006"	"Mar 08 2006"	"Mar 08 2006"	"Mar 08 2006"	"Mar 08 2006"	"Mar 08 2006"	"Mar 08 2006"	"Mar 08 2006"	"Mar 08 2006"	"Mar 08 2006"	"Mar 08 2006"	"Mar 08 2006"	"Mar 08 2006"	"Mar 08 2006"	"Mar 08 2006"	"Mar 08 2006"	"Mar 08 2006"	"Mar 08 2006"	"Mar 08 2006"	"Mar 08 2006"	"Mar 08 2006"	"Mar 08 2006"	"Mar 08 2006"	"Mar 08 2006"	"Mar 08 2006"	"Mar 08 2006"	"Mar 08 2006"	"Mar 08 2006"	"Mar 08 2006"	"Mar 08 2006"	"Mar 08 2006"	"Mar 08 2006"	"Mar 08 2006"	"Mar 08 2006"	"Mar 08 2006"	"Mar 08 2006"	"Mar 08 2006"	"Mar 08 2006"	"Mar 08 2006"	"Mar 08 2006"	"Mar 08 2006"	"Mar 08 2006"	"Mar 08 2006"	"Mar 08 2006"	"Mar 08 2006"	"Mar 08 2006"	"Mar 08 2006"	"Mar 08 2006"
!Sample_last_update_date	"Sep 11 2014"	"Sep 11 2014"	"Sep 11 2014"	"Sep 11 2014"	"Sep 11 2014"	"Sep 11 2014"	"Sep 11 2014"	"Sep 11 2014"	"Sep 11 2014"	"Sep 11 2014"	"Sep 11 2014"	"Sep 11 2014"	"Sep 11 2014"	"May 22 2013"	"May 22 2013"	"Sep 11 2014"	"Sep 11 2014"	"Sep 11 2014"	"May 22 2013"	"Sep 11 2014"	"Sep 11 2014"	"Sep 11 2014"	"Sep 11 2014"	"Sep 11 2014"	"Sep 11 2014"	"Sep 11 2014"	"Sep 11 2014"	"Sep 11 2014"	"Sep 11 2014"	"Sep 11 2014"	"Sep 11 2014"	"Sep 11 2014"	"May 22 2013"	"May 22 2013"	"May 22 2013"	"May 22 2013"	"May 22 2013"	"May 22 2013"	"May 22 2013"	"May 22 2013"	"May 22 2013"	"May 22 2013"	"May 22 2013"	"May 22 2013"	"May 22 2013"	"May 22 2013"	"Sep 11 2014"	"Sep 11 2014"	"Sep 11 2014"	"Sep 11 2014"	"Sep 11 2014"	"Sep 11 2014"	"Sep 11 2014"	"Sep 11 2014"	"Sep 11 2014"	"Sep 11 2014"	"Sep 11 2014"	"Sep 11 2014"	"Sep 11 2014"	"Sep 11 2014"	"Sep 11 2014"	"Sep 11 2014"	"Sep 11 2014"	"Sep 11 2014"	"Sep 11 2014"	"Sep 11 2014"	"Sep 11 2014"	"May 22 2013"	"May 22 2013"	"May 22 2013"	"Sep 11 2014"	"May 22 2013"	"Sep 11 2014"	"Sep 11 2014"	"Sep 11 2014"	"Sep 11 2014"	"Sep 11 2014"	"Sep 11 2014"	"Sep 11 2014"	"Sep 11 2014"	"May 22 2013"	"May 22 2013"	"May 22 2013"	"May 22 2013"	"May 22 2013"
!Sample_type	"RNA"	"RNA"	"RNA"	"RNA"	"RNA"	"RNA"	"RNA"	"RNA"	"RNA"	"RNA"	"RNA"	"RNA"	"RNA"	"RNA"	"RNA"	"RNA"	"RNA"	"RNA"	"RNA"	"RNA"	"RNA"	"RNA"	"RNA"	"RNA"	"RNA"	"RNA"	"RNA"	"RNA"	"RNA"	"RNA"	"RNA"	"RNA"	"RNA"	"RNA"	"RNA"	"RNA"	"RNA"	"RNA"	"RNA"	"RNA"	"RNA"	"RNA"	"RNA"	"RNA"	"RNA"	"RNA"	"RNA"	"RNA"	"RNA"	"RNA"	"RNA"	"RNA"	"RNA"	"RNA"	"RNA"	"RNA"	"RNA"	"RNA"	"RNA"	"RNA"	"RNA"	"RNA"	"RNA"	"RNA"	"RNA"	"RNA"	"RNA"	"RNA"	"RNA"	"RNA"	"RNA"	"RNA"	"RNA"	"RNA"	"RNA"	"RNA"	"RNA"	"RNA"	"RNA"	"RNA"	"RNA"	"RNA"	"RNA"	"RNA"	"RNA"
!Sample_channel_count	"1"	"1"	"1"	"1"	"1"	"1"	"1"	"1"	"1"	"1"	"1"	"1"	"1"	"1"	"1"	"1"	"1"	"1"	"1"	"1"	"1"	"1"	"1"	"1"	"1"	"1"	"1"	"1"	"1"	"1"	"1"	"1"	"1"	"1"	"1"	"1"	"1"	"1"	"1"	"1"	"1"	"1"	"1"	"1"	"1"	"1"	"1"	"1"	"1"	"1"	"1"	"1"	"1"	"1"	"1"	"1"	"1"	"1"	"1"	"1"	"1"	"1"	"1"	"1"	"1"	"1"	"1"	"1"	"1"	"1"	"1"	"1"	"1"	"1"	"1"	"1"	"1"	"1"	"1"	"1"	"1"	"1"	"1"	"1"	"1"
!Sample_source_name_ch1	"brain, Right Frontal Lobe"	"brain, Right Frontal Lobe"	"brain, Right Frontal Lobe"	"brain, Right Frontal Lobe"	"brain, Right Frontal Lobe"	"brain, Right Frontal Lobe"	"brain, Right Frontal Lobe"	"brain, Right Frontal Parietal"	"brain, Right Frontal Parietal"	"brain, Right Frontal Temporal"	"brain, Right Frontal Temporal"	"brain, Right Frontal Temporal"	"brain, Right Frontal Temporal"	"brain, Right Parietal Lobe"	"brain, Right Parietal Lobe"	"brain, Right Parietal Lobe"	"brain, Right Parietal Lobe"	"brain, Right Parietal Occipital"	"brain, Right Temporal Lobe"	"brain, Right Temporal Lobe"	"brain, Right Temporal Lobe"	"brain, Right Temporal Lobe"	"brain, Right Temporal Lobe"	"brain, Right Temporal Lobe"	"brain, Right Temporal Lobe"	"brain, Right Temporal Parietal"	"brain, Right Temporal Parietal"	"brain, Right Temporal Parietal"	"brain, left frontal temporal lobe"	"brain, left frontal temporal lobe"	"brain, left frontal temporal lobe"	"brain, left frontal temporal lobe"	"brain, Left frontal Lobe"	"brain, Left frontal Lobe"	"brain, Left frontal Lobe"	"brain, Left frontal Lobe"	"brain, Left frontal Lobe"	"brain, Left frontal Lobe"	"brain, Left frontal Lobe"	"brain, Left frontal Lobe"	"brain, Left frontal Lobe"	"brain, Left frontal Lobe"	"brain, Left frontal Lobe"	"brain, Left frontal Lobe"	"brain, Left frontal Lobe"	"brain, Left frontal Lobe"	"brain, Left frontal Lobe"	"brain, Left frontal Lobe"	"brain, Left frontal Lobe"	"brain, Left frontal Lobe"	"brain, Left frontal Lobe"	"brain, Left frontal Lobe"	"brain, Left frontal Lobe"	"brain, Left frontal Lobe"	"brain, Left frontal Lobe"	"brain, Left frontal Lobe"	"brain, Left frontal Lobe"	"brain, Left frontal Lobe"	"brain, Left frontal Lobe"	"brain, Left frontal Lobe"	"brain, Left frontal Lobe"	"brain, Left frontal Lobe"	"brain, Left frontal Lobe"	"brain, Left frontal Lobe"	"brain, left frontal temporal lobe"	"brain, left frontal temporal lobe"	"brain, left frontal temporal lobe"	"brain, Left Parietal Lobe"	"brain, Left Parietal Lobe"	"brain, Left Parietal Lobe"	"brain, Left Parietal Occipital"	"brain, Left Temporal Lobe"	"brain, Left Temporal Lobe"	"brain, Left Temporal Lobe"	"brain, Left Temporal Lobe"	"brain, Left Temporal Lobe"	"brain, Left Temporal Lobe"	"brain, Left Temporal Parietal"	"brain, Thalamus"	"brain, Right Anterior Temporal"	"brain, Right Cerebellum"	"brain, Right Frontal Lobe"	"brain, Right Frontal Lobe"	"brain, Right Frontal Lobe"	"brain, Right Frontal Lobe"
!Sample_organism_ch1	"Homo sapiens"	"Homo sapiens"	"Homo sapiens"	"Homo sapiens"	"Homo sapiens"	"Homo sapiens"	"Homo sapiens"	"Homo sapiens"	"Homo sapiens"	"Homo sapiens"	"Homo sapiens"	"Homo sapiens"	"Homo sapiens"	"Homo sapiens"	"Homo sapiens"	"Homo sapiens"	"Homo sapiens"	"Homo sapiens"	"Homo sapiens"	"Homo sapiens"	"Homo sapiens"	"Homo sapiens"	"Homo sapiens"	"Homo sapiens"	"Homo sapiens"	"Homo sapiens"	"Homo sapiens"	"Homo sapiens"	"Homo sapiens"	"Homo sapiens"	"Homo sapiens"	"Homo sapiens"	"Homo sapiens"	"Homo sapiens"	"Homo sapiens"	"Homo sapiens"	"Homo sapiens"	"Homo sapiens"	"Homo sapiens"	"Homo sapiens"	"Homo sapiens"	"Homo sapiens"	"Homo sapiens"	"Homo sapiens"	"Homo sapiens"	"Homo sapiens"	"Homo sapiens"	"Homo sapiens"	"Homo sapiens"	"Homo sapiens"	"Homo sapiens"	"Homo sapiens"	"Homo sapiens"	"Homo sapiens"	"Homo sapiens"	"Homo sapiens"	"Homo sapiens"	"Homo sapiens"	"Homo sapiens"	"Homo sapiens"	"Homo sapiens"	"Homo sapiens"	"Homo sapiens"	"Homo sapiens"	"Homo sapiens"	"Homo sapiens"	"Homo sapiens"	"Homo sapiens"	"Homo sapiens"	"Homo sapiens"	"Homo sapiens"	"Homo sapiens"	"Homo sapiens"	"Homo sapiens"	"Homo sapiens"	"Homo sapiens"	"Homo sapiens"	"Homo sapiens"	"Homo sapiens"	"Homo sapiens"	"Homo sapiens"	"Homo sapiens"	"Homo sapiens"	"Homo sapiens"	"Homo sapiens"
!Sample_characteristics_ch1	"tissue: brain, Right Frontal Lobe"	"tissue: brain, Right Frontal Lobe"	"tissue: brain, Right Frontal Lobe"	"tissue: brain, Right Frontal Lobe"	"tissue: brain, Right Frontal Lobe"	"tissue: brain, Right Frontal Lobe"	"tissue: brain, Right Frontal Lobe"	"tissue: brain, Right Frontal Parietal"	"tissue: brain, Right Frontal Parietal"	"tissue: brain, Right Frontal Temporal"	"tissue: brain, Right Frontal Temporal"	"tissue: brain, Right Frontal Temporal"	"tissue: brain, Right Frontal Temporal"	"tissue: brain, Right Parietal Lobe"	"tissue: brain, Right Parietal Lobe"	"tissue: brain, Right Parietal Lobe"	"tissue: brain, Right Parietal Lobe"	"tissue: brain, Right Parietal Occipital"	"tissue: brain, Right Temporal Lobe"	"tissue: brain, Right Temporal Lobe"	"tissue: brain, Right Temporal Lobe"	"tissue: brain, Right Temporal Lobe"	"tissue: brain, Right Temporal Lobe"	"tissue: brain, Right Temporal Lobe"	"tissue: brain, Right Temporal Lobe"	"tissue: brain, Right Temporal Parietal"	"tissue: brain, Right Temporal Parietal"	"tissue: brain, Right Temporal Parietal"	"tissue: brain, left frontal temporal lobe"	"tissue: brain, left frontal temporal lobe"	"tissue: brain, left frontal temporal lobe"	"tissue: brain, left frontal temporal lobe"	"tissue: brain, Left frontal Lobe"	"tissue: brain, Left frontal Lobe"	"tissue: brain, Left frontal Lobe"	"tissue: brain, Left frontal Lobe"	"tissue: brain, Left frontal Lobe"	"tissue: brain, Left frontal Lobe"	"tissue: brain, Left frontal Lobe"	"tissue: brain, Left frontal Lobe"	"tissue: brain, Left frontal Lobe"	"tissue: brain, Left frontal Lobe"	"tissue: brain, Left frontal Lobe"	"tissue: brain, Left frontal Lobe"	"tissue: brain, Left frontal Lobe"	"tissue: brain, Left frontal Lobe"	"tissue: brain, Left frontal Lobe"	"tissue: brain, Left frontal Lobe"	"tissue: brain, Left frontal Lobe"	"tissue: brain, Left frontal Lobe"	"tissue: brain, Left frontal Lobe"	"tissue: brain, Left frontal Lobe"	"tissue: brain, Left frontal Lobe"	"tissue: brain, Left frontal Lobe"	"tissue: brain, Left frontal Lobe"	"tissue: brain, Left frontal Lobe"	"tissue: brain, Left frontal Lobe"	"tissue: brain, Left frontal Lobe"	"tissue: brain, Left frontal Lobe"	"tissue: brain, Left frontal Lobe"	"tissue: brain, Left frontal Lobe"	"tissue: brain, Left frontal Lobe"	"tissue: brain, Left frontal Lobe"	"tissue: brain, Left frontal Lobe"	"tissue: brain, left frontal temporal lobe"	"tissue: brain, left frontal temporal lobe"	"tissue: brain, left frontal temporal lobe"	"tissue: brain, Left Parietal Lobe"	"tissue: brain, Left Parietal Lobe"	"tissue: brain, Left Parietal Lobe"	"tissue: brain, Left Parietal Occipital"	"tissue: brain, Left Temporal Lobe"	"tissue: brain, Left Temporal Lobe"	"tissue: brain, Left Temporal Lobe"	"tissue: brain, Left Temporal Lobe"	"tissue: brain, Left Temporal Lobe"	"tissue: brain, Left Temporal Lobe"	"tissue: brain, Left Temporal Parietal"	"tissue: brain, Thalamus"	"tissue: brain, Right Anterior Temporal"	"tissue: brain, Right Cerebellum"	"tissue: brain, Right Frontal Lobe"	"tissue: brain, Right Frontal Lobe"	"tissue: brain, Right Frontal Lobe"	"tissue: brain, Right Frontal Lobe"
!Sample_characteristics_ch1	"histology: GBM"	"histology: GBM"	"histology: GBM"	"histology: GBM"	"histology: GBM"	"histology: GBM"	"histology: GBM"	"histology: GBM"	"histology: GBM"	"histology: GBM"	"histology: GBM"	"histology: GBM"	"histology: GBM"	"histology: OLIGO"	"histology: OLIGO"	"histology: GBM"	"histology: GBM"	"histology: GBM"	"histology: MIXED"	"histology: GBM"	"histology: GBM"	"histology: GBM"	"histology: GBM"	"histology: GBM"	"histology: GBM"	"histology: GBM"	"histology: GBM"	"histology: GBM"	"histology: GBM"	"histology: GBM"	"histology: GBM"	"histology: GBM"	"histology: ASTRO"	"histology: MIXED"	"histology: MIXED"	"histology: ASTRO"	"histology: ASTRO"	"histology: ASTRO"	"histology: MIXED"	"histology: OLIGO"	"histology: OLIGO"	"histology: OLIGO"	"histology: OLIGO"	"histology: OLIGO"	"histology: OLIGO"	"histology: OLIGO"	"histology: GBM"	"histology: GBM"	"histology: GBM"	"histology: GBM"	"histology: GBM"	"histology: GBM"	"histology: GBM"	"histology: GBM"	"histology: GBM"	"histology: GBM"	"histology: GBM"	"histology: GBM"	"histology: GBM"	"histology: GBM"	"histology: GBM"	"histology: GBM"	"histology: GBM"	"histology: GBM"	"histology: GBM"	"histology: GBM"	"histology: GBM"	"histology: ASTRO"	"histology: MIXED"	"histology: OLIGO"	"histology: GBM"	"histology: ASTRO"	"histology: GBM"	"histology: GBM"	"histology: GBM"	"histology: GBM"	"histology: GBM"	"histology: GBM"	"histology: GBM"	"histology: GBM"	"histology: ASTRO"	"histology: ASTRO"	"histology: MIXED"	"histology: OLIGO"	"histology: MIXED"
!Sample_characteristics_ch1	"tumor number (as appears in figure 3): 712"	"tumor number (as appears in figure 3): 932"	"tumor number (as appears in figure 3): 697"	"tumor number (as appears in figure 3): 931"	"tumor number (as appears in figure 3): 1656"	"tumor number (as appears in figure 3): 1902"	"tumor number (as appears in figure 3): 2015"	"tumor number (as appears in figure 3): 1667"	"tumor number (as appears in figure 3): 1745"	"tumor number (as appears in figure 3): 1511"	"tumor number (as appears in figure 3): 706"	"tumor number (as appears in figure 3): 995"	"tumor number (as appears in figure 3): 1495"	"tumor number (as appears in figure 3): 975"	"tumor number (as appears in figure 3): 975.1"	"tumor number (as appears in figure 3): 749"	"tumor number (as appears in figure 3): 1028"	"tumor number (as appears in figure 3): 1414"	"tumor number (as appears in figure 3): 886"	"tumor number (as appears in figure 3): 1342"	"tumor number (as appears in figure 3): 2158"	"tumor number (as appears in figure 3): 1463"	"tumor number (as appears in figure 3): 636"	"tumor number (as appears in figure 3): 824"	"tumor number (as appears in figure 3): 839"	"tumor number (as appears in figure 3): 1032"	"tumor number (as appears in figure 3): 1900"	"tumor number (as appears in figure 3): 2079"	"tumor number (as appears in figure 3): 1544"	"tumor number (as appears in figure 3): 1398"	"tumor number (as appears in figure 3): 1423"	"tumor number (as appears in figure 3): 1469"	"tumor number (as appears in figure 3): 587"	"tumor number (as appears in figure 3): 713"	"tumor number (as appears in figure 3): 615"	"tumor number (as appears in figure 3): 659"	"tumor number (as appears in figure 3): 747"	"tumor number (as appears in figure 3): 1723"	"tumor number (as appears in figure 3): 664"	"tumor number (as appears in figure 3): 650"	"tumor number (as appears in figure 3): 613"	"tumor number (as appears in figure 3): 742"	"tumor number (as appears in figure 3): 744"	"tumor number (as appears in figure 3): 112"	"tumor number (as appears in figure 3): 840"	"tumor number (as appears in figure 3): 1804"	"tumor number (as appears in figure 3): 746"	"tumor number (as appears in figure 3): 996"	"tumor number (as appears in figure 3): 1334"	"tumor number (as appears in figure 3): 2028"	"tumor number (as appears in figure 3): 2029"	"tumor number (as appears in figure 3): 597"	"tumor number (as appears in figure 3): 938"	"tumor number (as appears in figure 3): 2067"	"tumor number (as appears in figure 3): 2068"	"tumor number (as appears in figure 3): 1406"	"tumor number (as appears in figure 3): 1022"	"tumor number (as appears in figure 3): 660"	"tumor number (as appears in figure 3): 976"	"tumor number (as appears in figure 3): 1354"	"tumor number (as appears in figure 3): 1478"	"tumor number (as appears in figure 3): 1516"	"tumor number (as appears in figure 3): 1798"	"tumor number (as appears in figure 3): 2166"	"tumor number (as appears in figure 3): 1043"	"tumor number (as appears in figure 3): 1521"	"tumor number (as appears in figure 3): 1675"	"tumor number (as appears in figure 3): 672"	"tumor number (as appears in figure 3): 912"	"tumor number (as appears in figure 3): 695"	"tumor number (as appears in figure 3): 604"	"tumor number (as appears in figure 3): 1425"	"tumor number (as appears in figure 3): 782"	"tumor number (as appears in figure 3): 2017"	"tumor number (as appears in figure 3): 1038"	"tumor number (as appears in figure 3): 1905"	"tumor number (as appears in figure 3): 2098"	"tumor number (as appears in figure 3): 585"	"tumor number (as appears in figure 3): 1681"	"tumor number (as appears in figure 3): 2013"	"tumor number (as appears in figure 3): 1704"	"tumor number (as appears in figure 3): 671"	"tumor number (as appears in figure 3): 1721"	"tumor number (as appears in figure 3): 1433"	"tumor number (as appears in figure 3): 799"
!Sample_characteristics_ch1	"age: 49"	"age: 18"	"age: 64"	"age: 58"	"age: 48"	"age: 56"	"age: 78"	"age: 44"	"age: 42"	"age: 27"	"age: 54"	"age: 76"	"age: 82"	"age: 20"	"age: 20"	"age: 39"	"age: 20"	"age: 69"	"age: 30"	"age: 54"	"age: 62"	"age: 30"	"age: 54"	"age: 50"	"age: 82"	"age: 34"	"age: 45"	"age: 64"	"age: 49"	"age: 49"	"age: 54"	"age: 56"	"age: 41"	"age: 34"	"age: 32"	"age: 34"	"age: 34"	"age: 31"	"age: 31"	"age: 43"	"age: 35"	"age: 24"	"age: 45"	"age: 45"	"age: 36"	"age: 49"	"age: 52"	"age: 45"	"age: 36"	"age: 42"	"age: 42"	"age: 35"	"age: 29"	"age: 42"	"age: 42"	"age: 29"	"age: 31"	"age: 75"	"age: 43"	"age: 42"	"age: 40"	"age: 41"	"age: 47"	"age: 39"	"age: 23"	"age: 23"	"age: 61"	"age: 37"	"age: 28"	"age: 31"	"age: 66"	"age: 51"	"age: 24"	"age: 60"	"age: 33"	"age: 75"	"age: 65"	"age: 63"	"age: 40"	"age: 70"	"age: 30"	"age: 33"	"age: 36"	"age: 37"	"age: 43"
!Sample_characteristics_ch1	"gender: MALE"	"gender: FEMALE"	"gender: FEMALE"	"gender: FEMALE"	"gender: MALE"	"gender: FEMALE"	"gender: MALE"	"gender: MALE"	"gender: FEMALE"	"gender: MALE"	"gender: MALE"	"gender: FEMALE"	"gender: FEMALE"	"gender: FEMALE"	"gender: FEMALE"	"gender: MALE"	"gender: FEMALE"	"gender: FEMALE"	"gender: MALE"	"gender: MALE"	"gender: FEMALE"	"gender: MALE"	"gender: FEMALE"	"gender: FEMALE"	"gender: MALE"	"gender: FEMALE"	"gender: FEMALE"	"gender: MALE"	"gender: FEMALE"	"gender: FEMALE"	"gender: FEMALE"	"gender: MALE"	"gender: FEMALE"	"gender: FEMALE"	"gender: FEMALE"	"gender: FEMALE"	"gender: FEMALE"	"gender: FEMALE"	"gender: FEMALE"	"gender: FEMALE"	"gender: FEMALE"	"gender: MALE"	"gender: MALE"	"gender: MALE"	"gender: FEMALE"	"gender: FEMALE"	"gender: MALE"	"gender: MALE"	"gender: FEMALE"	"gender: FEMALE"	"gender: FEMALE"	"gender: MALE"	"gender: MALE"	"gender: FEMALE"	"gender: FEMALE"	"gender: MALE"	"gender: MALE"	"gender: FEMALE"	"gender: FEMALE"	"gender: MALE"	"gender: MALE"	"gender: FEMALE"	"gender: FEMALE"	"gender: FEMALE"	"gender: FEMALE"	"gender: FEMALE"	"gender: MALE"	"gender: FEMALE"	"gender: FEMALE"	"gender: FEMALE"	"gender: MALE"	"gender: MALE"	"gender: FEMALE"	"gender: MALE"	"gender: FEMALE"	"gender: MALE"	"gender: MALE"	"gender: FEMALE"	"gender: MALE"	"gender: FEMALE"	"gender: FEMALE"	"gender: FEMALE"	"gender: FEMALE"	"gender: MALE"	"gender: FEMALE"
!Sample_characteristics_ch1	"grade: 4"	"grade: 4"	"grade: 4"	"grade: 4"	"grade: 4"	"grade: 4"	"grade: 4"	"grade: 4"	"grade: 4"	"grade: 4"	"grade: 4"	"grade: 4"	"grade: 4"	"grade: 3"	"grade: 3"	"grade: 4"	"grade: 4"	"grade: 4"	"grade: 3"	"grade: 4"	"grade: 4"	"grade: 4"	"grade: 4"	"grade: 4"	"grade: 4"	"grade: 4"	"grade: 4"	"grade: 4"	"grade: 4"	"grade: 4"	"grade: 4"	"grade: 4"	"grade: 3"	"grade: 3"	"grade: 3"	"grade: 3"	"grade: 3"	"grade: 3"	"grade: 3"	"grade: 3"	"grade: 3"	"grade: 3"	"grade: 3"	"grade: 3"	"grade: 3"	"grade: 3"	"grade: 4"	"grade: 4"	"grade: 4"	"grade: 4"	"grade: 4"	"grade: 4"	"grade: 4"	"grade: 4"	"grade: 4"	"grade: 4"	"grade: 4"	"grade: 4"	"grade: 4"	"grade: 4"	"grade: 4"	"grade: 4"	"grade: 4"	"grade: 4"	"grade: 4"	"grade: 4"	"grade: 4"	"grade: 3"	"grade: 3"	"grade: 3"	"grade: 4"	"grade: 3"	"grade: 4"	"grade: 4"	"grade: 4"	"grade: 4"	"grade: 4"	"grade: 4"	"grade: 4"	"grade: 4"	"grade: 3"	"grade: 3"	"grade: 3"	"grade: 3"	"grade: 3"
!Sample_characteristics_ch1	"living: DECEASED"	"living: DECEASED"	"living: DECEASED"	"living: DECEASED"	"living: ALIVE"	"living: DECEASED"	"living: ALIVE"	"living: DECEASED"	"living: ALIVE"	"living: DECEASED"	"living: DECEASED"	"living: DECEASED"	"living: DECEASED"	"living: DECEASED"	"living: DECEASED"	"living: DECEASED"	"living: DECEASED"	"living: DECEASED"	"living: DECEASED"	"living: DECEASED"	"living: DECEASED"	"living: DECEASED"	"living: DECEASED"	"living: DECEASED"	"living: DECEASED"	"living: DECEASED"	"living: DECEASED"	"living: ALIVE"	"living: DECEASED"	"living: DECEASED"	"living: DECEASED"	"living: DECEASED"	"living: ALIVE"	"living: ALIVE"	"living: DECEASED"	"living: DECEASED"	"living: ALIVE"	"living: ALIVE"	"living: ALIVE"	"living: ALIVE"	"living: DECEASED"	"living: DECEASED"	"living: DECEASED"	"living: DECEASED"	"living: DECEASED"	"living: ALIVE"	"living: DECEASED"	"living: DECEASED"	"living: DECEASED"	"living: DECEASED"	"living: DECEASED"	"living: DECEASED"	"living: DECEASED"	"living: DECEASED"	"living: DECEASED"	"living: DECEASED"	"living: DECEASED"	"living: DECEASED"	"living: DECEASED"	"living: DECEASED"	"living: ALIVE"	"living: ALIVE"	"living: ALIVE"	"living: ALIVE"	"living: DECEASED"	"living: ALIVE"	"living: DECEASED"	"living: DECEASED"	"living: ALIVE"	"living: DECEASED"	"living: DECEASED"	"living: ALIVE"	"living: DECEASED"	"living: DECEASED"	"living: ALIVE"	"living: DECEASED"	"living: ALIVE"	"living: DECEASED"	"living: ALIVE"	"living: ALIVE"	"living: ALIVE"	"living: ALIVE"	"living: ALIVE"	"living: ALIVE"	"living: DECEASED"
!Sample_characteristics_ch1	"survival time: 188"	"survival time: 98"	"survival time: 356"	"survival time: 182"	"survival time: 961"	"survival time: 325"	"survival time: 396"	"survival time: 588"	"survival time: 780"	"survival time: 85"	"survival time: 506"	"survival time: 56"	"survival time: 71"	"survival time: 173"	"survival time: 173"	"survival time: 53"	"survival time: 54"	"survival time: 64"	"survival time: 664"	"survival time: 224"	"survival time: 95"	"survival time: 265"	"survival time: 412"	"survival time: 186"	"survival time: 286"	"survival time: 90"	"survival time: 279"	"survival time: 298"	"survival time: 148"	"survival time: 293"	"survival time: 96"	"survival time: 153"	"survival time: 2516"	"survival time: 1918"	"survival time: 850"	"survival time: 442"	"survival time: 1830"	"survival time: 858"	"survival time: 2185"	"survival time: 2241"	"survival time: 206"	"survival time: 515"	"survival time: 726"	"survival time: 726"	"survival time: 684"	"survival time: 702"	"survival time: 43"	"survival time: 224"	"survival time: 302"	"survival time: 223"	"survival time: 223"	"survival time: 7"	"survival time: 569"	"survival time: 168"	"survival time: 168"	"survival time: 236"	"survival time: 126"	"survival time: 112"	"survival time: 418"	"survival time: 420"	"survival time: 1088"	"survival time: 1031"	"survival time: 723"	"survival time: 1098"	"survival time: 1089"	"survival time: 1022"	"survival time: 683"	"survival time: 1557"	"survival time: 1474"	"survival time: 1769"	"survival time: 185"	"survival time: 1114"	"survival time: 140"	"survival time: 237"	"survival time: 1247"	"survival time: 389"	"survival time: 203"	"survival time: 302"	"survival time: 927"	"survival time: 396"	"survival time: 877"	"survival time: 2125"	"survival time: 861"	"survival time: 1107"	"survival time: 443"
!Sample_characteristics_ch1	"survival cluster: SC2"	"survival cluster: SC2"	"survival cluster: SC2"	"survival cluster: SC2"	"survival cluster: SC1"	"survival cluster: SC2"	"survival cluster: SC2"	"survival cluster: SC2"	"survival cluster: SC2"	"survival cluster: SC2"	"survival cluster: SC1"	"survival cluster: SC2"	"survival cluster: SC2"	"survival cluster: SC2"	"survival cluster: SC2"	"survival cluster: SC2"	"survival cluster: SC2"	"survival cluster: SC2"	"survival cluster: SC1"	"survival cluster: SC2"	"survival cluster: SC2"	"survival cluster: SC2"	"survival cluster: SC2"	"survival cluster: SC2"	"survival cluster: SC1"	"survival cluster: SC2"	"survival cluster: SC2"	"survival cluster: SC2"	"survival cluster: SC2"	"survival cluster: SC2"	"survival cluster: SC1"	"survival cluster: SC2"	"survival cluster: SC1"	"survival cluster: SC1"	"survival cluster: SC1"	"survival cluster: SC1"	"survival cluster: SC1"	"survival cluster: SC1"	"survival cluster: SC1"	"survival cluster: SC1"	"survival cluster: SC2"	"survival cluster: SC1"	"survival cluster: SC1"	"survival cluster: SC2"	"survival cluster: SC2"	"survival cluster: SC1"	"survival cluster: SC2"	"survival cluster: SC2"	"survival cluster: SC2"	"survival cluster: SC2"	"survival cluster: SC2"	"survival cluster: SC2"	"survival cluster: SC1"	"survival cluster: SC2"	"survival cluster: SC2"	"survival cluster: SC2"	"survival cluster: SC2"	"survival cluster: SC2"	"survival cluster: SC2"	"survival cluster: SC2"	"survival cluster: SC1"	"survival cluster: SC2"	"survival cluster: SC2"	"survival cluster: SC1"	"survival cluster: SC2"	"survival cluster: SC1"	"survival cluster: SC2"	"survival cluster: SC1"	"survival cluster: SC1"	"survival cluster: SC1"	"survival cluster: SC2"	"survival cluster: SC1"	"survival cluster: SC2"	"survival cluster: SC2"	"survival cluster: SC1"	"survival cluster: SC2"	"survival cluster: SC2"	"survival cluster: SC2"	"survival cluster: SC1"	"survival cluster: SC2"	"survival cluster: SC2"	"survival cluster: SC1"	"survival cluster: SC1"	"survival cluster: SC1"	"survival cluster: SC2"
!Sample_characteristics_ch1	"hc_74_samples: HC2B"	"hc_74_samples: HC2A"	"hc_74_samples: HC2B"	"hc_74_samples: HC2B"	"hc_74_samples: HC1B"	"hc_74_samples: HC2B"	"hc_74_samples: HC2B"	"hc_74_samples: HC2B"	"hc_74_samples: HC2A"	"hc_74_samples: HC2A"	"hc_74_samples: HC1B"	"hc_74_samples: HC1B"	"hc_74_samples: HC1B"	"hc_74_samples: HC1B"	"hc_85_samples: HC2A"	"hc_74_samples: HC2B"	"hc_85_samples: HC2A"	"hc_74_samples: HC2A"	"hc_74_samples: HC1A"	"hc_74_samples: HC2B"	"hc_74_samples: HC1B"	"hc_85_samples: HC1A"	"hc_74_samples: HC2A"	"hc_74_samples: HC2A"	"hc_74_samples: HC1B"	"hc_74_samples: HC1B"	"hc_74_samples: HC2B"	"hc_74_samples: HC2B"	"hc_85_samples: HC2B"	"hc_74_samples: HC2B"	"hc_74_samples: HC1B"	"hc_74_samples: HC2B"	"hc_74_samples: HC1A"	"hc_74_samples: HC1A"	"hc_74_samples: HC1A"	"hc_74_samples: HC1B"	"hc_74_samples: HC1A"	"hc_74_samples: HC1A"	"hc_74_samples: HC1A"	"hc_74_samples: HC2A"	"hc_74_samples: HC2A"	"hc_74_samples: HC1A"	"hc_74_samples: HC1B"	"hc_85_samples: HC1B"	"hc_74_samples: HC1A"	"hc_74_samples: HC1A"	"hc_74_samples: HC1B"	"hc_85_samples: HC2A"	"hc_85_samples: HC2B"	"hc_74_samples: HC2A"	"hc_85_samples: HC2A"	"hc_74_samples: HC2B"	"hc_74_samples: HC1B"	"hc_85_samples: HC2A"	"hc_85_samples: HC1B"	"hc_85_samples: HC2B"	"hc_74_samples: HC2A"	"hc_74_samples: HC2A"	"hc_74_samples: HC2B"	"hc_74_samples: HC2A"	"hc_74_samples: HC1A"	"hc_74_samples: HC2B"	"hc_74_samples: HC2B"	"hc_74_samples: HC1A"	"hc_74_samples: HC2B"	"hc_74_samples: HC1A"	"hc_74_samples: HC2B"	"hc_74_samples: HC1A"	"hc_74_samples: HC1A"	"hc_74_samples: HC1B"	"hc_74_samples: HC2B"	"hc_74_samples: HC1B"	"hc_74_samples: HC1B"	"hc_74_samples: HC2B"	"hc_74_samples: HC1A"	"hc_74_samples: HC1A"	"hc_74_samples: HC2A"	"hc_74_samples: HC1B"	"hc_74_samples: HC2B"	"hc_74_samples: HC2B"	"hc_74_samples: HC1A"	"hc_74_samples: HC1A"	"hc_74_samples: HC1A"	"hc_74_samples: HC1B"	"hc_74_samples: HC2B"
!Sample_characteristics_ch1	"hc_85_samples: HC2B"	"hc_85_samples: HC2A"	"hc_85_samples: HC2B"	"hc_85_samples: HC2B"	"hc_85_samples: HC1B"	"hc_85_samples: HC2B"	"hc_85_samples: HC2B"	"hc_85_samples: HC2B"	"hc_85_samples: HC2A"	"hc_85_samples: HC2A"	"hc_85_samples: HC1B"	"hc_85_samples: HC1B"	"hc_85_samples: HC2A"	"hc_85_samples: HC2A"	"array: 133A"	"hc_85_samples: HC2B"	"array: 133A"	"hc_85_samples: HC2B"	"hc_85_samples: HC1A"	"hc_85_samples: HC2B"	"hc_85_samples: HC1B"	"array: 133A"	"hc_85_samples: HC2A"	"hc_85_samples: HC2B"	"hc_85_samples: HC1B"	"hc_85_samples: HC1B"	"hc_85_samples: HC2B"	"hc_85_samples: HC2B"	"array: 133A"	"hc_85_samples: HC2B"	"hc_85_samples: HC1B"	"hc_85_samples: HC2B"	"hc_85_samples: HC1A"	"hc_85_samples: HC1A"	"hc_85_samples: HC1A"	"hc_85_samples: HC1B"	"hc_85_samples: HC1A"	"hc_85_samples: HC1A"	"hc_85_samples: HC1A"	"hc_85_samples: HC2A"	"hc_85_samples: HC2A"	"hc_85_samples: HC1A"	"hc_85_samples: HC1B"	"array: 133A"	"hc_85_samples: HC1A"	"hc_85_samples: HC1A"	"hc_85_samples: HC1B"	"array: 133A"	"array: 133A"	"hc_85_samples: HC2A"	"array: 133A"	"hc_85_samples: HC2B"	"hc_85_samples: HC1B"	"array: 133A"	"array: 133A"	"array: 133A"	"hc_85_samples: HC2A"	"hc_85_samples: HC2A"	"hc_85_samples: HC2B"	"hc_85_samples: HC2A"	"hc_85_samples: HC1A"	"hc_85_samples: HC2B"	"hc_85_samples: HC2B"	"hc_85_samples: HC1A"	"hc_85_samples: HC2B"	"hc_85_samples: HC1A"	"hc_85_samples: HC2B"	"hc_85_samples: HC1A"	"hc_85_samples: HC1A"	"hc_85_samples: HC1B"	"hc_85_samples: HC2B"	"hc_85_samples: HC1B"	"hc_85_samples: HC1B"	"hc_85_samples: HC2B"	"hc_85_samples: HC1A"	"hc_85_samples: HC1A"	"hc_85_samples: HC2A"	"hc_85_samples: HC1B"	"hc_85_samples: HC2B"	"hc_85_samples: HC2B"	"hc_85_samples: HC1A"	"hc_85_samples: HC1A"	"hc_85_samples: HC1A"	"hc_85_samples: HC1B"	"hc_85_samples: HC2B"
!Sample_characteristics_ch1	"array: 133A"	"array: 133A"	"array: 133A"	"array: 133A"	"array: 133A"	"array: 133A"	"array: 133A"	"array: 133A"	"array: 133A"	"array: 133A"	"array: 133A"	"array: 133A"	"array: 133A"	"array: 133A"	""	"array: 133A"	""	"array: 133A"	"array: 133A"	"array: 133A"	"array: 133A"	""	"array: 133A"	"array: 133A"	"array: 133A"	"array: 133A"	"array: 133A"	"array: 133A"	""	"array: 133A"	"array: 133A"	"array: 133A"	"array: 133A"	"array: 133A"	"array: 133A"	"array: 133A"	"array: 133A"	"array: 133A"	"array: 133A"	"array: 133A"	"array: 133A"	"array: 133A"	"array: 133A"	""	"array: 133A"	"array: 133A"	"array: 133A"	""	""	"array: 133A"	""	"array: 133A"	"array: 133A"	""	""	""	"array: 133A"	"array: 133A"	"array: 133A"	"array: 133A"	"array: 133A"	"array: 133A"	"array: 133A"	"array: 133A"	"array: 133A"	"array: 133A"	"array: 133A"	"array: 133A"	"array: 133A"	"array: 133A"	"array: 133A"	"array: 133A"	"array: 133A"	"array: 133A"	"array: 133A"	"array: 133A"	"array: 133A"	"array: 133A"	"array: 133A"	"array: 133A"	"array: 133A"	"array: 133A"	"array: 133A"	"array: 133A"	"array: 133A"
!Sample_molecule_ch1	"total RNA"	"total RNA"	"total RNA"	"total RNA"	"total RNA"	"total RNA"	"total RNA"	"total RNA"	"total RNA"	"total RNA"	"total RNA"	"total RNA"	"total RNA"	"total RNA"	"total RNA"	"total RNA"	"total RNA"	"total RNA"	"total RNA"	"total RNA"	"total RNA"	"total RNA"	"total RNA"	"total RNA"	"total RNA"	"total RNA"	"total RNA"	"total RNA"	"total RNA"	"total RNA"	"total RNA"	"total RNA"	"total RNA"	"total RNA"	"total RNA"	"total RNA"	"total RNA"	"total RNA"	"total RNA"	"total RNA"	"total RNA"	"total RNA"	"total RNA"	"total RNA"	"total RNA"	"total RNA"	"total RNA"	"total RNA"	"total RNA"	"total RNA"	"total RNA"	"total RNA"	"total RNA"	"total RNA"	"total RNA"	"total RNA"	"total RNA"	"total RNA"	"total RNA"	"total RNA"	"total RNA"	"total RNA"	"total RNA"	"total RNA"	"total RNA"	"total RNA"	"total RNA"	"total RNA"	"total RNA"	"total RNA"	"total RNA"	"total RNA"	"total RNA"	"total RNA"	"total RNA"	"total RNA"	"total RNA"	"total RNA"	"total RNA"	"total RNA"	"total RNA"	"total RNA"	"total RNA"	"total RNA"	"total RNA"
!Sample_extract_protocol_ch1	"RNA extraction was performed as described previously (Mischel PS, Shai R, Shi T, et al Identification of molecular subtypes of glioblastoma by gene expression profiling. Oncogene, 2003;22:2361-73) and analyzed on both a spectrophotometer and Agilent 2100 Bioanalyzer (Agilent Technologies, Palo Alto, CA)."	"RNA extraction was performed as described previously (Mischel PS, Shai R, Shi T, et al Identification of molecular subtypes of glioblastoma by gene expression profiling. Oncogene, 2003;22:2361-73) and analyzed on both a spectrophotometer and Agilent 2100 Bioanalyzer (Agilent Technologies, Palo Alto, CA)."	"RNA extraction was performed as described previously (Mischel PS, Shai R, Shi T, et al Identification of molecular subtypes of glioblastoma by gene expression profiling. Oncogene, 2003;22:2361-73) and analyzed on both a spectrophotometer and Agilent 2100 Bioanalyzer (Agilent Technologies, Palo Alto, CA)."	"RNA extraction was performed as described previously (Mischel PS, Shai R, Shi T, et al Identification of molecular subtypes of glioblastoma by gene expression profiling. Oncogene, 2003;22:2361-73) and analyzed on both a spectrophotometer and Agilent 2100 Bioanalyzer (Agilent Technologies, Palo Alto, CA)."	"RNA extraction was performed as described previously (Mischel PS, Shai R, Shi T, et al Identification of molecular subtypes of glioblastoma by gene expression profiling. Oncogene, 2003;22:2361-73) and analyzed on both a spectrophotometer and Agilent 2100 Bioanalyzer (Agilent Technologies, Palo Alto, CA)."	"RNA extraction was performed as described previously (Mischel PS, Shai R, Shi T, et al Identification of molecular subtypes of glioblastoma by gene expression profiling. Oncogene, 2003;22:2361-73) and analyzed on both a spectrophotometer and Agilent 2100 Bioanalyzer (Agilent Technologies, Palo Alto, CA)."	"RNA extraction was performed as described previously (Mischel PS, Shai R, Shi T, et al Identification of molecular subtypes of glioblastoma by gene expression profiling. Oncogene, 2003;22:2361-73) and analyzed on both a spectrophotometer and Agilent 2100 Bioanalyzer (Agilent Technologies, Palo Alto, CA)."	"RNA extraction was performed as described previously (Mischel PS, Shai R, Shi T, et al Identification of molecular subtypes of glioblastoma by gene expression profiling. Oncogene, 2003;22:2361-73) and analyzed on both a spectrophotometer and Agilent 2100 Bioanalyzer (Agilent Technologies, Palo Alto, CA)."	"RNA extraction was performed as described previously (Mischel PS, Shai R, Shi T, et al Identification of molecular subtypes of glioblastoma by gene expression profiling. Oncogene, 2003;22:2361-73) and analyzed on both a spectrophotometer and Agilent 2100 Bioanalyzer (Agilent Technologies, Palo Alto, CA)."	"RNA extraction was performed as described previously (Mischel PS, Shai R, Shi T, et al Identification of molecular subtypes of glioblastoma by gene expression profiling. Oncogene, 2003;22:2361-73) and analyzed on both a spectrophotometer and Agilent 2100 Bioanalyzer (Agilent Technologies, Palo Alto, CA)."	"RNA extraction was performed as described previously (Mischel PS, Shai R, Shi T, et al Identification of molecular subtypes of glioblastoma by gene expression profiling. Oncogene, 2003;22:2361-73) and analyzed on both a spectrophotometer and Agilent 2100 Bioanalyzer (Agilent Technologies, Palo Alto, CA)."	"RNA extraction was performed as described previously (Mischel PS, Shai R, Shi T, et al Identification of molecular subtypes of glioblastoma by gene expression profiling. Oncogene, 2003;22:2361-73) and analyzed on both a spectrophotometer and Agilent 2100 Bioanalyzer (Agilent Technologies, Palo Alto, CA)."	"RNA extraction was performed as described previously (Mischel PS, Shai R, Shi T, et al Identification of molecular subtypes of glioblastoma by gene expression profiling. Oncogene, 2003;22:2361-73) and analyzed on both a spectrophotometer and Agilent 2100 Bioanalyzer (Agilent Technologies, Palo Alto, CA)."	"RNA extraction was performed as described previously (Mischel PS, Shai R, Shi T, et al Identification of molecular subtypes of glioblastoma by gene expression profiling. Oncogene, 2003;22:2361-73) and analyzed on both a spectrophotometer and Agilent 2100 Bioanalyzer (Agilent Technologies, Palo Alto, CA)."	"RNA extraction was performed as described previously (Mischel PS, Shai R, Shi T, et al Identification of molecular subtypes of glioblastoma by gene expression profiling. Oncogene, 2003;22:2361-73) and analyzed on both a spectrophotometer and Agilent 2100 Bioanalyzer (Agilent Technologies, Palo Alto, CA)."	"RNA extraction was performed as described previously (Mischel PS, Shai R, Shi T, et al Identification of molecular subtypes of glioblastoma by gene expression profiling. Oncogene, 2003;22:2361-73) and analyzed on both a spectrophotometer and Agilent 2100 Bioanalyzer (Agilent Technologies, Palo Alto, CA)."	"RNA extraction was performed as described previously (Mischel PS, Shai R, Shi T, et al Identification of molecular subtypes of glioblastoma by gene expression profiling. Oncogene, 2003;22:2361-73) and analyzed on both a spectrophotometer and Agilent 2100 Bioanalyzer (Agilent Technologies, Palo Alto, CA)."	"RNA extraction was performed as described previously (Mischel PS, Shai R, Shi T, et al Identification of molecular subtypes of glioblastoma by gene expression profiling. Oncogene, 2003;22:2361-73) and analyzed on both a spectrophotometer and Agilent 2100 Bioanalyzer (Agilent Technologies, Palo Alto, CA)."	"RNA extraction was performed as described previously (Mischel PS, Shai R, Shi T, et al Identification of molecular subtypes of glioblastoma by gene expression profiling. Oncogene, 2003;22:2361-73) and analyzed on both a spectrophotometer and Agilent 2100 Bioanalyzer (Agilent Technologies, Palo Alto, CA)."	"RNA extraction was performed as described previously (Mischel PS, Shai R, Shi T, et al Identification of molecular subtypes of glioblastoma by gene expression profiling. Oncogene, 2003;22:2361-73) and analyzed on both a spectrophotometer and Agilent 2100 Bioanalyzer (Agilent Technologies, Palo Alto, CA)."	"RNA extraction was performed as described previously (Mischel PS, Shai R, Shi T, et al Identification of molecular subtypes of glioblastoma by gene expression profiling. Oncogene, 2003;22:2361-73) and analyzed on both a spectrophotometer and Agilent 2100 Bioanalyzer (Agilent Technologies, Palo Alto, CA)."	"RNA extraction was performed as described previously (Mischel PS, Shai R, Shi T, et al Identification of molecular subtypes of glioblastoma by gene expression profiling. Oncogene, 2003;22:2361-73) and analyzed on both a spectrophotometer and Agilent 2100 Bioanalyzer (Agilent Technologies, Palo Alto, CA)."	"RNA extraction was performed as described previously (Mischel PS, Shai R, Shi T, et al Identification of molecular subtypes of glioblastoma by gene expression profiling. Oncogene, 2003;22:2361-73) and analyzed on both a spectrophotometer and Agilent 2100 Bioanalyzer (Agilent Technologies, Palo Alto, CA)."	"RNA extraction was performed as described previously (Mischel PS, Shai R, Shi T, et al Identification of molecular subtypes of glioblastoma by gene expression profiling. Oncogene, 2003;22:2361-73) and analyzed on both a spectrophotometer and Agilent 2100 Bioanalyzer (Agilent Technologies, Palo Alto, CA)."	"RNA extraction was performed as described previously (Mischel PS, Shai R, Shi T, et al Identification of molecular subtypes of glioblastoma by gene expression profiling. Oncogene, 2003;22:2361-73) and analyzed on both a spectrophotometer and Agilent 2100 Bioanalyzer (Agilent Technologies, Palo Alto, CA)."	"RNA extraction was performed as described previously (Mischel PS, Shai R, Shi T, et al Identification of molecular subtypes of glioblastoma by gene expression profiling. Oncogene, 2003;22:2361-73) and analyzed on both a spectrophotometer and Agilent 2100 Bioanalyzer (Agilent Technologies, Palo Alto, CA)."	"RNA extraction was performed as described previously (Mischel PS, Shai R, Shi T, et al Identification of molecular subtypes of glioblastoma by gene expression profiling. Oncogene, 2003;22:2361-73) and analyzed on both a spectrophotometer and Agilent 2100 Bioanalyzer (Agilent Technologies, Palo Alto, CA)."	"RNA extraction was performed as described previously (Mischel PS, Shai R, Shi T, et al Identification of molecular subtypes of glioblastoma by gene expression profiling. Oncogene, 2003;22:2361-73) and analyzed on both a spectrophotometer and Agilent 2100 Bioanalyzer (Agilent Technologies, Palo Alto, CA)."	"RNA extraction was performed as described previously (Mischel PS, Shai R, Shi T, et al Identification of molecular subtypes of glioblastoma by gene expression profiling. Oncogene, 2003;22:2361-73) and analyzed on both a spectrophotometer and Agilent 2100 Bioanalyzer (Agilent Technologies, Palo Alto, CA)."	"RNA extraction was performed as described previously (Mischel PS, Shai R, Shi T, et al Identification of molecular subtypes of glioblastoma by gene expression profiling. Oncogene, 2003;22:2361-73) and analyzed on both a spectrophotometer and Agilent 2100 Bioanalyzer (Agilent Technologies, Palo Alto, CA)."	"RNA extraction was performed as described previously (Mischel PS, Shai R, Shi T, et al Identification of molecular subtypes of glioblastoma by gene expression profiling. Oncogene, 2003;22:2361-73) and analyzed on both a spectrophotometer and Agilent 2100 Bioanalyzer (Agilent Technologies, Palo Alto, CA)."	"RNA extraction was performed as described previously (Mischel PS, Shai R, Shi T, et al Identification of molecular subtypes of glioblastoma by gene expression profiling. Oncogene, 2003;22:2361-73) and analyzed on both a spectrophotometer and Agilent 2100 Bioanalyzer (Agilent Technologies, Palo Alto, CA)."	"RNA extraction was performed as described previously (Mischel PS, Shai R, Shi T, et al Identification of molecular subtypes of glioblastoma by gene expression profiling. Oncogene, 2003;22:2361-73) and analyzed on both a spectrophotometer and Agilent 2100 Bioanalyzer (Agilent Technologies, Palo Alto, CA)."	"RNA extraction was performed as described previously (Mischel PS, Shai R, Shi T, et al Identification of molecular subtypes of glioblastoma by gene expression profiling. Oncogene, 2003;22:2361-73) and analyzed on both a spectrophotometer and Agilent 2100 Bioanalyzer (Agilent Technologies, Palo Alto, CA)."	"RNA extraction was performed as described previously (Mischel PS, Shai R, Shi T, et al Identification of molecular subtypes of glioblastoma by gene expression profiling. Oncogene, 2003;22:2361-73) and analyzed on both a spectrophotometer and Agilent 2100 Bioanalyzer (Agilent Technologies, Palo Alto, CA)."	"RNA extraction was performed as described previously (Mischel PS, Shai R, Shi T, et al Identification of molecular subtypes of glioblastoma by gene expression profiling. Oncogene, 2003;22:2361-73) and analyzed on both a spectrophotometer and Agilent 2100 Bioanalyzer (Agilent Technologies, Palo Alto, CA)."	"RNA extraction was performed as described previously (Mischel PS, Shai R, Shi T, et al Identification of molecular subtypes of glioblastoma by gene expression profiling. Oncogene, 2003;22:2361-73) and analyzed on both a spectrophotometer and Agilent 2100 Bioanalyzer (Agilent Technologies, Palo Alto, CA)."	"RNA extraction was performed as described previously (Mischel PS, Shai R, Shi T, et al Identification of molecular subtypes of glioblastoma by gene expression profiling. Oncogene, 2003;22:2361-73) and analyzed on both a spectrophotometer and Agilent 2100 Bioanalyzer (Agilent Technologies, Palo Alto, CA)."	"RNA extraction was performed as described previously (Mischel PS, Shai R, Shi T, et al Identification of molecular subtypes of glioblastoma by gene expression profiling. Oncogene, 2003;22:2361-73) and analyzed on both a spectrophotometer and Agilent 2100 Bioanalyzer (Agilent Technologies, Palo Alto, CA)."	"RNA extraction was performed as described previously (Mischel PS, Shai R, Shi T, et al Identification of molecular subtypes of glioblastoma by gene expression profiling. Oncogene, 2003;22:2361-73) and analyzed on both a spectrophotometer and Agilent 2100 Bioanalyzer (Agilent Technologies, Palo Alto, CA)."	"RNA extraction was performed as described previously (Mischel PS, Shai R, Shi T, et al Identification of molecular subtypes of glioblastoma by gene expression profiling. Oncogene, 2003;22:2361-73) and analyzed on both a spectrophotometer and Agilent 2100 Bioanalyzer (Agilent Technologies, Palo Alto, CA)."	"RNA extraction was performed as described previously (Mischel PS, Shai R, Shi T, et al Identification of molecular subtypes of glioblastoma by gene expression profiling. Oncogene, 2003;22:2361-73) and analyzed on both a spectrophotometer and Agilent 2100 Bioanalyzer (Agilent Technologies, Palo Alto, CA)."	"RNA extraction was performed as described previously (Mischel PS, Shai R, Shi T, et al Identification of molecular subtypes of glioblastoma by gene expression profiling. Oncogene, 2003;22:2361-73) and analyzed on both a spectrophotometer and Agilent 2100 Bioanalyzer (Agilent Technologies, Palo Alto, CA)."	"RNA extraction was performed as described previously (Mischel PS, Shai R, Shi T, et al Identification of molecular subtypes of glioblastoma by gene expression profiling. Oncogene, 2003;22:2361-73) and analyzed on both a spectrophotometer and Agilent 2100 Bioanalyzer (Agilent Technologies, Palo Alto, CA)."	"RNA extraction was performed as described previously (Mischel PS, Shai R, Shi T, et al Identification of molecular subtypes of glioblastoma by gene expression profiling. Oncogene, 2003;22:2361-73) and analyzed on both a spectrophotometer and Agilent 2100 Bioanalyzer (Agilent Technologies, Palo Alto, CA)."	"RNA extraction was performed as described previously (Mischel PS, Shai R, Shi T, et al Identification of molecular subtypes of glioblastoma by gene expression profiling. Oncogene, 2003;22:2361-73) and analyzed on both a spectrophotometer and Agilent 2100 Bioanalyzer (Agilent Technologies, Palo Alto, CA)."	"RNA extraction was performed as described previously (Mischel PS, Shai R, Shi T, et al Identification of molecular subtypes of glioblastoma by gene expression profiling. Oncogene, 2003;22:2361-73) and analyzed on both a spectrophotometer and Agilent 2100 Bioanalyzer (Agilent Technologies, Palo Alto, CA)."	"RNA extraction was performed as described previously (Mischel PS, Shai R, Shi T, et al Identification of molecular subtypes of glioblastoma by gene expression profiling. Oncogene, 2003;22:2361-73) and analyzed on both a spectrophotometer and Agilent 2100 Bioanalyzer (Agilent Technologies, Palo Alto, CA)."	"RNA extraction was performed as described previously (Mischel PS, Shai R, Shi T, et al Identification of molecular subtypes of glioblastoma by gene expression profiling. Oncogene, 2003;22:2361-73) and analyzed on both a spectrophotometer and Agilent 2100 Bioanalyzer (Agilent Technologies, Palo Alto, CA)."	"RNA extraction was performed as described previously (Mischel PS, Shai R, Shi T, et al Identification of molecular subtypes of glioblastoma by gene expression profiling. Oncogene, 2003;22:2361-73) and analyzed on both a spectrophotometer and Agilent 2100 Bioanalyzer (Agilent Technologies, Palo Alto, CA)."	"RNA extraction was performed as described previously (Mischel PS, Shai R, Shi T, et al Identification of molecular subtypes of glioblastoma by gene expression profiling. Oncogene, 2003;22:2361-73) and analyzed on both a spectrophotometer and Agilent 2100 Bioanalyzer (Agilent Technologies, Palo Alto, CA)."	"RNA extraction was performed as described previously (Mischel PS, Shai R, Shi T, et al Identification of molecular subtypes of glioblastoma by gene expression profiling. Oncogene, 2003;22:2361-73) and analyzed on both a spectrophotometer and Agilent 2100 Bioanalyzer (Agilent Technologies, Palo Alto, CA)."	"RNA extraction was performed as described previously (Mischel PS, Shai R, Shi T, et al Identification of molecular subtypes of glioblastoma by gene expression profiling. Oncogene, 2003;22:2361-73) and analyzed on both a spectrophotometer and Agilent 2100 Bioanalyzer (Agilent Technologies, Palo Alto, CA)."	"RNA extraction was performed as described previously (Mischel PS, Shai R, Shi T, et al Identification of molecular subtypes of glioblastoma by gene expression profiling. Oncogene, 2003;22:2361-73) and analyzed on both a spectrophotometer and Agilent 2100 Bioanalyzer (Agilent Technologies, Palo Alto, CA)."	"RNA extraction was performed as described previously (Mischel PS, Shai R, Shi T, et al Identification of molecular subtypes of glioblastoma by gene expression profiling. Oncogene, 2003;22:2361-73) and analyzed on both a spectrophotometer and Agilent 2100 Bioanalyzer (Agilent Technologies, Palo Alto, CA)."	"RNA extraction was performed as described previously (Mischel PS, Shai R, Shi T, et al Identification of molecular subtypes of glioblastoma by gene expression profiling. Oncogene, 2003;22:2361-73) and analyzed on both a spectrophotometer and Agilent 2100 Bioanalyzer (Agilent Technologies, Palo Alto, CA)."	"RNA extraction was performed as described previously (Mischel PS, Shai R, Shi T, et al Identification of molecular subtypes of glioblastoma by gene expression profiling. Oncogene, 2003;22:2361-73) and analyzed on both a spectrophotometer and Agilent 2100 Bioanalyzer (Agilent Technologies, Palo Alto, CA)."	"RNA extraction was performed as described previously (Mischel PS, Shai R, Shi T, et al Identification of molecular subtypes of glioblastoma by gene expression profiling. Oncogene, 2003;22:2361-73) and analyzed on both a spectrophotometer and Agilent 2100 Bioanalyzer (Agilent Technologies, Palo Alto, CA)."	"RNA extraction was performed as described previously (Mischel PS, Shai R, Shi T, et al Identification of molecular subtypes of glioblastoma by gene expression profiling. Oncogene, 2003;22:2361-73) and analyzed on both a spectrophotometer and Agilent 2100 Bioanalyzer (Agilent Technologies, Palo Alto, CA)."	"RNA extraction was performed as described previously (Mischel PS, Shai R, Shi T, et al Identification of molecular subtypes of glioblastoma by gene expression profiling. Oncogene, 2003;22:2361-73) and analyzed on both a spectrophotometer and Agilent 2100 Bioanalyzer (Agilent Technologies, Palo Alto, CA)."	"RNA extraction was performed as described previously (Mischel PS, Shai R, Shi T, et al Identification of molecular subtypes of glioblastoma by gene expression profiling. Oncogene, 2003;22:2361-73) and analyzed on both a spectrophotometer and Agilent 2100 Bioanalyzer (Agilent Technologies, Palo Alto, CA)."	"RNA extraction was performed as described previously (Mischel PS, Shai R, Shi T, et al Identification of molecular subtypes of glioblastoma by gene expression profiling. Oncogene, 2003;22:2361-73) and analyzed on both a spectrophotometer and Agilent 2100 Bioanalyzer (Agilent Technologies, Palo Alto, CA)."	"RNA extraction was performed as described previously (Mischel PS, Shai R, Shi T, et al Identification of molecular subtypes of glioblastoma by gene expression profiling. Oncogene, 2003;22:2361-73) and analyzed on both a spectrophotometer and Agilent 2100 Bioanalyzer (Agilent Technologies, Palo Alto, CA)."	"RNA extraction was performed as described previously (Mischel PS, Shai R, Shi T, et al Identification of molecular subtypes of glioblastoma by gene expression profiling. Oncogene, 2003;22:2361-73) and analyzed on both a spectrophotometer and Agilent 2100 Bioanalyzer (Agilent Technologies, Palo Alto, CA)."	"RNA extraction was performed as described previously (Mischel PS, Shai R, Shi T, et al Identification of molecular subtypes of glioblastoma by gene expression profiling. Oncogene, 2003;22:2361-73) and analyzed on both a spectrophotometer and Agilent 2100 Bioanalyzer (Agilent Technologies, Palo Alto, CA)."	"RNA extraction was performed as described previously (Mischel PS, Shai R, Shi T, et al Identification of molecular subtypes of glioblastoma by gene expression profiling. Oncogene, 2003;22:2361-73) and analyzed on both a spectrophotometer and Agilent 2100 Bioanalyzer (Agilent Technologies, Palo Alto, CA)."	"RNA extraction was performed as described previously (Mischel PS, Shai R, Shi T, et al Identification of molecular subtypes of glioblastoma by gene expression profiling. Oncogene, 2003;22:2361-73) and analyzed on both a spectrophotometer and Agilent 2100 Bioanalyzer (Agilent Technologies, Palo Alto, CA)."	"RNA extraction was performed as described previously (Mischel PS, Shai R, Shi T, et al Identification of molecular subtypes of glioblastoma by gene expression profiling. Oncogene, 2003;22:2361-73) and analyzed on both a spectrophotometer and Agilent 2100 Bioanalyzer (Agilent Technologies, Palo Alto, CA)."	"RNA extraction was performed as described previously (Mischel PS, Shai R, Shi T, et al Identification of molecular subtypes of glioblastoma by gene expression profiling. Oncogene, 2003;22:2361-73) and analyzed on both a spectrophotometer and Agilent 2100 Bioanalyzer (Agilent Technologies, Palo Alto, CA)."	"RNA extraction was performed as described previously (Mischel PS, Shai R, Shi T, et al Identification of molecular subtypes of glioblastoma by gene expression profiling. Oncogene, 2003;22:2361-73) and analyzed on both a spectrophotometer and Agilent 2100 Bioanalyzer (Agilent Technologies, Palo Alto, CA)."	"RNA extraction was performed as described previously (Mischel PS, Shai R, Shi T, et al Identification of molecular subtypes of glioblastoma by gene expression profiling. Oncogene, 2003;22:2361-73) and analyzed on both a spectrophotometer and Agilent 2100 Bioanalyzer (Agilent Technologies, Palo Alto, CA)."	"RNA extraction was performed as described previously (Mischel PS, Shai R, Shi T, et al Identification of molecular subtypes of glioblastoma by gene expression profiling. Oncogene, 2003;22:2361-73) and analyzed on both a spectrophotometer and Agilent 2100 Bioanalyzer (Agilent Technologies, Palo Alto, CA)."	"RNA extraction was performed as described previously (Mischel PS, Shai R, Shi T, et al Identification of molecular subtypes of glioblastoma by gene expression profiling. Oncogene, 2003;22:2361-73) and analyzed on both a spectrophotometer and Agilent 2100 Bioanalyzer (Agilent Technologies, Palo Alto, CA)."	"RNA extraction was performed as described previously (Mischel PS, Shai R, Shi T, et al Identification of molecular subtypes of glioblastoma by gene expression profiling. Oncogene, 2003;22:2361-73) and analyzed on both a spectrophotometer and Agilent 2100 Bioanalyzer (Agilent Technologies, Palo Alto, CA)."	"RNA extraction was performed as described previously (Mischel PS, Shai R, Shi T, et al Identification of molecular subtypes of glioblastoma by gene expression profiling. Oncogene, 2003;22:2361-73) and analyzed on both a spectrophotometer and Agilent 2100 Bioanalyzer (Agilent Technologies, Palo Alto, CA)."	"RNA extraction was performed as described previously (Mischel PS, Shai R, Shi T, et al Identification of molecular subtypes of glioblastoma by gene expression profiling. Oncogene, 2003;22:2361-73) and analyzed on both a spectrophotometer and Agilent 2100 Bioanalyzer (Agilent Technologies, Palo Alto, CA)."	"RNA extraction was performed as described previously (Mischel PS, Shai R, Shi T, et al Identification of molecular subtypes of glioblastoma by gene expression profiling. Oncogene, 2003;22:2361-73) and analyzed on both a spectrophotometer and Agilent 2100 Bioanalyzer (Agilent Technologies, Palo Alto, CA)."	"RNA extraction was performed as described previously (Mischel PS, Shai R, Shi T, et al Identification of molecular subtypes of glioblastoma by gene expression profiling. Oncogene, 2003;22:2361-73) and analyzed on both a spectrophotometer and Agilent 2100 Bioanalyzer (Agilent Technologies, Palo Alto, CA)."	"RNA extraction was performed as described previously (Mischel PS, Shai R, Shi T, et al Identification of molecular subtypes of glioblastoma by gene expression profiling. Oncogene, 2003;22:2361-73) and analyzed on both a spectrophotometer and Agilent 2100 Bioanalyzer (Agilent Technologies, Palo Alto, CA)."	"RNA extraction was performed as described previously (Mischel PS, Shai R, Shi T, et al Identification of molecular subtypes of glioblastoma by gene expression profiling. Oncogene, 2003;22:2361-73) and analyzed on both a spectrophotometer and Agilent 2100 Bioanalyzer (Agilent Technologies, Palo Alto, CA)."	"RNA extraction was performed as described previously (Mischel PS, Shai R, Shi T, et al Identification of molecular subtypes of glioblastoma by gene expression profiling. Oncogene, 2003;22:2361-73) and analyzed on both a spectrophotometer and Agilent 2100 Bioanalyzer (Agilent Technologies, Palo Alto, CA)."	"RNA extraction was performed as described previously (Mischel PS, Shai R, Shi T, et al Identification of molecular subtypes of glioblastoma by gene expression profiling. Oncogene, 2003;22:2361-73) and analyzed on both a spectrophotometer and Agilent 2100 Bioanalyzer (Agilent Technologies, Palo Alto, CA)."	"RNA extraction was performed as described previously (Mischel PS, Shai R, Shi T, et al Identification of molecular subtypes of glioblastoma by gene expression profiling. Oncogene, 2003;22:2361-73) and analyzed on both a spectrophotometer and Agilent 2100 Bioanalyzer (Agilent Technologies, Palo Alto, CA)."	"RNA extraction was performed as described previously (Mischel PS, Shai R, Shi T, et al Identification of molecular subtypes of glioblastoma by gene expression profiling. Oncogene, 2003;22:2361-73) and analyzed on both a spectrophotometer and Agilent 2100 Bioanalyzer (Agilent Technologies, Palo Alto, CA)."	"RNA extraction was performed as described previously (Mischel PS, Shai R, Shi T, et al Identification of molecular subtypes of glioblastoma by gene expression profiling. Oncogene, 2003;22:2361-73) and analyzed on both a spectrophotometer and Agilent 2100 Bioanalyzer (Agilent Technologies, Palo Alto, CA)."
!Sample_label_protocol_ch1	"Probes were prepared using standard Affymetrix protocols and hybridized to Affymetrix HG-U133A and HG-U133B arrays (Affymetrix, Santa Clara, CA)."	"Probes were prepared using standard Affymetrix protocols and hybridized to Affymetrix HG-U133A and HG-U133B arrays (Affymetrix, Santa Clara, CA)."	"Probes were prepared using standard Affymetrix protocols and hybridized to Affymetrix HG-U133A and HG-U133B arrays (Affymetrix, Santa Clara, CA)."	"Probes were prepared using standard Affymetrix protocols and hybridized to Affymetrix HG-U133A and HG-U133B arrays (Affymetrix, Santa Clara, CA)."	"Probes were prepared using standard Affymetrix protocols and hybridized to Affymetrix HG-U133A and HG-U133B arrays (Affymetrix, Santa Clara, CA)."	"Probes were prepared using standard Affymetrix protocols and hybridized to Affymetrix HG-U133A and HG-U133B arrays (Affymetrix, Santa Clara, CA)."	"Probes were prepared using standard Affymetrix protocols and hybridized to Affymetrix HG-U133A and HG-U133B arrays (Affymetrix, Santa Clara, CA)."	"Probes were prepared using standard Affymetrix protocols and hybridized to Affymetrix HG-U133A and HG-U133B arrays (Affymetrix, Santa Clara, CA)."	"Probes were prepared using standard Affymetrix protocols and hybridized to Affymetrix HG-U133A and HG-U133B arrays (Affymetrix, Santa Clara, CA)."	"Probes were prepared using standard Affymetrix protocols and hybridized to Affymetrix HG-U133A and HG-U133B arrays (Affymetrix, Santa Clara, CA)."	"Probes were prepared using standard Affymetrix protocols and hybridized to Affymetrix HG-U133A and HG-U133B arrays (Affymetrix, Santa Clara, CA)."	"Probes were prepared using standard Affymetrix protocols and hybridized to Affymetrix HG-U133A and HG-U133B arrays (Affymetrix, Santa Clara, CA)."	"Probes were prepared using standard Affymetrix protocols and hybridized to Affymetrix HG-U133A and HG-U133B arrays (Affymetrix, Santa Clara, CA)."	"Probes were prepared using standard Affymetrix protocols and hybridized to Affymetrix HG-U133A and HG-U133B arrays (Affymetrix, Santa Clara, CA)."	"Probes were prepared using standard Affymetrix protocols and hybridized to Affymetrix HG-U133A and HG-U133B arrays (Affymetrix, Santa Clara, CA)."	"Probes were prepared using standard Affymetrix protocols and hybridized to Affymetrix HG-U133A and HG-U133B arrays (Affymetrix, Santa Clara, CA)."	"Probes were prepared using standard Affymetrix protocols and hybridized to Affymetrix HG-U133A and HG-U133B arrays (Affymetrix, Santa Clara, CA)."	"Probes were prepared using standard Affymetrix protocols and hybridized to Affymetrix HG-U133A and HG-U133B arrays (Affymetrix, Santa Clara, CA)."	"Probes were prepared using standard Affymetrix protocols and hybridized to Affymetrix HG-U133A and HG-U133B arrays (Affymetrix, Santa Clara, CA)."	"Probes were prepared using standard Affymetrix protocols and hybridized to Affymetrix HG-U133A and HG-U133B arrays (Affymetrix, Santa Clara, CA)."	"Probes were prepared using standard Affymetrix protocols and hybridized to Affymetrix HG-U133A and HG-U133B arrays (Affymetrix, Santa Clara, CA)."	"Probes were prepared using standard Affymetrix protocols and hybridized to Affymetrix HG-U133A and HG-U133B arrays (Affymetrix, Santa Clara, CA)."	"Probes were prepared using standard Affymetrix protocols and hybridized to Affymetrix HG-U133A and HG-U133B arrays (Affymetrix, Santa Clara, CA)."	"Probes were prepared using standard Affymetrix protocols and hybridized to Affymetrix HG-U133A and HG-U133B arrays (Affymetrix, Santa Clara, CA)."	"Probes were prepared using standard Affymetrix protocols and hybridized to Affymetrix HG-U133A and HG-U133B arrays (Affymetrix, Santa Clara, CA)."	"Probes were prepared using standard Affymetrix protocols and hybridized to Affymetrix HG-U133A and HG-U133B arrays (Affymetrix, Santa Clara, CA)."	"Probes were prepared using standard Affymetrix protocols and hybridized to Affymetrix HG-U133A and HG-U133B arrays (Affymetrix, Santa Clara, CA)."	"Probes were prepared using standard Affymetrix protocols and hybridized to Affymetrix HG-U133A and HG-U133B arrays (Affymetrix, Santa Clara, CA)."	"Probes were prepared using standard Affymetrix protocols and hybridized to Affymetrix HG-U133A and HG-U133B arrays (Affymetrix, Santa Clara, CA)."	"Probes were prepared using standard Affymetrix protocols and hybridized to Affymetrix HG-U133A and HG-U133B arrays (Affymetrix, Santa Clara, CA)."	"Probes were prepared using standard Affymetrix protocols and hybridized to Affymetrix HG-U133A and HG-U133B arrays (Affymetrix, Santa Clara, CA)."	"Probes were prepared using standard Affymetrix protocols and hybridized to Affymetrix HG-U133A and HG-U133B arrays (Affymetrix, Santa Clara, CA)."	"Probes were prepared using standard Affymetrix protocols and hybridized to Affymetrix HG-U133A and HG-U133B arrays (Affymetrix, Santa Clara, CA)."	"Probes were prepared using standard Affymetrix protocols and hybridized to Affymetrix HG-U133A and HG-U133B arrays (Affymetrix, Santa Clara, CA)."	"Probes were prepared using standard Affymetrix protocols and hybridized to Affymetrix HG-U133A and HG-U133B arrays (Affymetrix, Santa Clara, CA)."	"Probes were prepared using standard Affymetrix protocols and hybridized to Affymetrix HG-U133A and HG-U133B arrays (Affymetrix, Santa Clara, CA)."	"Probes were prepared using standard Affymetrix protocols and hybridized to Affymetrix HG-U133A and HG-U133B arrays (Affymetrix, Santa Clara, CA)."	"Probes were prepared using standard Affymetrix protocols and hybridized to Affymetrix HG-U133A and HG-U133B arrays (Affymetrix, Santa Clara, CA)."	"Probes were prepared using standard Affymetrix protocols and hybridized to Affymetrix HG-U133A and HG-U133B arrays (Affymetrix, Santa Clara, CA)."	"Probes were prepared using standard Affymetrix protocols and hybridized to Affymetrix HG-U133A and HG-U133B arrays (Affymetrix, Santa Clara, CA)."	"Probes were prepared using standard Affymetrix protocols and hybridized to Affymetrix HG-U133A and HG-U133B arrays (Affymetrix, Santa Clara, CA)."	"Probes were prepared using standard Affymetrix protocols and hybridized to Affymetrix HG-U133A and HG-U133B arrays (Affymetrix, Santa Clara, CA)."	"Probes were prepared using standard Affymetrix protocols and hybridized to Affymetrix HG-U133A and HG-U133B arrays (Affymetrix, Santa Clara, CA)."	"Probes were prepared using standard Affymetrix protocols and hybridized to Affymetrix HG-U133A and HG-U133B arrays (Affymetrix, Santa Clara, CA)."	"Probes were prepared using standard Affymetrix protocols and hybridized to Affymetrix HG-U133A and HG-U133B arrays (Affymetrix, Santa Clara, CA)."	"Probes were prepared using standard Affymetrix protocols and hybridized to Affymetrix HG-U133A and HG-U133B arrays (Affymetrix, Santa Clara, CA)."	"Probes were prepared using standard Affymetrix protocols and hybridized to Affymetrix HG-U133A and HG-U133B arrays (Affymetrix, Santa Clara, CA)."	"Probes were prepared using standard Affymetrix protocols and hybridized to Affymetrix HG-U133A and HG-U133B arrays (Affymetrix, Santa Clara, CA)."	"Probes were prepared using standard Affymetrix protocols and hybridized to Affymetrix HG-U133A and HG-U133B arrays (Affymetrix, Santa Clara, CA)."	"Probes were prepared using standard Affymetrix protocols and hybridized to Affymetrix HG-U133A and HG-U133B arrays (Affymetrix, Santa Clara, CA)."	"Probes were prepared using standard Affymetrix protocols and hybridized to Affymetrix HG-U133A and HG-U133B arrays (Affymetrix, Santa Clara, CA)."	"Probes were prepared using standard Affymetrix protocols and hybridized to Affymetrix HG-U133A and HG-U133B arrays (Affymetrix, Santa Clara, CA)."	"Probes were prepared using standard Affymetrix protocols and hybridized to Affymetrix HG-U133A and HG-U133B arrays (Affymetrix, Santa Clara, CA)."	"Probes were prepared using standard Affymetrix protocols and hybridized to Affymetrix HG-U133A and HG-U133B arrays (Affymetrix, Santa Clara, CA)."	"Probes were prepared using standard Affymetrix protocols and hybridized to Affymetrix HG-U133A and HG-U133B arrays (Affymetrix, Santa Clara, CA)."	"Probes were prepared using standard Affymetrix protocols and hybridized to Affymetrix HG-U133A and HG-U133B arrays (Affymetrix, Santa Clara, CA)."	"Probes were prepared using standard Affymetrix protocols and hybridized to Affymetrix HG-U133A and HG-U133B arrays (Affymetrix, Santa Clara, CA)."	"Probes were prepared using standard Affymetrix protocols and hybridized to Affymetrix HG-U133A and HG-U133B arrays (Affymetrix, Santa Clara, CA)."	"Probes were prepared using standard Affymetrix protocols and hybridized to Affymetrix HG-U133A and HG-U133B arrays (Affymetrix, Santa Clara, CA)."	"Probes were prepared using standard Affymetrix protocols and hybridized to Affymetrix HG-U133A and HG-U133B arrays (Affymetrix, Santa Clara, CA)."	"Probes were prepared using standard Affymetrix protocols and hybridized to Affymetrix HG-U133A and HG-U133B arrays (Affymetrix, Santa Clara, CA)."	"Probes were prepared using standard Affymetrix protocols and hybridized to Affymetrix HG-U133A and HG-U133B arrays (Affymetrix, Santa Clara, CA)."	"Probes were prepared using standard Affymetrix protocols and hybridized to Affymetrix HG-U133A and HG-U133B arrays (Affymetrix, Santa Clara, CA)."	"Probes were prepared using standard Affymetrix protocols and hybridized to Affymetrix HG-U133A and HG-U133B arrays (Affymetrix, Santa Clara, CA)."	"Probes were prepared using standard Affymetrix protocols and hybridized to Affymetrix HG-U133A and HG-U133B arrays (Affymetrix, Santa Clara, CA)."	"Probes were prepared using standard Affymetrix protocols and hybridized to Affymetrix HG-U133A and HG-U133B arrays (Affymetrix, Santa Clara, CA)."	"Probes were prepared using standard Affymetrix protocols and hybridized to Affymetrix HG-U133A and HG-U133B arrays (Affymetrix, Santa Clara, CA)."	"Probes were prepared using standard Affymetrix protocols and hybridized to Affymetrix HG-U133A and HG-U133B arrays (Affymetrix, Santa Clara, CA)."	"Probes were prepared using standard Affymetrix protocols and hybridized to Affymetrix HG-U133A and HG-U133B arrays (Affymetrix, Santa Clara, CA)."	"Probes were prepared using standard Affymetrix protocols and hybridized to Affymetrix HG-U133A and HG-U133B arrays (Affymetrix, Santa Clara, CA)."	"Probes were prepared using standard Affymetrix protocols and hybridized to Affymetrix HG-U133A and HG-U133B arrays (Affymetrix, Santa Clara, CA)."	"Probes were prepared using standard Affymetrix protocols and hybridized to Affymetrix HG-U133A and HG-U133B arrays (Affymetrix, Santa Clara, CA)."	"Probes were prepared using standard Affymetrix protocols and hybridized to Affymetrix HG-U133A and HG-U133B arrays (Affymetrix, Santa Clara, CA)."	"Probes were prepared using standard Affymetrix protocols and hybridized to Affymetrix HG-U133A and HG-U133B arrays (Affymetrix, Santa Clara, CA)."	"Probes were prepared using standard Affymetrix protocols and hybridized to Affymetrix HG-U133A and HG-U133B arrays (Affymetrix, Santa Clara, CA)."	"Probes were prepared using standard Affymetrix protocols and hybridized to Affymetrix HG-U133A and HG-U133B arrays (Affymetrix, Santa Clara, CA)."	"Probes were prepared using standard Affymetrix protocols and hybridized to Affymetrix HG-U133A and HG-U133B arrays (Affymetrix, Santa Clara, CA)."	"Probes were prepared using standard Affymetrix protocols and hybridized to Affymetrix HG-U133A and HG-U133B arrays (Affymetrix, Santa Clara, CA)."	"Probes were prepared using standard Affymetrix protocols and hybridized to Affymetrix HG-U133A and HG-U133B arrays (Affymetrix, Santa Clara, CA)."	"Probes were prepared using standard Affymetrix protocols and hybridized to Affymetrix HG-U133A and HG-U133B arrays (Affymetrix, Santa Clara, CA)."	"Probes were prepared using standard Affymetrix protocols and hybridized to Affymetrix HG-U133A and HG-U133B arrays (Affymetrix, Santa Clara, CA)."	"Probes were prepared using standard Affymetrix protocols and hybridized to Affymetrix HG-U133A and HG-U133B arrays (Affymetrix, Santa Clara, CA)."	"Probes were prepared using standard Affymetrix protocols and hybridized to Affymetrix HG-U133A and HG-U133B arrays (Affymetrix, Santa Clara, CA)."	"Probes were prepared using standard Affymetrix protocols and hybridized to Affymetrix HG-U133A and HG-U133B arrays (Affymetrix, Santa Clara, CA)."	"Probes were prepared using standard Affymetrix protocols and hybridized to Affymetrix HG-U133A and HG-U133B arrays (Affymetrix, Santa Clara, CA)."
!Sample_taxid_ch1	"9606"	"9606"	"9606"	"9606"	"9606"	"9606"	"9606"	"9606"	"9606"	"9606"	"9606"	"9606"	"9606"	"9606"	"9606"	"9606"	"9606"	"9606"	"9606"	"9606"	"9606"	"9606"	"9606"	"9606"	"9606"	"9606"	"9606"	"9606"	"9606"	"9606"	"9606"	"9606"	"9606"	"9606"	"9606"	"9606"	"9606"	"9606"	"9606"	"9606"	"9606"	"9606"	"9606"	"9606"	"9606"	"9606"	"9606"	"9606"	"9606"	"9606"	"9606"	"9606"	"9606"	"9606"	"9606"	"9606"	"9606"	"9606"	"9606"	"9606"	"9606"	"9606"	"9606"	"9606"	"9606"	"9606"	"9606"	"9606"	"9606"	"9606"	"9606"	"9606"	"9606"	"9606"	"9606"	"9606"	"9606"	"9606"	"9606"	"9606"	"9606"	"9606"	"9606"	"9606"	"9606"
!Sample_hyb_protocol	"Standard Affymetrix protocols were used."	"Standard Affymetrix protocols were used."	"Standard Affymetrix protocols were used."	"Standard Affymetrix protocols were used."	"Standard Affymetrix protocols were used."	"Standard Affymetrix protocols were used."	"Standard Affymetrix protocols were used."	"Standard Affymetrix protocols were used."	"Standard Affymetrix protocols were used."	"Standard Affymetrix protocols were used."	"Standard Affymetrix protocols were used."	"Standard Affymetrix protocols were used."	"Standard Affymetrix protocols were used."	"Standard Affymetrix protocols were used."	"Standard Affymetrix protocols were used."	"Standard Affymetrix protocols were used."	"Standard Affymetrix protocols were used."	"Standard Affymetrix protocols were used."	"Standard Affymetrix protocols were used."	"Standard Affymetrix protocols were used."	"Standard Affymetrix protocols were used."	"Standard Affymetrix protocols were used."	"Standard Affymetrix protocols were used."	"Standard Affymetrix protocols were used."	"Standard Affymetrix protocols were used."	"Standard Affymetrix protocols were used."	"Standard Affymetrix protocols were used."	"Standard Affymetrix protocols were used."	"Standard Affymetrix protocols were used."	"Standard Affymetrix protocols were used."	"Standard Affymetrix protocols were used."	"Standard Affymetrix protocols were used."	"Standard Affymetrix protocols were used."	"Standard Affymetrix protocols were used."	"Standard Affymetrix protocols were used."	"Standard Affymetrix protocols were used."	"Standard Affymetrix protocols were used."	"Standard Affymetrix protocols were used."	"Standard Affymetrix protocols were used."	"Standard Affymetrix protocols were used."	"Standard Affymetrix protocols were used."	"Standard Affymetrix protocols were used."	"Standard Affymetrix protocols were used."	"Standard Affymetrix protocols were used."	"Standard Affymetrix protocols were used."	"Standard Affymetrix protocols were used."	"Standard Affymetrix protocols were used."	"Standard Affymetrix protocols were used."	"Standard Affymetrix protocols were used."	"Standard Affymetrix protocols were used."	"Standard Affymetrix protocols were used."	"Standard Affymetrix protocols were used."	"Standard Affymetrix protocols were used."	"Standard Affymetrix protocols were used."	"Standard Affymetrix protocols were used."	"Standard Affymetrix protocols were used."	"Standard Affymetrix protocols were used."	"Standard Affymetrix protocols were used."	"Standard Affymetrix protocols were used."	"Standard Affymetrix protocols were used."	"Standard Affymetrix protocols were used."	"Standard Affymetrix protocols were used."	"Standard Affymetrix protocols were used."	"Standard Affymetrix protocols were used."	"Standard Affymetrix protocols were used."	"Standard Affymetrix protocols were used."	"Standard Affymetrix protocols were used."	"Standard Affymetrix protocols were used."	"Standard Affymetrix protocols were used."	"Standard Affymetrix protocols were used."	"Standard Affymetrix protocols were used."	"Standard Affymetrix protocols were used."	"Standard Affymetrix protocols were used."	"Standard Affymetrix protocols were used."	"Standard Affymetrix protocols were used."	"Standard Affymetrix protocols were used."	"Standard Affymetrix protocols were used."	"Standard Affymetrix protocols were used."	"Standard Affymetrix protocols were used."	"Standard Affymetrix protocols were used."	"Standard Affymetrix protocols were used."	"Standard Affymetrix protocols were used."	"Standard Affymetrix protocols were used."	"Standard Affymetrix protocols were used."	"Standard Affymetrix protocols were used."
!Sample_scan_protocol	"Standard Affymetrix protocols were used."	"Standard Affymetrix protocols were used."	"Standard Affymetrix protocols were used."	"Standard Affymetrix protocols were used."	"Standard Affymetrix protocols were used."	"Standard Affymetrix protocols were used."	"Standard Affymetrix protocols were used."	"Standard Affymetrix protocols were used."	"Standard Affymetrix protocols were used."	"Standard Affymetrix protocols were used."	"Standard Affymetrix protocols were used."	"Standard Affymetrix protocols were used."	"Standard Affymetrix protocols were used."	"Standard Affymetrix protocols were used."	"Standard Affymetrix protocols were used."	"Standard Affymetrix protocols were used."	"Standard Affymetrix protocols were used."	"Standard Affymetrix protocols were used."	"Standard Affymetrix protocols were used."	"Standard Affymetrix protocols were used."	"Standard Affymetrix protocols were used."	"Standard Affymetrix protocols were used."	"Standard Affymetrix protocols were used."	"Standard Affymetrix protocols were used."	"Standard Affymetrix protocols were used."	"Standard Affymetrix protocols were used."	"Standard Affymetrix protocols were used."	"Standard Affymetrix protocols were used."	"Standard Affymetrix protocols were used."	"Standard Affymetrix protocols were used."	"Standard Affymetrix protocols were used."	"Standard Affymetrix protocols were used."	"Standard Affymetrix protocols were used."	"Standard Affymetrix protocols were used."	"Standard Affymetrix protocols were used."	"Standard Affymetrix protocols were used."	"Standard Affymetrix protocols were used."	"Standard Affymetrix protocols were used."	"Standard Affymetrix protocols were used."	"Standard Affymetrix protocols were used."	"Standard Affymetrix protocols were used."	"Standard Affymetrix protocols were used."	"Standard Affymetrix protocols were used."	"Standard Affymetrix protocols were used."	"Standard Affymetrix protocols were used."	"Standard Affymetrix protocols were used."	"Standard Affymetrix protocols were used."	"Standard Affymetrix protocols were used."	"Standard Affymetrix protocols were used."	"Standard Affymetrix protocols were used."	"Standard Affymetrix protocols were used."	"Standard Affymetrix protocols were used."	"Standard Affymetrix protocols were used."	"Standard Affymetrix protocols were used."	"Standard Affymetrix protocols were used."	"Standard Affymetrix protocols were used."	"Standard Affymetrix protocols were used."	"Standard Affymetrix protocols were used."	"Standard Affymetrix protocols were used."	"Standard Affymetrix protocols were used."	"Standard Affymetrix protocols were used."	"Standard Affymetrix protocols were used."	"Standard Affymetrix protocols were used."	"Standard Affymetrix protocols were used."	"Standard Affymetrix protocols were used."	"Standard Affymetrix protocols were used."	"Standard Affymetrix protocols were used."	"Standard Affymetrix protocols were used."	"Standard Affymetrix protocols were used."	"Standard Affymetrix protocols were used."	"Standard Affymetrix protocols were used."	"Standard Affymetrix protocols were used."	"Standard Affymetrix protocols were used."	"Standard Affymetrix protocols were used."	"Standard Affymetrix protocols were used."	"Standard Affymetrix protocols were used."	"Standard Affymetrix protocols were used."	"Standard Affymetrix protocols were used."	"Standard Affymetrix protocols were used."	"Standard Affymetrix protocols were used."	"Standard Affymetrix protocols were used."	"Standard Affymetrix protocols were used."	"Standard Affymetrix protocols were used."	"Standard Affymetrix protocols were used."	"Standard Affymetrix protocols were used."
!Sample_description	"GBM"	"GBM"	"GBM"	"GBM"	"GBM"	"GBM"	"GBM"	"GBM"	"GBM"	"GBM"	"GBM"	"GBM"	"GBM"	"GBM"	"GBM"	"GBM"	"GBM"	"GBM"	"GBM"	"GBM"	"GBM"	"GBM"	"GBM"	"GBM"	"GBM"	"GBM"	"GBM"	"GBM"	"GBM"	"GBM"	"GBM"	"GBM"	"AA"	"AM"	"AA"	"AA"	"AA"	"AA"	"AM"	"AO"	"AO"	"AO"	"AO"	"AO"	"AO"	"AO"	"GBM"	"GBM"	"GBM"	"GBM"	"GBM"	"GBM"	"GBM"	"GBM"	"GBM"	"GBM"	"GBM"	"GBM"	"GBM"	"GBM"	"GBM"	"GBM"	"GBM"	"GBM"	"GBM"	"GBM"	"GBM"	"GBM"	"GBM"	"GBM"	"GBM"	"GBM"	"GBM"	"GBM"	"GBM"	"GBM"	"GBM"	"GBM"	"GBM"	"GBM"	"GBM"	"GBM"	"GBM"	"GBM"	"GBM"
!Sample_description	"Treatment, type=remove"	"Treatment, type=remove"	"Treatment, type=remove"	"Treatment, type=remove"	"Treatment, type=remove"	"Treatment, type=remove"	"Treatment, type=remove"	"Treatment, type=remove"	"Treatment, type=remove"	"Treatment, type=remove"	"Treatment, type=remove"	"Treatment, type=remove"	"Treatment, type=remove"	"Treatment, type=remove"	"Treatment, type=remove"	"Treatment, type=remove"	"Treatment, type=remove"	"Treatment, type=remove"	"Treatment, type=remove"	"Treatment, type=remove"	"Treatment, type=remove"	"Treatment, type=remove"	"Treatment, type=remove"	"Treatment, type=remove"	"Treatment, type=remove"	"Treatment, type=remove"	"Treatment, type=remove"	"Treatment, type=remove"	"Treatment, type=remove"	"Treatment, type=remove"	"Treatment, type=remove"	"Treatment, type=remove"	"Treatment, type=remove"	"Treatment, type=remove"	"Treatment, type=remove"	"Treatment, type=remove"	"Treatment, type=remove"	"Treatment, type=remove"	"Treatment, type=remove"	"Treatment, type=remove"	"Treatment, type=remove"	"Treatment, type=remove"	"Treatment, type=remove"	"Treatment, type=remove"	"Treatment, type=remove"	"Treatment, type=remove"	"Treatment, type=remove"	"Treatment, type=remove"	"Treatment, type=remove"	"Treatment, type=remove"	"Treatment, type=remove"	"Treatment, type=remove"	"Treatment, type=remove"	"Treatment, type=remove"	"Treatment, type=remove"	"Treatment, type=remove"	"Treatment, type=remove"	"Treatment, type=remove"	"Treatment, type=remove"	"Treatment, type=remove"	"Treatment, type=remove"	"Treatment, type=remove"	"Treatment, type=remove"	"Treatment, type=remove"	"Treatment, type=remove"	"Treatment, type=remove"	"Treatment, type=remove"	"Treatment, type=remove"	"Treatment, type=remove"	"Treatment, type=remove"	"Treatment, type=remove"	"Treatment, type=remove"	"Treatment, type=remove"	"Treatment, type=remove"	"Treatment, type=remove"	"Treatment, type=remove"	"Treatment, type=remove"	"Treatment, type=remove"	"Treatment, type=remove"	"Treatment, type=remove"	"Treatment, type=remove"	"Treatment, type=remove"	"Treatment, type=remove"	"Treatment, type=remove"	"Treatment, type=remove"
!Sample_platform_id	"GPL96"	"GPL96"	"GPL96"	"GPL96"	"GPL96"	"GPL96"	"GPL96"	"GPL96"	"GPL96"	"GPL96"	"GPL96"	"GPL96"	"GPL96"	"GPL96"	"GPL96"	"GPL96"	"GPL96"	"GPL96"	"GPL96"	"GPL96"	"GPL96"	"GPL96"	"GPL96"	"GPL96"	"GPL96"	"GPL96"	"GPL96"	"GPL96"	"GPL96"	"GPL96"	"GPL96"	"GPL96"	"GPL96"	"GPL96"	"GPL96"	"GPL96"	"GPL96"	"GPL96"	"GPL96"	"GPL96"	"GPL96"	"GPL96"	"GPL96"	"GPL96"	"GPL96"	"GPL96"	"GPL96"	"GPL96"	"GPL96"	"GPL96"	"GPL96"	"GPL96"	"GPL96"	"GPL96"	"GPL96"	"GPL96"	"GPL96"	"GPL96"	"GPL96"	"GPL96"	"GPL96"	"GPL96"	"GPL96"	"GPL96"	"GPL96"	"GPL96"	"GPL96"	"GPL96"	"GPL96"	"GPL96"	"GPL96"	"GPL96"	"GPL96"	"GPL96"	"GPL96"	"GPL96"	"GPL96"	"GPL96"	"GPL96"	"GPL96"	"GPL96"	"GPL96"	"GPL96"	"GPL96"	"GPL96"
!Sample_contact_name	"Winnie,,Liang"	"Winnie,,Liang"	"Winnie,,Liang"	"Winnie,,Liang"	"Winnie,,Liang"	"Winnie,,Liang"	"Winnie,,Liang"	"Winnie,,Liang"	"Winnie,,Liang"	"Winnie,,Liang"	"Winnie,,Liang"	"Winnie,,Liang"	"Winnie,,Liang"	"Winnie,,Liang"	"Winnie,,Liang"	"Winnie,,Liang"	"Winnie,,Liang"	"Winnie,,Liang"	"Winnie,,Liang"	"Winnie,,Liang"	"Winnie,,Liang"	"Winnie,,Liang"	"Winnie,,Liang"	"Winnie,,Liang"	"Winnie,,Liang"	"Winnie,,Liang"	"Winnie,,Liang"	"Winnie,,Liang"	"Winnie,,Liang"	"Winnie,,Liang"	"Winnie,,Liang"	"Winnie,,Liang"	"Winnie,,Liang"	"Winnie,,Liang"	"Winnie,,Liang"	"Winnie,,Liang"	"Winnie,,Liang"	"Winnie,,Liang"	"Winnie,,Liang"	"Winnie,,Liang"	"Winnie,,Liang"	"Winnie,,Liang"	"Winnie,,Liang"	"Winnie,,Liang"	"Winnie,,Liang"	"Winnie,,Liang"	"Winnie,,Liang"	"Winnie,,Liang"	"Winnie,,Liang"	"Winnie,,Liang"	"Winnie,,Liang"	"Winnie,,Liang"	"Winnie,,Liang"	"Winnie,,Liang"	"Winnie,,Liang"	"Winnie,,Liang"	"Winnie,,Liang"	"Winnie,,Liang"	"Winnie,,Liang"	"Winnie,,Liang"	"Winnie,,Liang"	"Winnie,,Liang"	"Winnie,,Liang"	"Winnie,,Liang"	"Winnie,,Liang"	"Winnie,,Liang"	"Winnie,,Liang"	"Winnie,,Liang"	"Winnie,,Liang"	"Winnie,,Liang"	"Winnie,,Liang"	"Winnie,,Liang"	"Winnie,,Liang"	"Winnie,,Liang"	"Winnie,,Liang"	"Winnie,,Liang"	"Winnie,,Liang"	"Winnie,,Liang"	"Winnie,,Liang"	"Winnie,,Liang"	"Winnie,,Liang"	"Winnie,,Liang"	"Winnie,,Liang"	"Winnie,,Liang"	"Winnie,,Liang"
!Sample_contact_email	"wliang@tgen.org"	"wliang@tgen.org"	"wliang@tgen.org"	"wliang@tgen.org"	"wliang@tgen.org"	"wliang@tgen.org"	"wliang@tgen.org"	"wliang@tgen.org"	"wliang@tgen.org"	"wliang@tgen.org"	"wliang@tgen.org"	"wliang@tgen.org"	"wliang@tgen.org"	"wliang@tgen.org"	"wliang@tgen.org"	"wliang@tgen.org"	"wliang@tgen.org"	"wliang@tgen.org"	"wliang@tgen.org"	"wliang@tgen.org"	"wliang@tgen.org"	"wliang@tgen.org"	"wliang@tgen.org"	"wliang@tgen.org"	"wliang@tgen.org"	"wliang@tgen.org"	"wliang@tgen.org"	"wliang@tgen.org"	"wliang@tgen.org"	"wliang@tgen.org"	"wliang@tgen.org"	"wliang@tgen.org"	"wliang@tgen.org"	"wliang@tgen.org"	"wliang@tgen.org"	"wliang@tgen.org"	"wliang@tgen.org"	"wliang@tgen.org"	"wliang@tgen.org"	"wliang@tgen.org"	"wliang@tgen.org"	"wliang@tgen.org"	"wliang@tgen.org"	"wliang@tgen.org"	"wliang@tgen.org"	"wliang@tgen.org"	"wliang@tgen.org"	"wliang@tgen.org"	"wliang@tgen.org"	"wliang@tgen.org"	"wliang@tgen.org"	"wliang@tgen.org"	"wliang@tgen.org"	"wliang@tgen.org"	"wliang@tgen.org"	"wliang@tgen.org"	"wliang@tgen.org"	"wliang@tgen.org"	"wliang@tgen.org"	"wliang@tgen.org"	"wliang@tgen.org"	"wliang@tgen.org"	"wliang@tgen.org"	"wliang@tgen.org"	"wliang@tgen.org"	"wliang@tgen.org"	"wliang@tgen.org"	"wliang@tgen.org"	"wliang@tgen.org"	"wliang@tgen.org"	"wliang@tgen.org"	"wliang@tgen.org"	"wliang@tgen.org"	"wliang@tgen.org"	"wliang@tgen.org"	"wliang@tgen.org"	"wliang@tgen.org"	"wliang@tgen.org"	"wliang@tgen.org"	"wliang@tgen.org"	"wliang@tgen.org"	"wliang@tgen.org"	"wliang@tgen.org"	"wliang@tgen.org"	"wliang@tgen.org"
!Sample_contact_institute	"Translational Genomics"	"Translational Genomics"	"Translational Genomics"	"Translational Genomics"	"Translational Genomics"	"Translational Genomics"	"Translational Genomics"	"Translational Genomics"	"Translational Genomics"	"Translational Genomics"	"Translational Genomics"	"Translational Genomics"	"Translational Genomics"	"Translational Genomics"	"Translational Genomics"	"Translational Genomics"	"Translational Genomics"	"Translational Genomics"	"Translational Genomics"	"Translational Genomics"	"Translational Genomics"	"Translational Genomics"	"Translational Genomics"	"Translational Genomics"	"Translational Genomics"	"Translational Genomics"	"Translational Genomics"	"Translational Genomics"	"Translational Genomics"	"Translational Genomics"	"Translational Genomics"	"Translational Genomics"	"Translational Genomics"	"Translational Genomics"	"Translational Genomics"	"Translational Genomics"	"Translational Genomics"	"Translational Genomics"	"Translational Genomics"	"Translational Genomics"	"Translational Genomics"	"Translational Genomics"	"Translational Genomics"	"Translational Genomics"	"Translational Genomics"	"Translational Genomics"	"Translational Genomics"	"Translational Genomics"	"Translational Genomics"	"Translational Genomics"	"Translational Genomics"	"Translational Genomics"	"Translational Genomics"	"Translational Genomics"	"Translational Genomics"	"Translational Genomics"	"Translational Genomics"	"Translational Genomics"	"Translational Genomics"	"Translational Genomics"	"Translational Genomics"	"Translational Genomics"	"Translational Genomics"	"Translational Genomics"	"Translational Genomics"	"Translational Genomics"	"Translational Genomics"	"Translational Genomics"	"Translational Genomics"	"Translational Genomics"	"Translational Genomics"	"Translational Genomics"	"Translational Genomics"	"Translational Genomics"	"Translational Genomics"	"Translational Genomics"	"Translational Genomics"	"Translational Genomics"	"Translational Genomics"	"Translational Genomics"	"Translational Genomics"	"Translational Genomics"	"Translational Genomics"	"Translational Genomics"	"Translational Genomics"
!Sample_contact_address	"445 N. Fifth Street"	"445 N. Fifth Street"	"445 N. Fifth Street"	"445 N. Fifth Street"	"445 N. Fifth Street"	"445 N. Fifth Street"	"445 N. Fifth Street"	"445 N. Fifth Street"	"445 N. Fifth Street"	"445 N. Fifth Street"	"445 N. Fifth Street"	"445 N. Fifth Street"	"445 N. Fifth Street"	"445 N. Fifth Street"	"445 N. Fifth Street"	"445 N. Fifth Street"	"445 N. Fifth Street"	"445 N. Fifth Street"	"445 N. Fifth Street"	"445 N. Fifth Street"	"445 N. Fifth Street"	"445 N. Fifth Street"	"445 N. Fifth Street"	"445 N. Fifth Street"	"445 N. Fifth Street"	"445 N. Fifth Street"	"445 N. Fifth Street"	"445 N. Fifth Street"	"445 N. Fifth Street"	"445 N. Fifth Street"	"445 N. Fifth Street"	"445 N. Fifth Street"	"445 N. Fifth Street"	"445 N. Fifth Street"	"445 N. Fifth Street"	"445 N. Fifth Street"	"445 N. Fifth Street"	"445 N. Fifth Street"	"445 N. Fifth Street"	"445 N. Fifth Street"	"445 N. Fifth Street"	"445 N. Fifth Street"	"445 N. Fifth Street"	"445 N. Fifth Street"	"445 N. Fifth Street"	"445 N. Fifth Street"	"445 N. Fifth Street"	"445 N. Fifth Street"	"445 N. Fifth Street"	"445 N. Fifth Street"	"445 N. Fifth Street"	"445 N. Fifth Street"	"445 N. Fifth Street"	"445 N. Fifth Street"	"445 N. Fifth Street"	"445 N. Fifth Street"	"445 N. Fifth Street"	"445 N. Fifth Street"	"445 N. Fifth Street"	"445 N. Fifth Street"	"445 N. Fifth Street"	"445 N. Fifth Street"	"445 N. Fifth Street"	"445 N. Fifth Street"	"445 N. Fifth Street"	"445 N. Fifth Street"	"445 N. Fifth Street"	"445 N. Fifth Street"	"445 N. Fifth Street"	"445 N. Fifth Street"	"445 N. Fifth Street"	"445 N. Fifth Street"	"445 N. Fifth Street"	"445 N. Fifth Street"	"445 N. Fifth Street"	"445 N. Fifth Street"	"445 N. Fifth Street"	"445 N. Fifth Street"	"445 N. Fifth Street"	"445 N. Fifth Street"	"445 N. Fifth Street"	"445 N. Fifth Street"	"445 N. Fifth Street"	"445 N. Fifth Street"	"445 N. Fifth Street"
!Sample_contact_city	"Phoenix"	"Phoenix"	"Phoenix"	"Phoenix"	"Phoenix"	"Phoenix"	"Phoenix"	"Phoenix"	"Phoenix"	"Phoenix"	"Phoenix"	"Phoenix"	"Phoenix"	"Phoenix"	"Phoenix"	"Phoenix"	"Phoenix"	"Phoenix"	"Phoenix"	"Phoenix"	"Phoenix"	"Phoenix"	"Phoenix"	"Phoenix"	"Phoenix"	"Phoenix"	"Phoenix"	"Phoenix"	"Phoenix"	"Phoenix"	"Phoenix"	"Phoenix"	"Phoenix"	"Phoenix"	"Phoenix"	"Phoenix"	"Phoenix"	"Phoenix"	"Phoenix"	"Phoenix"	"Phoenix"	"Phoenix"	"Phoenix"	"Phoenix"	"Phoenix"	"Phoenix"	"Phoenix"	"Phoenix"	"Phoenix"	"Phoenix"	"Phoenix"	"Phoenix"	"Phoenix"	"Phoenix"	"Phoenix"	"Phoenix"	"Phoenix"	"Phoenix"	"Phoenix"	"Phoenix"	"Phoenix"	"Phoenix"	"Phoenix"	"Phoenix"	"Phoenix"	"Phoenix"	"Phoenix"	"Phoenix"	"Phoenix"	"Phoenix"	"Phoenix"	"Phoenix"	"Phoenix"	"Phoenix"	"Phoenix"	"Phoenix"	"Phoenix"	"Phoenix"	"Phoenix"	"Phoenix"	"Phoenix"	"Phoenix"	"Phoenix"	"Phoenix"	"Phoenix"
!Sample_contact_state	"AZ"	"AZ"	"AZ"	"AZ"	"AZ"	"AZ"	"AZ"	"AZ"	"AZ"	"AZ"	"AZ"	"AZ"	"AZ"	"AZ"	"AZ"	"AZ"	"AZ"	"AZ"	"AZ"	"AZ"	"AZ"	"AZ"	"AZ"	"AZ"	"AZ"	"AZ"	"AZ"	"AZ"	"AZ"	"AZ"	"AZ"	"AZ"	"AZ"	"AZ"	"AZ"	"AZ"	"AZ"	"AZ"	"AZ"	"AZ"	"AZ"	"AZ"	"AZ"	"AZ"	"AZ"	"AZ"	"AZ"	"AZ"	"AZ"	"AZ"	"AZ"	"AZ"	"AZ"	"AZ"	"AZ"	"AZ"	"AZ"	"AZ"	"AZ"	"AZ"	"AZ"	"AZ"	"AZ"	"AZ"	"AZ"	"AZ"	"AZ"	"AZ"	"AZ"	"AZ"	"AZ"	"AZ"	"AZ"	"AZ"	"AZ"	"AZ"	"AZ"	"AZ"	"AZ"	"AZ"	"AZ"	"AZ"	"AZ"	"AZ"	"AZ"
!Sample_contact_zip/postal_code	"85012"	"85012"	"85012"	"85012"	"85012"	"85012"	"85012"	"85012"	"85012"	"85012"	"85012"	"85012"	"85012"	"85012"	"85012"	"85012"	"85012"	"85012"	"85012"	"85012"	"85012"	"85012"	"85012"	"85012"	"85012"	"85012"	"85012"	"85012"	"85012"	"85012"	"85012"	"85012"	"85012"	"85012"	"85012"	"85012"	"85012"	"85012"	"85012"	"85012"	"85012"	"85012"	"85012"	"85012"	"85012"	"85012"	"85012"	"85012"	"85012"	"85012"	"85012"	"85012"	"85012"	"85012"	"85012"	"85012"	"85012"	"85012"	"85012"	"85012"	"85012"	"85012"	"85012"	"85012"	"85012"	"85012"	"85012"	"85012"	"85012"	"85012"	"85012"	"85012"	"85012"	"85012"	"85012"	"85012"	"85012"	"85012"	"85012"	"85012"	"85012"	"85012"	"85012"	"85012"	"85012"
!Sample_contact_country	"USA"	"USA"	"USA"	"USA"	"USA"	"USA"	"USA"	"USA"	"USA"	"USA"	"USA"	"USA"	"USA"	"USA"	"USA"	"USA"	"USA"	"USA"	"USA"	"USA"	"USA"	"USA"	"USA"	"USA"	"USA"	"USA"	"USA"	"USA"	"USA"	"USA"	"USA"	"USA"	"USA"	"USA"	"USA"	"USA"	"USA"	"USA"	"USA"	"USA"	"USA"	"USA"	"USA"	"USA"	"USA"	"USA"	"USA"	"USA"	"USA"	"USA"	"USA"	"USA"	"USA"	"USA"	"USA"	"USA"	"USA"	"USA"	"USA"	"USA"	"USA"	"USA"	"USA"	"USA"	"USA"	"USA"	"USA"	"USA"	"USA"	"USA"	"USA"	"USA"	"USA"	"USA"	"USA"	"USA"	"USA"	"USA"	"USA"	"USA"	"USA"	"USA"	"USA"	"USA"	"USA"
!Sample_supplementary_file	"ftp://ftp.ncbi.nlm.nih.gov/geo/samples/GSM99nnn/GSM99432/suppl/GSM99432.CEL.gz"	"ftp://ftp.ncbi.nlm.nih.gov/geo/samples/GSM99nnn/GSM99434/suppl/GSM99434.CEL.gz"	"ftp://ftp.ncbi.nlm.nih.gov/geo/samples/GSM99nnn/GSM99436/suppl/GSM99436.CEL.gz"	"ftp://ftp.ncbi.nlm.nih.gov/geo/samples/GSM99nnn/GSM99438/suppl/GSM99438.CEL.gz"	"ftp://ftp.ncbi.nlm.nih.gov/geo/samples/GSM99nnn/GSM99440/suppl/GSM99440.CEL.gz"	"ftp://ftp.ncbi.nlm.nih.gov/geo/samples/GSM99nnn/GSM99442/suppl/GSM99442.CEL.gz"	"ftp://ftp.ncbi.nlm.nih.gov/geo/samples/GSM99nnn/GSM99444/suppl/GSM99444.CEL.gz"	"ftp://ftp.ncbi.nlm.nih.gov/geo/samples/GSM99nnn/GSM99446/suppl/GSM99446.CEL.gz"	"ftp://ftp.ncbi.nlm.nih.gov/geo/samples/GSM99nnn/GSM99448/suppl/GSM99448.CEL.gz"	"ftp://ftp.ncbi.nlm.nih.gov/geo/samples/GSM99nnn/GSM99450/suppl/GSM99450.CEL.gz"	"ftp://ftp.ncbi.nlm.nih.gov/geo/samples/GSM99nnn/GSM99452/suppl/GSM99452.CEL.gz"	"ftp://ftp.ncbi.nlm.nih.gov/geo/samples/GSM99nnn/GSM99454/suppl/GSM99454.CEL.gz"	"ftp://ftp.ncbi.nlm.nih.gov/geo/samples/GSM99nnn/GSM99456/suppl/GSM99456.CEL.gz"	"ftp://ftp.ncbi.nlm.nih.gov/geo/samples/GSM99nnn/GSM99458/suppl/GSM99458.CEL.gz"	"ftp://ftp.ncbi.nlm.nih.gov/geo/samples/GSM99nnn/GSM99460/suppl/GSM99460.CEL.gz"	"ftp://ftp.ncbi.nlm.nih.gov/geo/samples/GSM99nnn/GSM99462/suppl/GSM99462.CEL.gz"	"ftp://ftp.ncbi.nlm.nih.gov/geo/samples/GSM99nnn/GSM99464/suppl/GSM99464.CEL.gz"	"ftp://ftp.ncbi.nlm.nih.gov/geo/samples/GSM99nnn/GSM99466/suppl/GSM99466.CEL.gz"	"ftp://ftp.ncbi.nlm.nih.gov/geo/samples/GSM99nnn/GSM99468/suppl/GSM99468.CEL.gz"	"ftp://ftp.ncbi.nlm.nih.gov/geo/samples/GSM99nnn/GSM99470/suppl/GSM99470.CEL.gz"	"ftp://ftp.ncbi.nlm.nih.gov/geo/samples/GSM99nnn/GSM99472/suppl/GSM99472.CEL.gz"	"ftp://ftp.ncbi.nlm.nih.gov/geo/samples/GSM99nnn/GSM99474/suppl/GSM99474.CEL.gz"	"ftp://ftp.ncbi.nlm.nih.gov/geo/samples/GSM99nnn/GSM99476/suppl/GSM99476.CEL.gz"	"ftp://ftp.ncbi.nlm.nih.gov/geo/samples/GSM99nnn/GSM99478/suppl/GSM99478.CEL.gz"	"ftp://ftp.ncbi.nlm.nih.gov/geo/samples/GSM99nnn/GSM99480/suppl/GSM99480.CEL.gz"	"ftp://ftp.ncbi.nlm.nih.gov/geo/samples/GSM99nnn/GSM99482/suppl/GSM99482.CEL.gz"	"ftp://ftp.ncbi.nlm.nih.gov/geo/samples/GSM99nnn/GSM99484/suppl/GSM99484.CEL.gz"	"ftp://ftp.ncbi.nlm.nih.gov/geo/samples/GSM99nnn/GSM99486/suppl/GSM99486.CEL.gz"	"ftp://ftp.ncbi.nlm.nih.gov/geo/samples/GSM99nnn/GSM99488/suppl/GSM99488.CEL.gz"	"ftp://ftp.ncbi.nlm.nih.gov/geo/samples/GSM99nnn/GSM99490/suppl/GSM99490.CEL.gz"	"ftp://ftp.ncbi.nlm.nih.gov/geo/samples/GSM99nnn/GSM99492/suppl/GSM99492.CEL.gz"	"ftp://ftp.ncbi.nlm.nih.gov/geo/samples/GSM99nnn/GSM99494/suppl/GSM99494.CEL.gz"	"ftp://ftp.ncbi.nlm.nih.gov/geo/samples/GSM99nnn/GSM99496/suppl/GSM99496.CEL.gz"	"ftp://ftp.ncbi.nlm.nih.gov/geo/samples/GSM99nnn/GSM99498/suppl/GSM99498.CEL.gz"	"ftp://ftp.ncbi.nlm.nih.gov/geo/samples/GSM99nnn/GSM99500/suppl/GSM99500.CEL.gz"	"ftp://ftp.ncbi.nlm.nih.gov/geo/samples/GSM99nnn/GSM99502/suppl/GSM99502.CEL.gz"	"ftp://ftp.ncbi.nlm.nih.gov/geo/samples/GSM99nnn/GSM99504/suppl/GSM99504.CEL.gz"	"ftp://ftp.ncbi.nlm.nih.gov/geo/samples/GSM99nnn/GSM99506/suppl/GSM99506.CEL.gz"	"ftp://ftp.ncbi.nlm.nih.gov/geo/samples/GSM99nnn/GSM99508/suppl/GSM99508.CEL.gz"	"ftp://ftp.ncbi.nlm.nih.gov/geo/samples/GSM99nnn/GSM99510/suppl/GSM99510.CEL.gz"	"ftp://ftp.ncbi.nlm.nih.gov/geo/samples/GSM99nnn/GSM99512/suppl/GSM99512.CEL.gz"	"ftp://ftp.ncbi.nlm.nih.gov/geo/samples/GSM99nnn/GSM99514/suppl/GSM99514.CEL.gz"	"ftp://ftp.ncbi.nlm.nih.gov/geo/samples/GSM99nnn/GSM99516/suppl/GSM99516.CEL.gz"	"ftp://ftp.ncbi.nlm.nih.gov/geo/samples/GSM99nnn/GSM99518/suppl/GSM99518.CEL.gz"	"ftp://ftp.ncbi.nlm.nih.gov/geo/samples/GSM99nnn/GSM99520/suppl/GSM99520.CEL.gz"	"ftp://ftp.ncbi.nlm.nih.gov/geo/samples/GSM99nnn/GSM99522/suppl/GSM99522.CEL.gz"	"ftp://ftp.ncbi.nlm.nih.gov/geo/samples/GSM99nnn/GSM99524/suppl/GSM99524.CEL.gz"	"ftp://ftp.ncbi.nlm.nih.gov/geo/samples/GSM99nnn/GSM99526/suppl/GSM99526.CEL.gz"	"ftp://ftp.ncbi.nlm.nih.gov/geo/samples/GSM99nnn/GSM99528/suppl/GSM99528.CEL.gz"	"ftp://ftp.ncbi.nlm.nih.gov/geo/samples/GSM99nnn/GSM99530/suppl/GSM99530.CEL.gz"	"ftp://ftp.ncbi.nlm.nih.gov/geo/samples/GSM99nnn/GSM99532/suppl/GSM99532.CEL.gz"	"ftp://ftp.ncbi.nlm.nih.gov/geo/samples/GSM99nnn/GSM99534/suppl/GSM99534.CEL.gz"	"ftp://ftp.ncbi.nlm.nih.gov/geo/samples/GSM99nnn/GSM99536/suppl/GSM99536.CEL.gz"	"ftp://ftp.ncbi.nlm.nih.gov/geo/samples/GSM99nnn/GSM99538/suppl/GSM99538.CEL.gz"	"ftp://ftp.ncbi.nlm.nih.gov/geo/samples/GSM99nnn/GSM99540/suppl/GSM99540.CEL.gz"	"ftp://ftp.ncbi.nlm.nih.gov/geo/samples/GSM99nnn/GSM99542/suppl/GSM99542.CEL.gz"	"ftp://ftp.ncbi.nlm.nih.gov/geo/samples/GSM99nnn/GSM99544/suppl/GSM99544.CEL.gz"	"ftp://ftp.ncbi.nlm.nih.gov/geo/samples/GSM99nnn/GSM99546/suppl/GSM99546.CEL.gz"	"ftp://ftp.ncbi.nlm.nih.gov/geo/samples/GSM99nnn/GSM99548/suppl/GSM99548.CEL.gz"	"ftp://ftp.ncbi.nlm.nih.gov/geo/samples/GSM99nnn/GSM99550/suppl/GSM99550.CEL.gz"	"ftp://ftp.ncbi.nlm.nih.gov/geo/samples/GSM99nnn/GSM99552/suppl/GSM99552.CEL.gz"	"ftp://ftp.ncbi.nlm.nih.gov/geo/samples/GSM99nnn/GSM99554/suppl/GSM99554.CEL.gz"	"ftp://ftp.ncbi.nlm.nih.gov/geo/samples/GSM99nnn/GSM99556/suppl/GSM99556.CEL.gz"	"ftp://ftp.ncbi.nlm.nih.gov/geo/samples/GSM99nnn/GSM99558/suppl/GSM99558.CEL.gz"	"ftp://ftp.ncbi.nlm.nih.gov/geo/samples/GSM99nnn/GSM99560/suppl/GSM99560.CEL.gz"	"ftp://ftp.ncbi.nlm.nih.gov/geo/samples/GSM99nnn/GSM99562/suppl/GSM99562.CEL.gz"	"ftp://ftp.ncbi.nlm.nih.gov/geo/samples/GSM99nnn/GSM99564/suppl/GSM99564.CEL.gz"	"ftp://ftp.ncbi.nlm.nih.gov/geo/samples/GSM99nnn/GSM99566/suppl/GSM99566.CEL.gz"	"ftp://ftp.ncbi.nlm.nih.gov/geo/samples/GSM99nnn/GSM99568/suppl/GSM99568.CEL.gz"	"ftp://ftp.ncbi.nlm.nih.gov/geo/samples/GSM99nnn/GSM99570/suppl/GSM99570.CEL.gz"	"ftp://ftp.ncbi.nlm.nih.gov/geo/samples/GSM99nnn/GSM99572/suppl/GSM99572.CEL.gz"	"ftp://ftp.ncbi.nlm.nih.gov/geo/samples/GSM99nnn/GSM99574/suppl/GSM99574.CEL.gz"	"ftp://ftp.ncbi.nlm.nih.gov/geo/samples/GSM99nnn/GSM99576/suppl/GSM99576.CEL.gz"	"ftp://ftp.ncbi.nlm.nih.gov/geo/samples/GSM99nnn/GSM99578/suppl/GSM99578.CEL.gz"	"ftp://ftp.ncbi.nlm.nih.gov/geo/samples/GSM99nnn/GSM99580/suppl/GSM99580.CEL.gz"	"ftp://ftp.ncbi.nlm.nih.gov/geo/samples/GSM99nnn/GSM99582/suppl/GSM99582.CEL.gz"	"ftp://ftp.ncbi.nlm.nih.gov/geo/samples/GSM99nnn/GSM99584/suppl/GSM99584.CEL.gz"	"ftp://ftp.ncbi.nlm.nih.gov/geo/samples/GSM99nnn/GSM99586/suppl/GSM99586.CEL.gz"	"ftp://ftp.ncbi.nlm.nih.gov/geo/samples/GSM99nnn/GSM99588/suppl/GSM99588.CEL.gz"	"ftp://ftp.ncbi.nlm.nih.gov/geo/samples/GSM99nnn/GSM99590/suppl/GSM99590.CEL.gz"	"ftp://ftp.ncbi.nlm.nih.gov/geo/samples/GSM99nnn/GSM99592/suppl/GSM99592.CEL.gz"	"ftp://ftp.ncbi.nlm.nih.gov/geo/samples/GSM99nnn/GSM99594/suppl/GSM99594.CEL.gz"	"ftp://ftp.ncbi.nlm.nih.gov/geo/samples/GSM99nnn/GSM99596/suppl/GSM99596.CEL.gz"	"ftp://ftp.ncbi.nlm.nih.gov/geo/samples/GSM99nnn/GSM99598/suppl/GSM99598.CEL.gz"	"ftp://ftp.ncbi.nlm.nih.gov/geo/samples/GSM99nnn/GSM99600/suppl/GSM99600.CEL.gz"
!Sample_data_row_count	"22283"	"22283"	"22283"	"22283"	"22283"	"22283"	"22283"	"22283"	"22283"	"22283"	"22283"	"22283"	"22283"	"22283"	"22283"	"22283"	"22283"	"22283"	"22283"	"22283"	"22283"	"22283"	"22283"	"22283"	"22283"	"22283"	"22283"	"22283"	"22283"	"22283"	"22283"	"22283"	"22283"	"22283"	"22283"	"22283"	"22283"	"22283"	"22283"	"22283"	"22283"	"22283"	"22283"	"22283"	"22283"	"22283"	"22283"	"22283"	"22283"	"22283"	"22283"	"22283"	"22283"	"22283"	"22283"	"22283"	"22283"	"22283"	"22283"	"22283"	"22283"	"22283"	"22283"	"22283"	"22283"	"22283"	"22283"	"22283"	"22283"	"22283"	"22283"	"22283"	"22283"	"22283"	"22283"	"22283"	"22283"	"22283"	"22283"	"22283"	"22283"	"22283"	"22283"	"22283"	"22283"
!Sample_relation	"Reanalyzed by: GSM326690"	"Reanalyzed by: GSM326686"	"Reanalyzed by: GSM326689"	"Reanalyzed by: GSM326705"	"Reanalyzed by: GSM326666"	"Reanalyzed by: GSM326697"	"Reanalyzed by: GSM326699"	"Reanalyzed by: GSM326687"	"Reanalyzed by: GSM326683"	"Reanalyzed by: GSE61335"	"Reanalyzed by: GSM326703"	"Reanalyzed by: GSE61335"	"Reanalyzed by: GSM326681"	""	""	"Reanalyzed by: GSM326704"	"Reanalyzed by: GSE61335"	"Reanalyzed by: GSM326680"	""	"Reanalyzed by: GSM326662"	"Reanalyzed by: GSM326670"	"Reanalyzed by: GSM326664"	"Reanalyzed by: GSE61335"	"Reanalyzed by: GSM326674"	"Reanalyzed by: GSM326675"	"Reanalyzed by: GSM326691"	"Reanalyzed by: GSM326688"	"Reanalyzed by: GSM326669"	"Reanalyzed by: GSE61335"	"Reanalyzed by: GSM326693"	"Reanalyzed by: GSM326663"	"Reanalyzed by: GSM326694"	""	""	""	""	""	""	""	""	""	""	""	""	""	""	"Reanalyzed by: GSM326673"	"Reanalyzed by: GSM326677"	"Reanalyzed by: GSE61335"	"Reanalyzed by: GSE61335"	"Reanalyzed by: GSM326668"	"Reanalyzed by: GSM326701"	"Reanalyzed by: GSM326676"	"Reanalyzed by: GSE61335"	"Reanalyzed by: GSE61335"	"Reanalyzed by: GSE61335"	"Reanalyzed by: GSM326678"	"Reanalyzed by: GSM326685"	"Reanalyzed by: GSM326706"	"Reanalyzed by: GSM326679"	"Reanalyzed by: GSM326665"	"Reanalyzed by: GSM326695"	"Reanalyzed by: GSM326696"	"Reanalyzed by: GSM326671"	"Reanalyzed by: GSM326692"	"Reanalyzed by: GSE61335"	"Reanalyzed by: GSM326682"	""	""	""	"Reanalyzed by: GSM326702"	""	"Reanalyzed by: GSE61335"	"Reanalyzed by: GSM326700"	"Reanalyzed by: GSM326661"	"Reanalyzed by: GSM326667"	"Reanalyzed by: GSM326684"	"Reanalyzed by: GSM326672"	"Reanalyzed by: GSE61335"	"Reanalyzed by: GSM326698"	""	""	""	""	""
!Sample_relation	"Reanalyzed by: GSE61335"	"Reanalyzed by: GSE61335"	"Reanalyzed by: GSE61335"	"Reanalyzed by: GSE61335"	"Reanalyzed by: GSE61335"	"Reanalyzed by: GSE61335"	"Reanalyzed by: GSE61335"	"Reanalyzed by: GSE61335"	"Reanalyzed by: GSE61335"	""	"Reanalyzed by: GSE61335"	""	"Reanalyzed by: GSE61335"	""	""	"Reanalyzed by: GSE61335"	""	"Reanalyzed by: GSE61335"	""	"Reanalyzed by: GSE61335"	"Reanalyzed by: GSE61335"	"Reanalyzed by: GSE61335"	""	"Reanalyzed by: GSE61335"	"Reanalyzed by: GSE61335"	"Reanalyzed by: GSE61335"	"Reanalyzed by: GSE61335"	"Reanalyzed by: GSE61335"	""	"Reanalyzed by: GSE61335"	"Reanalyzed by: GSE61335"	"Reanalyzed by: GSE61335"	""	""	""	""	""	""	""	""	""	""	""	""	""	""	"Reanalyzed by: GSE61335"	"Reanalyzed by: GSE61335"	""	""	"Reanalyzed by: GSE61335"	"Reanalyzed by: GSE61335"	"Reanalyzed by: GSE61335"	""	""	""	"Reanalyzed by: GSE61335"	"Reanalyzed by: GSE61335"	"Reanalyzed by: GSE61335"	"Reanalyzed by: GSE61335"	"Reanalyzed by: GSE61335"	"Reanalyzed by: GSE61335"	"Reanalyzed by: GSE61335"	"Reanalyzed by: GSE61335"	"Reanalyzed by: GSE61335"	""	"Reanalyzed by: GSE61335"	""	""	""	"Reanalyzed by: GSE61335"	""	""	"Reanalyzed by: GSE61335"	"Reanalyzed by: GSE61335"	"Reanalyzed by: GSE61335"	"Reanalyzed by: GSE61335"	"Reanalyzed by: GSE61335"	""	"Reanalyzed by: GSE61335"	""	""	""	""	""
!series_matrix_table_begin
"ID_REF"	"GSM99432"	"GSM99434"	"GSM99436"	"GSM99438"	"GSM99440"	"GSM99442"	"GSM99444"	"GSM99446"	"GSM99448"	"GSM99450"	"GSM99452"	"GSM99454"	"GSM99456"	"GSM99458"	"GSM99460"	"GSM99462"	"GSM99464"	"GSM99466"	"GSM99468"	"GSM99470"	"GSM99472"	"GSM99474"	"GSM99476"	"GSM99478"	"GSM99480"	"GSM99482"	"GSM99484"	"GSM99486"	"GSM99488"	"GSM99490"	"GSM99492"	"GSM99494"	"GSM99496"	"GSM99498"	"GSM99500"	"GSM99502"	"GSM99504"	"GSM99506"	"GSM99508"	"GSM99510"	"GSM99512"	"GSM99514"	"GSM99516"	"GSM99518"	"GSM99520"	"GSM99522"	"GSM99524"	"GSM99526"	"GSM99528"	"GSM99530"	"GSM99532"	"GSM99534"	"GSM99536"	"GSM99538"	"GSM99540"	"GSM99542"	"GSM99544"	"GSM99546"	"GSM99548"	"GSM99550"	"GSM99552"	"GSM99554"	"GSM99556"	"GSM99558"	"GSM99560"	"GSM99562"	"GSM99564"	"GSM99566"	"GSM99568"	"GSM99570"	"GSM99572"	"GSM99574"	"GSM99576"	"GSM99578"	"GSM99580"	"GSM99582"	"GSM99584"	"GSM99586"	"GSM99588"	"GSM99590"	"GSM99592"	"GSM99594"	"GSM99596"	"GSM99598"	"GSM99600"
"1007_s_at"	24052.068	25781.375	29665.607	22564.094	18992.178	24580.414	13685.688	25855.035	31458.545	26532.854	20970.387	22254.902	21240.473	19041.365	18020.549	14543.907	20343.898	38916.918	22707.564	31234.36	28611.035	27353.42	28348.387	39065.555	15272.749	22082.967	16782.559	37648.332	9221.648	27338.207	27481.877	6941.0063	29844.273	24374.338	26970.008	17265.617	25947.941	29054.473	31903.826	20422.148	25893.7	43350.34	20358.123	23500.504	33478.453	37560.02	32253.55	25928.12	39452.117	29267.59	22302.68	30325.842	20616.256	26848.125	22320.672	14378.126	18659.78	20197.621	39648.83	41236.047	41539.223	29275.129	27061.584	28203.623	28240.078	40555.105	30850.816	30286.408	39965.434	14206.392	23771.56	23930.848	25983.479	30154.58	27839.37	56412.902	23499.72	27075.715	25782.137	23462.324	30593.238	39975.363	30303.87	14557.812	32310.076
"1053_at"	1426.0499	911.12646	1713.9501	1118.4865	732.14966	2127.9985	1202.1359	2629.831	1437.9819	1741.961	884.2992	782.8841	442.87698	1454.5587	1620.9855	1991.0691	1384.4922	2174.5615	774.0856	1015.4995	1387.329	966.5941	3887.6619	1649.6952	762.14575	827.57086	1325.7178	1874.9077	918.36865	1236.4418	437.28107	1642.6467	1011.6588	851.64795	762.0416	793.2295	880.63684	1000.7994	856.67413	2181.728	969.6679	1120.1996	906.535	735.81793	710.1935	1086.5469	916.8095	1343.4957	685.3858	266.22263	1105.2941	2044.453	1009.92926	1603.3516	677.08594	981.7677	1991.216	3143.438	433.2674	435.171	949.4131	1875.2905	810.675	1219.9067	682.874	1073.3052	4750.9165	687.2849	718.93634	795.24756	1493.3793	567.2882	449.0175	607.5955	971.86285	958.13965	1756.3701	237.78734	851.59015	1407.8586	1128.0393	931.826	1005.3445	1011.43384	1199.7081
"117_at"	1528.1367	1609.5969	1143.108	1875.5596	838.24023	3029.9006	2570.9883	1239.9364	953.9127	518.14594	1046.3152	378.09515	434.262	440.71127	1351.5327	3223.9485	472.1663	9541.67	388.93506	1418.204	1079.9857	895.02637	616.9463	1309.1569	675.78345	2965.0833	1928.9731	1256.2152	5250.397	1520.4696	424.83383	7341.936	689.3914	855.77435	447.76178	584.3376	862.30084	842.5758	387.73724	1036.6501	1842.7384	481.62823	912.90784	575.8022	1357.809	588.23175	675.86835	784.32935	1414.9427	449.88876	399.47986	1678.5945	735.13934	929.2854	620.3796	1674.1444	1082.1788	1001.707	795.88885	979.5842	1327.6255	1570.6333	1501.9565	1909.0591	1569.5087	12080.663	1019.1524	798.2241	652.21185	490.3929	4046.583	786.165	297.92844	2386.3774	914.82043	925.3975	1503.4724	414.4177	1345.8759	2569.7957	809.3791	738.11273	665.5923	702.1463	1099.7816
"121_at"	5264.1978	5782.814	4745.39	5212.4976	6406.752	6174.739	6563.0034	3719.01	5793.6997	5217.0083	7592.1675	7538.727	3984.475	3479.0732	5708.3667	5649.142	3644.0105	5636.0303	4949.4814	5087.265	6136.2896	6166.703	4811.372	4940.243	5122.911	5405.191	6314.8594	5620.608	6048.685	4943.497	4588.5425	4705.6978	5198.4243	5519.4854	4547.3203	4367.4146	4867.5947	6974.653	5230.204	5476.8296	6007.7466	5859.9736	6791.6846	5382.979	5278.279	4899.735	5615.83	6906.6675	5595.727	6186.3516	6599.649	3979.9482	3873.8152	4240.8105	6475.7373	4583.155	5523.7495	4356.467	4214.9487	4798.7764	5762.572	4822.355	4747.993	5276.717	5639.4873	6735.721	5408.495	8020.0073	4627.9556	4195.1064	5887.869	5671.0312	7635.6875	3698.7058	5796.628	6217.9683	4950.5283	6071.4873	5301.146	6488.6885	6575.1255	8784.681	4411.2144	5657.6606	5315.6177
"1255_g_at"	301.99957	491.45572	273.6372	479.4183	424.80048	259.63528	135.5124	313.87094	390.4675	241.74547	1120.0859	391.7111	459.231	333.64673	713.4346	63.951603	411.84555	136.64548	349.45782	119.821625	442.7869	237.87013	271.7098	260.82074	629.1841	452.39908	155.16724	247.37825	212.78691	189.2863	296.7452	60.04584	269.8814	326.4104	221.23222	538.2453	294.9263	428.49796	316.5163	46.089214	228.68932	164.62488	368.3343	555.0089	359.80792	320.98962	269.34628	552.36053	379.32614	520.43274	312.178	226.82959	334.76956	98.046646	619.2268	213.55458	383.91388	378.76053	652.9709	212.3315	141.63426	438.05405	59.576603	166.47966	343.6939	465.81436	224.37012	404.54907	179.3027	624.129	338.87012	390.5044	717.84106	151.50513	232.77791	706.0571	293.75186	670.4977	234.30222	395.9612	302.8104	632.4602	188.56631	465.42078	330.4293
"1294_at"	2038.3907	1590.8643	2410.7683	2628.8706	1448.3607	3226.1428	3160.7766	2740.5132	2090.9644	1734.7991	2340.25	1985.1669	1516.0322	1514.1234	1583.8448	2743.9844	1612.639	2908.5234	1455.711	2037.0266	2292.5066	1909.2384	1717.064	2390.4856	1331.6685	1521.6006	3078.3582	3027.8987	2884.6392	2742.4653	1249.654	1625.0317	2033.8046	1161.6462	1602.8334	1342.1654	1036.0713	1890.9615	2446.7144	714.0011	1546.059	1937.5181	1101.2408	1109.3771	4174.8984	1277.7029	2047.0599	2038.4839	3162.4014	1635.8138	2301.6274	2114.597	2274.0176	2529.165	2788.2275	2724.444	2774.92	1981.5524	3045.3413	1344.2532	2177.9446	1933.6752	2651.566	2062.2285	2085.751	1598.6166	2390.727	2420.7573	1319.8467	1419.8821	1961.2601	1820.1714	1999.3461	2447.9895	2547.6982	2690.2107	1994.1857	1723.0326	2443.6223	2169.5557	1555.7767	2863.4636	2036.851	1521.1599	2456.1086
"1316_at"	709.11957	818.83203	825.465	812.3742	1369.5917	713.7687	836.67017	638.2262	870.488	892.24567	1018.89954	1048.3368	803.7163	751.95496	671.2524	851.79	1194.0306	957.6082	894.78925	708.2559	1065.162	937.2805	963.2284	840.2349	1027.1853	1112.4454	1069.6925	972.6618	679.7639	836.5835	937.422	407.0998	986.08185	977.22614	852.4726	1087.8254	979.2928	1055.9165	993.31006	853.9938	1122.9296	826.12823	1273.363	872.73505	842.58276	1206.9701	894.7058	857.5971	771.10657	1298.8711	960.7736	538.1734	991.0104	627.33655	1342.6459	631.9238	665.5845	701.8249	687.43176	545.73267	934.7822	738.58765	652.5046	835.1982	1044.7993	1370.4519	703.1803	1398.9424	736.89716	859.2741	613.80194	1105.412	1261.9581	501.05777	964.2542	1202.8842	603.2442	460.246	887.2596	1094.1917	1278.2661	1238.4607	859.9745	1045.0166	577.2674
"1320_at"	580.4482	181.79169	522.3024	122.36592	438.27112	358.98517	115.57351	659.3497	618.24133	263.86047	488.77588	121.41831	184.96396	238.91008	368.3707	911.24005	73.56543	486.8099	62.123238	356.11508	532.8807	149.60255	254.80478	238.60274	47.10837	116.88207	102.95703	874.13696	247.80263	165.06306	26.86951	56.777348	149.56972	95.382126	168.72244	117.61174	93.09467	80.66835	191.776	320.9352	120.26212	464.9384	127.941025	69.67071	629.44727	97.287605	213.90823	142.72115	382.68808	144.12794	398.354	69.034035	124.07113	144.38672	135.34483	165.29228	299.6601	408.27222	57.050602	333.9297	532.27625	425.7386	84.82548	333.33423	150.00717	92.99162	594.37024	248.498	149.26303	124.202065	296.39355	280.87695	119.777855	264.158	109.98483	88.9913	806.64557	62.02099	620.3401	350.58987	243.2455	181.59555	247.23001	243.17398	379.97723
"1405_i_at"	58.270237	325.0617	58.962086	1100.107	268.2012	725.7991	917.8957	51.854847	167.75754	34.455135	431.13025	24.60305	23.409544	123.05448	174.71892	466.68253	172.41951	235.74629	176.80273	504.55896	266.61194	58.07363	55.73075	275.61102	101.80996	476.40863	649.2128	46.022133	8359.195	197.65761	29.904007	957.66235	44.133778	22.403603	61.93521	42.126503	28.982344	71.30779	35.528336	71.320435	15.748241	33.698006	34.147747	68.934586	79.41652	35.861717	35.82815	91.36307	403.9417	42.11656	103.742615	38.4834	45.250183	63.429462	38.62773	2360.72	48.40726	159.10124	533.09265	136.08592	139.91893	160.914	1049.5236	65.70479	156.94525	43.643	121.99829	67.26685	173.09056	34.19904	346.4792	33.587368	681.52545	445.99344	297.1831	30.364754	32.505096	100.76406	347.22958	822.72186	60.273544	295.56833	52.264534	20.52462	30.67548
"1431_at"	294.53876	626.75934	256.80264	297.60272	548.6254	173.08286	448.86957	280.17325	580.25385	629.7748	481.68286	471.93008	291.4056	353.00467	476.3367	200.64424	600.20703	411.66138	362.02158	330.70752	359.04407	691.17255	311.59604	209.12514	305.2615	891.76483	318.3012	330.64914	230.3896	229.52359	265.97604	211.72885	527.5877	570.3698	481.09866	421.17343	494.55048	1010.70233	769.7404	461.9048	242.28665	599.19196	438.09903	131.55809	838.9815	692.71484	610.90485	574.41864	570.042	769.63135	671.9643	375.51047	568.3678	88.65508	646.55817	416.9217	364.51843	428.91824	52.685497	187.33699	548.0973	285.053	413.6296	1037.946	493.8512	501.2895	308.28458	945.5242	522.75323	407.08646	366.60156	898.8892	472.56247	317.11	586.71234	375.2301	303.93048	286.95303	154.52338	393.17523	1086.2375	824.83405	498.8996	607.427	417.51947
"1438_at"	2171.9753	1611.5458	1835.3738	674.28455	761.82245	1827.5765	643.7538	1339.4095	2774.7078	1532.9088	692.4628	266.81607	1605.1125	2803.15	2301.8845	3148.9941	3460.5728	1056.1438	797.97076	1127.3864	953.09216	1311.2395	3282.26	6009.0728	259.05252	228.27277	1088.8474	2552.0308	368.83417	863.28284	525.87714	79.05422	878.9705	1014.5286	560.4682	1466.8075	1226.6509	861.6308	1371.3579	843.64465	546.48914	1408.7784	1385.819	738.3623	1346.6593	794.4752	254.83784	2332.9514	942.1887	620.5426	1405.7251	396.82385	681.2786	316.8539	949.46906	408.15167	1515.8329	1676.1709	107.50529	969.1709	1399.609	1021.5757	747.34106	1207.312	2261.8694	2012.0883	1857.9558	1446.2957	842.8351	331.30148	743.80615	1093.2468	1127.2742	503.17294	1643.1362	1505.2236	5483.456	467.21725	1503.661	1105.0177	1599.533	1649.6718	972.3704	726.6109	390.85886
"1487_at"	2547.4182	2630.8496	2268.2163	2771.8562	1708.3318	3699.245	2879.612	2310.6638	3233.9084	1972.7267	3111.2844	2876.3137	2322.1926	2244.3242	3401.7827	2291.6572	2107.602	2715.62	1628.5751	2509.749	2713.9043	2327.2158	1656.4114	1930.1306	2924.961	3257.3086	2490.0193	3404.0332	2506.5898	3073.3123	2807.6294	2467.5103	1471.3713	1931.8839	1960.1992	1670.9719	1690.5914	3758.8342	3010.5488	2636.9365	3938.007	2368.4583	3044.4448	3268.553	2521.6682	2899.0642	2963.4644	3326.9036	2410.11	1187.9374	3967.4868	2706.8733	1972.735	3287.4587	2379.796	1927.9731	2370.6807	2582.5623	3160.3118	2993.686	2461.756	3837.8965	3112.6616	3054.7876	2188.1985	3189.9404	2216.9343	4079.387	2090.8948	2826.3123	3004.8865	2345.1667	1863.3823	1640.2068	3222.4065	1633.541	2153.192	2882.937	2822.4082	2239.3826	3770.1655	3330.387	1754.2448	2111.6897	1913.3054
"1494_f_at"	1320.2832	1665.4812	1047.8127	1245.0492	1795.6353	1533.3844	1475.3296	1048.5532	1482.1543	1071.5968	1898.5752	1470.0647	808.2591	1436.2404	2352.4875	1424.6141	1114.3381	1921.3646	1373.0829	1146.272	1648.9296	1671.0376	1221.1648	1493.3445	1193.5786	1510.6523	1396.865	1724.7812	1171.2738	1288.309	967.7058	725.55	1679.7537	1387.9376	1524.6138	1098.1511	1028.7883	1668.0872	1106.1837	1531.8728	1484.5548	1548.7051	1438.3591	1802.228	1487.284	1408.649	1440.3671	1534.2412	1742.0646	1777.5095	1846.3567	771.2966	1073.4948	1354.0586	1985.976	1015.7349	1307.2147	932.4572	685.7178	1259.9348	1415.413	1276.6517	1386.3473	1338.1642	1547.2532	2382.3196	1423.4324	2573.3794	976.3491	1184.8478	1214.917	1454.2263	2190.3965	816.081	1320.3748	1850.888	1155.8953	1495.4443	1128.0197	1512.381	1740.7496	2973.299	1158.8251	1150.5183	1385.7778
"1598_g_at"	7864.3657	5536.349	4686.2954	7555.7427	7712.542	13050.902	6396.9204	6659.13	6757.568	5460.5396	9082.168	7832.645	6147.895	6452.4106	7654.8145	11001.347	3520.645	10031.395	7230.494	7262.887	6622.8843	8252.9375	4281.5225	5972.691	8675.483	10713.984	8245.178	6167.3047	22766.316	8573.456	7058.705	7788.8296	4088.9443	5653.3696	6172.186	5604.252	5551.3423	6050.7573	4433.1533	6436.3027	7933.9727	4996.519	6788.7583	7830.264	6002.7354	4741.524	7375.16	3969.3093	14846.628	5279.283	6276.4727	6929.381	6920.172	6076.9214	8069.22	20009.09	6319.0938	6781.5156	9281.651	4407.566	7091.807	7829.63	10216.043	8248.385	5600.173	4611.74	4499.4067	5891.5874	5653.274	5720.4907	6203.1904	6113.514	9326.292	7109.55	9282.155	6202.2705	4438.4014	11101.136	9138.584	8135.5557	4514.283	7556.919	5998.31	7615.5996	6012.7227
"160020_at"	5217.8633	3173.1086	4381.671	6094.5664	2678.5034	7120.9204	6372.4707	3589.383	2836.7324	2675.0847	4163.3735	4202.801	1951.1957	2649.6328	3924.6167	28021.26	2003.5654	3983.829	2478.6104	3788.6558	5592.1646	3443.116	2943.473	3468.9407	2727.2654	4052.4297	5074.8857	6279.924	6642.8833	3589.461	2118.859	9675.049	2505.77	2384.1763	2513.751	2918.2793	2506.119	2763.0232	1923.7322	3079.8896	3591.856	2982.592	3567.11	2995.7886	2364.9873	2380.5447	3631.0457	3566.1677	3726.4578	4458.2485	2617.9287	3662.142	1921.2178	2499.6934	4103.06	4163.4673	5256.0127	3084.1323	2838.3787	2882.8271	3989.0903	5079.8213	6237.009	3019.8884	4150.0034	2111.7927	4018.2222	3926.4827	1744.0642	3277.0105	5285.298	2526.773	4569.5244	2947.9946	3097.014	4252.422	3885.1418	3665.4558	4033.3828	4705.452	4284.536	6979.015	2383.2412	2664.5706	4980.3794
"1729_at"	1931.5718	987.9086	2214.2068	2288.3987	1735.7938	2760.483	2051.9658	1869.2213	1709.6616	773.08765	1155.22	1619.6392	798.8306	1806.8477	381.93753	2061.9644	534.6955	1348.6714	1137.8407	1799.158	1447.4939	1000.4943	880.45416	1942.3584	972.8233	341.29907	1535.0319	1775.8075	2152.7712	2223.512	873.19226	2489.7307	908.7067	1029.5981	908.32056	729.1992	984.6613	260.97012	794.1109	1172.4452	733.9972	713.18164	585.358	1085.5487	757.3721	617.21967	1498.6715	1479.8577	1791.8193	695.62866	1677.164	2480.8752	730.58984	1478.1764	1419.094	1882.4873	1604.0657	1175.5096	2811.7388	1781.7144	1309.5558	1574.354	2919.408	1299.4692	2235.4304	794.4229	1546.9963	360.00558	1050.1005	851.19714	2371.8916	561.2577	1699.4886	1983.5316	1272.7444	934.86115	1313.4299	239.60167	2403.3113	1950.9869	271.88263	371.84094	1142.2012	1188.1594	2225.3352
"1773_at"	1019.6616	1464.654	1423.9677	1783.8749	1133.1638	1411.7605	1136.2079	1486.6432	950.29565	983.3838	1448.996	1181.1583	208.98253	1317.3425	2019.9269	1453.7377	589.15405	1766.264	939.7048	2217.9275	1525.3901	1574.2946	567.75726	1302.9943	164.05449	2164.0925	1077.6415	1296.9203	574.4451	709.32025	433.2001	955.05396	1196.321	1352.8636	1787.598	1205.9844	1065.55	1024.6016	1346.1979	2527.5256	1198.0665	1329.0461	1833.6667	760.228	736.23987	1286.9674	2510.332	656.6705	1031.2003	239.24728	1147.3884	1646.0144	778.09296	1008.6505	938.2941	696.2951	2242.8896	2338.11	385.24948	553.18884	2440.3625	1562.911	1581.257	1430.8807	1228.3368	1058.4384	1759.4923	1370.2701	986.20447	965.67316	1558.2648	924.6156	824.7678	777.9913	1030.855	853.27264	1560.6388	699.3748	982.20447	1322.8357	658.1461	2336.5542	1576.284	1269.0269	1015.17975
"177_at"	437.75922	343.6522	316.99533	724.16675	340.80923	639.755	384.70578	281.10693	503.94522	541.13116	690.9226	543.1153	394.93854	756.8851	553.4386	1262.7065	357.3972	487.9854	308.1672	719.8688	660.6108	278.57376	191.70728	420.4236	210.29695	956.46216	423.21463	97.76075	810.54877	194.21146	471.3447	473.2818	204.70721	455.6427	869.2692	462.16943	315.7041	484.51715	233.76685	468.42673	706.4883	153.48927	650.0091	449.73618	303.33	185.77368	940.9348	460.8334	623.72394	561.477	523.74365	670.45056	354.63577	801.261	488.87775	473.044	1253.2834	1002.0782	289.7769	201.79811	586.8716	274.24875	260.7484	392.95013	456.11755	108.09145	308.02383	359.88876	388.4182	514.6204	580.42993	331.15918	283.02072	250.65892	267.85098	347.7782	153.09665	527.7203	426.84668	612.32446	264.0586	667.57166	687.8989	975.0511	309.33408
"179_at"	4004.3813	4246.557	5030.3706	3804.2598	2918.0986	4683.27	5369.1294	3176.2056	3803.9565	2585.6406	3678.755	5194.7905	2557.242	3233.3884	6694.5894	4239.735	3004.4998	3520.7332	2230.73	3264.3389	4696.3237	4982.9546	3892.496	4299.308	3235.3694	4267.736	3600.64	4743.3257	3155.7913	2932.5583	2830.199	4394.2114	3073.459	3651.6277	2688.521	3384.6274	2776.0942	4284.6636	2607.0347	4045.6506	3872.8674	4530.145	4548.082	4432.9683	3781.4468	3421.446	4641.3467	4626.681	4550.761	1591.7626	2838.6018	1954.13	2377.6387	3279.6328	4375.2876	2611.5776	4593.123	3938.8145	2267.0698	3234.5227	4507.3716	4949.808	3808.8088	4346.9287	4337.7954	4169.573	4059.202	6341.722	4034.9517	5407.7197	3974.7744	3863.041	4312.5757	1749.1702	3770.6084	4467.0073	3581.6978	3567.2698	3704.266	4246.5654	4775.8438	6670.4165	1949.6735	3708.7761	4521.6504
"1861_at"	1341.8904	1726.3767	1427.3395	1398.0493	1398.1199	1616.8778	1860.0265	1361.0516	1580.8389	1436.7131	1534.4763	1296.6506	1131.7753	1564.0342	1973.7441	1196.367	1244.8635	1610.7714	2002.3708	1386.1387	1420.5701	1771.4594	1526.3529	1676.2451	1528.4438	1336.2543	1631.4075	1335.8718	1273.3027	1511.787	740.8361	1092.922	1454.2081	1688.1265	1528.6196	1604.5901	1512.7804	1949.3981	1588.2208	1366.377	1493.5535	1680.2408	1692.3281	1374.2227	1653.2395	1223.4847	1527.1234	1634.8914	1795.5056	83.330986	1312.6952	2202.078	1296.4031	1516.1954	1611.796	1260.4594	1407.7932	1307.1732	1285.4929	1269.686	1495.7842	1414.3716	1246.1426	1808.381	1540.857	1263.6934	1624.971	2361.4604	1580.5538	1459.0387	1311.6405	1269.8561	1320.1049	1104.7961	1331.3057	1730.3866	1344.6129	1208.9078	1466.71	1390.2819	1700.1628	2265.555	1658.4762	1175.9357	1615.8793
"200000_s_at"	10277.651	10752.723	12157.711	8112.5293	6726.2417	8004.8726	8436.718	7877.801	12224.107	11704.594	7877.6953	9417.206	9629.411	8289.201	8931.383	5382.3394	9585.988	8694.711	5852.2715	6845.7173	6542.273	7653.143	22140.295	10429.592	7830.8677	7742.795	9542.289	8906.039	6737.6475	7730.803	8455.713	6203.1074	9192.621	10352.403	7158.221	9798.5625	8480.838	10494.515	9802.837	12368.762	5982.9717	10161.844	9022.059	9638.722	9823.117	12368.071	6968.924	18255.98	8688.823	4254.8296	8538.529	6190.5303	8379.356	6426.8726	8118.266	7528.451	9885.488	6261.0366	7773.817	8931.267	9090.484	9738.874	6393.313	11319.098	8408.655	13502.36	9634.6875	10098.351	9246.738	9941.635	6621.54	8366.507	8264.81	7636.246	10616.75	10738.026	6219.6353	7917.3306	8036.513	7543.0054	11893.024	9279.902	8404.704	7164.987	7121.6636
"200001_at"	28194.146	17784.385	24133.674	34717.14	20790.072	21982.703	20591.666	25067.035	27189.604	13297.825	28442.98	20741.014	23122.13	20418.062	12866.13	15849.071	17168.344	17930.76	18293.508	27798.682	19294.574	21684.11	17288.553	17127.121	17801.648	24050.56	19478.385	25324.62	35574.227	17529.75	17521.816	21466.256	13540.681	16792.064	13970.958	18361.297	14689.409	16650.51	18002.111	13108.256	15393.921	20067.584	18091.473	14684.028	12591.957	10426.7	18777.615	33037.688	21519.64	10981.082	11247.677	26381.254	14241.72	17613.88	12527.935	33718.305	21674.148	17767.002	26294.104	21135.633	28486.1	27304.2	33630.11	16429.516	9412.566	9653.55	17732.943	17150.21	9666.722	25461.693	25770.975	15512.907	17598.684	14404.106	26497.275	19372.936	24828.924	23308.557	33131.875	23200.89	14291.524	21231.46	14691.713	18244.285	29447.74
"200002_at"	30986.574	35848.508	26485.447	47078.92	30054.83	29132.398	29722.762	29354.998	41204.336	34979.258	23733.553	26154.895	38930.332	38309.062	30402.926	34527.01	40847.684	26562.312	37080.02	28134.79	27198.533	29534.453	44091.38	32810.91	25589.777	25783.68	24719.877	17809.357	40943.785	45417.64	27150.445	46667.973	30163.176	29495.137	39124.79	30363.855	26617.896	51449.14	53032.9	42429.234	44054.414	32928.59	26791.691	30453.164	38074.41	24660.469	24851.363	59062.35	38085.637	33624.027	75252.49	37948.57	45291.742	54995.363	45389.504	37853.805	37827.652	41544.363	56584.633	41194.28	23301.025	23112.068	32221.572	28850.994	40244.973	37948.43	44935.688	35940.824	38915.254	31724.844	43455.53	31950.889	33908.387	33565.48	40913.637	28682.053	42397.95	37337.97	29933.482	34052.07	53073.637	55287.977	49204.246	22461.057	31981.137
"200003_s_at"	46514.543	38951.13	40685.535	54449.582	43626.65	31059.645	32703.404	36958.16	34432.97	30955.828	31125.535	30810.305	41096.94	36347.742	23229.236	52309.695	18716.852	32391.979	38379.88	39404.88	31312.543	30239.166	35277.043	40322.117	31297.104	35094.715	41704.625	48837.918	63953.184	41966.445	25578.21	61754.07	38188.984	44264.863	52100.89	30676.22	37569.035	74977.37	55310.402	34569.363	29188.926	38781.44	33102.746	29077.277	47822.816	37461.58	29099.086	45321.69	43489.918	29891.35	62372.793	39492.16	33106.156	55924.145	38728.453	48010.535	48367.13	40237.848	60106.49	29454.648	39848.996	44037.0	52431.914	37451.586	28261.535	28973.617	66099.86	39931.168	34817.152	35494.22	45763.617	26138.66	40256.87	48558.78	54523.13	29329.803	42773.45	37213.164	41688.082	50881.043	50194.23	44831.883	72040.95	29385.584	49579.637
"200004_at"	33183.035	25642.682	32789.8	31946.031	24799.486	30708.52	29338.81	23951.068	32436.035	19725.133	23126.76	24321.79	29112.129	33411.06	27255.615	28213.633	35968.523	29053.564	21877.771	26691.594	25160.078	28335.379	25029.123	27318.678	25732.334	26371.39	24669.129	29782.707	30286.234	28828.883	21128.37	24235.139	27010.135	21591.406	22013.568	20147.29	30452.705	25829.79	32327.65	32159.842	29955.174	30200.818	25347.072	24333.271	25468.938	23777.713	27269.0	30034.773	25335.695	25604.672	23319.357	26421.533	21605.232	26011.746	19856.754	24310.434	21069.225	39464.46	29463.926	29280.979	31440.277	34146.52	27960.982	21097.982	29652.934	31015.477	27568.889	25694.053	30534.322	26625.002	28729.295	25954.979	22982.541	28978.102	24481.78	31982.324	30948.63	26926.162	21168.03	31771.906	26451.773	24852.76	21334.295	24749.99	29263.914
"200005_at"	11949.557	9224.709	7205.356	12337.503	7029.44	7514.5767	7415.239	15111.142	9514.796	12388.046	8297.634	9097.137	11081.069	7971.0767	8303.908	9067.5205	15261.206	11979.958	9009.724	9536.777	7956.9043	12735.671	12290.566	11406.822	9001.336	8494.028	9088.169	9754.422	17071.11	13781.498	7256.7583	16830.77	10791.478	10110.971	10690.966	7403.1523	9543.653	14228.557	17100.041	14631.663	17748.844	12088.852	6720.564	10425.205	11876.776	13186.076	6814.349	17245.463	11268.957	10547.076	11728.283	9301.875	11768.699	11768.733	7459.665	14260.253	8773.439	11921.465	16235.183	8300.98	10823.868	13034.81	11056.487	8609.94	7826.277	15363.259	6089.4204	8339.17	14638.886	8166.589	15571.83	7922.05	11721.158	12589.18	14284.857	5925.1895	13053.055	10929.326	12888.146	13765.863	7238.4785	11498.462	14438.845	6473.7285	9331.136
"200006_at"	36689.594	19108.791	25120.08	27958.396	35335.613	20529.355	22371.305	19996.79	38346.26	33084.85	33644.438	36691.945	48339.61	39529.715	33929.566	30729.256	36655.0	17581.127	41146.953	28468.637	34838.066	26966.559	23714.207	43621.01	39050.145	33506.13	26608.377	18652.572	31917.545	46288.65	48458.36	35810.633	34190.34	35209.38	35801.633	32833.4	30581.125	42822.01	35274.86	23032.865	24056.736	38173.23	28126.264	24615.86	29889.932	23605.02	32442.127	26322.154	38929.305	47132.645	38983.53	29957.633	36550.914	34071.324	34499.293	31901.59	27910.62	34217.766	44149.355	47547.78	29754.523	28673.836	32706.209	30887.316	32168.92	17409.877	36577.516	31025.754	26584.994	34226.457	34664.008	28994.37	35951.234	35512.844	34783.48	44146.375	35899.13	48397.836	33535.766	7562.3774	34506.527	29150.621	38570.906	29923.47	36526.348
"200007_at"	27551.021	39184.3	26955.47	29552.469	26897.18	28762.156	34234.734	16602.984	31676.795	29915.611	22772.564	32610.822	28736.484	24545.613	25852.475	28642.795	29418.787	19235.777	24130.318	31149.512	30447.824	21652.096	19809.152	26703.555	27297.562	29910.922	35333.35	19588.834	35311.074	36766.184	31372.066	21337.854	27885.324	23397.996	26560.375	23711.852	27867.773	32053.207	26030.584	18941.746	9953.477	44528.535	26930.56	30370.738	37772.133	28788.635	32259.71	27721.027	31388.545	40128.79	32986.617	26239.941	28115.236	31478.857	28177.62	36762.777	35735.23	27635.592	34071.7	23508.736	31343.02	24866.934	33422.848	27112.92	29517.854	31857.836	24398.082	26306.332	23256.75	26643.523	24943.207	27091.297	34374.47	32125.398	28166.416	31143.75	30420.682	29799.693	30560.201	19077.758	34433.2	25382.43	30183.098	24049.805	24541.998
"200008_s_at"	5101.2476	18916.25	5786.7793	9750.874	6686.552	8457.425	5954.07	7806.9194	11069.574	10923.122	10407.501	7052.9873	2753.7312	8269.767	9067.485	14294.793	5542.2964	5986.519	8181.2256	8367.321	9062.227	10233.694	4409.3477	6481.4526	1537.4183	11324.126	6619.271	6049.2275	9021.065	4922.8066	3098.7227	9536.644	8970.275	9341.126	10245.415	9888.972	10473.101	13492.01	12568.976	17211.223	17307.355	11625.287	11799.408	8481.448	14535.354	11334.751	9831.068	10359.75	7430.85	6229.388	15747.197	7544.8384	6272.57	14944.573	10916.949	7653.4644	10654.98	8374.612	2310.8474	3284.2036	11325.856	6814.009	6404.247	10173.889	3346.7686	13101.368	6747.296	11529.732	12432.657	14118.12	5868.1924	9775.8955	5458.378	5295.695	14982.03	3359.5793	7302.651	2370.1873	9433.81	5737.428	14429.645	22198.236	7763.8604	9129.695	9430.762
"200009_at"	13420.749	31820.365	12877.017	19015.754	17869.457	15817.179	13673.037	18526.244	21266.941	23362.656	18023.797	15589.93	16958.893	20486.16	15340.303	26537.184	19132.895	15110.509	24727.605	17941.977	16337.646	21243.982	13058.196	16161.366	15199.064	21800.514	17397.08	11932.394	30144.105	16976.363	22314.885	30295.543	20728.727	22863.32	26314.889	19141.422	19570.965	26336.531	29085.768	33666.9	36718.312	19129.6	17383.418	22744.943	30513.74	21274.857	21087.297	26149.385	22997.607	45666.8	37103.22	20137.422	20102.193	44025.414	26052.865	24162.318	18693.373	16570.314	23185.773	17064.09	26609.191	14892.878	21378.453	20479.846	11791.7295	24226.74	13746.817	19074.646	28362.066	18120.418	16882.672	16310.504	19336.492	14639.546	34405.016	9241.781	16743.07	19351.19	21192.406	14109.195	26573.207	22520.873	24969.154	18352.666	22855.66
"200010_at"	40519.562	36559.176	21296.371	52255.348	33513.188	27006.18	34141.965	20754.018	46733.027	51211.285	39476.656	31880.18	31883.576	33848.258	29401.725	35205.406	29550.057	29323.613	46703.06	32817.58	30352.914	46302.07	39541.754	40841.812	31870.986	36109.516	38279.605	31928.809	49022.875	27889.82	20370.473	52974.08	35406.734	40422.766	38232.453	33473.16	32229.234	70410.95	52278.152	40468.473	65934.46	45990.758	39105.234	21234.084	33608.812	34850.812	30107.506	44999.965	37872.14	64645.402	87067.49	36357.72	33486.242	39538.54	39931.492	36965.38	37053.49	27179.066	36413.766	45333.906	41574.85	33829.44	40034.004	30105.186	35499.516	38354.79	30734.307	44148.754	30350.955	34381.36	45005.84	24562.879	41571.562	35939.703	58905.383	32675.842	40226.04	38071.11	44995.137	48430.77	65962.43	89705.38	57404.938	27743.219	39292.258
"200011_s_at"	12143.801	11239.599	13971.368	12492.898	24724.648	16630.268	10289.383	14023.871	12984.892	14546.821	23715.14	25494.537	26637.205	16726.215	14553.439	8519.519	12053.324	15503.141	19429.938	20049.77	20122.994	20115.297	14939.07	14851.155	32154.297	19261.473	12268.413	14950.198	12130.097	17877.639	31862.543	10593.772	17198.77	20065.441	17019.623	22255.934	18690.531	13843.254	14551.98	10896.463	14122.887	23270.842	21347.201	17910.979	12402.7295	20157.213	19707.432	10724.181	13081.358	10765.559	10735.542	18514.46	20356.72	11676.813	17346.129	14859.807	12499.967	12170.679	21536.477	18080.969	20694.893	17023.719	13357.488	12487.606	14898.757	15406.705	11372.087	15557.785	17697.605	29516.162	12932.993	25513.395	18140.502	14309.704	16024.424	20344.504	13303.735	25128.87	16736.953	12142.912	12807.866	14064.552	13802.832	25677.566	10759.519
"200012_x_at"	35151.266	39062.75	20428.5	35786.254	48990.348	28346.377	22718.508	22757.084	40912.95	30510.617	33391.3	37605.656	41313.43	37670.51	27274.053	31041.932	34279.31	23253.98	53000.625	30918.275	32260.77	51108.332	22050.191	31190.115	37038.984	36750.99	30006.492	28919.129	52866.965	42871.758	45742.96	47439.344	40725.863	47603.54	58316.18	39281.586	41152.51	61430.85	52425.613	65348.72	47230.69	51594.47	42331.652	50418.785	53338.58	54625.6	32658.996	50926.125	43850.445	77613.07	71999.7	29909.594	42410.887	50681.75	57998.535	54370.562	41439.523	27930.762	48988.22	25538.98	33106.49	28706.057	38529.344	26819.229	41936.05	44611.83	26075.191	48333.71	47035.668	43899.62	40195.34	44008.918	42585.1	38830.543	40746.914	29709.412	27123.049	49719.78	36999.78	28663.938	40916.66	74413.836	68515.87	31764.248	32612.7
"200013_at"	31875.355	31859.197	27276.137	31691.111	27494.709	22813.715	18000.314	30764.377	49859.33	38841.99	27467.387	26349.152	33048.91	25828.195	17411.926	30239.01	33085.85	25574.324	37024.516	24305.893	22610.547	37348.875	30950.08	31244.14	33113.305	25463.062	26367.709	24840.271	39536.434	35418.53	27626.445	43827.133	27933.07	33988.91	39286.688	31419.244	27653.201	50947.645	44357.914	43996.324	43647.61	42171.785	32527.62	33087.816	34062.645	44780.46	21909.05	54380.04	32045.305	26721.926	60969.332	32855.934	37928.61	39657.848	37473.02	45454.582	35986.887	44969.613	32859.508	25751.105	26796.775	30304.852	35916.86	31323.281	26370.299	56411.348	35478.008	38791.19	42140.316	36994.523	38578.1	33626.793	33758.34	29935.197	41030.965	25428.883	38145.285	27624.732	29225.016	32936.098	51704.23	46358.18	54281.535	25653.578	26817.111
"200014_s_at"	8646.452	8614.076	8981.402	8259.188	6681.581	7819.2676	8101.372	10242.744	11578.816	9398.632	4876.3857	5482.022	8657.216	7946.9175	5987.2534	6427.9287	10212.752	8087.263	8002.194	7236.7397	6333.8086	7297.417	9332.525	6292.8423	5710.41	5226.9346	6752.7544	7070.814	6874.1772	7875.298	7548.3804	6818.8916	10316.939	6829.73	7782.333	7290.0737	8088.1475	9114.172	11326.869	8679.64	4755.246	9809.097	5080.102	5170.0757	9230.53	7547.403	5564.2524	7740.1226	6388.369	9183.021	7114.7334	5647.9614	6594.2334	7082.3433	5887.6567	5692.9893	8515.96	7679.5283	8922.743	10155.22	7003.848	9429.244	8109.831	8766.931	7252.509	10089.628	8510.774	9624.756	8537.536	7315.4653	10126.48	6601.7407	5963.2354	9453.515	8559.554	6863.2354	8656.67	7443.1797	7578.3384	7002.302	7958.4062	8235.313	9525.528	6656.716	7963.1094
"200015_s_at"	23752.121	25326.03	21624.346	26218.158	16494.496	20289.36	20226.645	26920.928	18098.812	21552.51	18159.955	21750.547	26165.361	24427.469	20353.977	15113.029	31875.502	29493.441	28868.19	22560.236	23106.877	32857.066	27333.107	22855.879	14374.878	15750.458	20585.898	24482.43	21185.475	27234.457	24785.652	14566.428	29297.877	24539.969	26221.469	17319.217	21884.838	31622.256	34620.062	22303.158	20031.273	32920.863	19277.244	23040.7	27074.748	26937.053	21100.277	25149.86	26549.117	30471.61	24026.357	15910.74	20158.883	24182.963	23974.873	16713.998	12200.003	25739.682	37414.168	24965.133	29376.084	24849.826	19878.678	25194.342	29732.86	24094.77	28355.725	14856.861	31041.05	10897.784	27895.262	24046.494	22792.426	28352.53	25558.023	29714.068	28501.717	23364.521	23760.582	21279.32	26434.799	21387.297	33527.07	18142.254	25927.174
"200016_x_at"	58088.434	80295.625	45642.78	44331.527	40994.35	43286.707	43812.938	32178.547	69787.836	60824.945	38229.527	47080.082	60678.68	61331.707	42748.285	41926.42	72618.79	43432.043	66221.836	44975.984	46353.145	58541.18	50215.67	44085.055	46892.906	36451.89	50054.895	49783.08	45423.688	39678.777	64844.582	48127.508	55911.25	49535.176	45934.977	52025.914	53050.66	78950.56	87798.24	77242.8	98226.195	65607.33	63910.348	59290.715	67342.195	69302.375	42750.48	80106.16	49075.895	109288.41	73871.13	45676.945	57252.62	67695.66	44968.887	43087.684	52729.355	60190.156	44945.477	49980.727	51101.96	41945.812	46773.465	45728.2	68981.734	68585.51	57987.68	73652.766	54792.508	50544.59	40267.49	47817.707	50369.01	48285.234	67460.945	47524.82	54530.05	50789.027	61665.1	51597.195	67239.23	69243.625	70094.3	43253.17	52441.36
"200017_at"	37563.348	22253.33	40086.08	47730.645	37016.91	30813.791	22379.396	29067.572	41591.445	45176.832	40053.63	45551.18	31607.164	16519.646	14049.185	46809.582	16286.818	35869.555	33787.453	34419.88	37276.33	44937.92	40171.266	33137.473	30193.637	26635.129	41514.176	29948.367	45601.195	35253.734	34129.938	27889.883	42515.15	41886.61	40320.01	38208.94	38685.984	60623.355	50356.56	34609.426	29665.541	53931.773	35108.22	25923.47	47751.96	51062.773	30188.36	47112.47	37053.445	47895.953	72971.61	20584.729	42292.547	48509.18	41398.805	39309.81	38837.926	19953.787	54627.094	35203.957	44575.863	36912.953	42011.21	40486.934	33043.047	53700.363	38086.156	44473.887	37639.832	41652.6	47090.438	35064.18	46217.355	40513.84	57757.78	29391.713	43825.707	29063.98	37056.125	37319.223	62910.36	42213.56	58355.895	36450.816	22469.39
"200018_at"	48105.82	31587.049	44317.652	46398.26	46146.902	35907.164	40152.37	33066.59	59083.043	40209.758	46369.883	46848.3	51819.47	42160.145	38834.312	53135.133	39708.99	39337.215	49346.695	39923.387	35068.17	65087.87	38796.21	39398.75	37262.09	46916.273	45820.145	39768.035	75703.47	61407.277	48669.242	58043.13	44313.043	44106.582	58714.98	35122.746	42845.797	88852.31	64389.117	69356.75	68875.664	51961.418	43703.99	44402.867	63790.6	65098.582	34801.617	67734.266	44310.836	70925.17	72302.76	30241.941	46810.695	43009.227	50641.516	54546.527	33473.914	38694.637	67255.055	53962.887	48407.54	41951.805	54941.656	36716.34	45850.125	69646.47	47622.297	59790.98	60926.348	40714.562	57562.258	47089.22	51690.51	47143.473	56063.426	37835.555	39556.5	58083.902	49603.66	54320.55	55363.098	85226.664	62052.816	34173.03	38512.652
"200019_s_at"	38371.72	33055.047	36657.74	34162.934	32694.656	29691.996	36081.254	29415.914	44274.492	42180.812	30725.188	25806.951	41866.406	38559.746	29469.518	37540.09	36016.824	35498.676	42569.37	33412.516	29581.322	50311.055	32357.316	36668.95	40349.664	32739.951	38284.59	34043.457	45923.996	51244.51	36149.434	43125.617	38620.35	35023.79	42954.902	36751.86	31261.53	70443.586	55389.03	45439.504	37583.13	41392.25	32350.646	41204.445	48926.633	49218.54	30255.764	63050.16	50981.6	32625.463	75107.97	32434.146	39618.38	52353.258	43508.113	44442.703	37136.2	31851.229	60272.723	46812.293	42419.863	40649.367	35917.855	43296.105	48257.38	36205.793	51877.586	63743.402	47539.965	32871.86	45793.754	30180.666	45407.53	44217.234	48388.086	30446.807	32345.285	57207.6	31553.195	41705.848	53890.29	61993.062	51964.543	23843.734	37239.64
"200020_at"	11239.183	7882.2324	8022.8936	10433.661	6852.577	7571.3696	10666.67	12411.924	10372.92	11797.419	6752.682	7900.1035	8271.633	8047.4585	7425.199	11580.286	11985.02	8609.92	8039.201	7495.912	7896.5215	7921.754	9206.618	8688.331	7100.7446	8375.519	8877.751	8762.315	7034.0	7969.579	8750.079	7756.758	9655.273	8391.738	8880.413	7781.0396	9700.692	9897.488	9426.31	8853.146	9966.314	8580.282	7979.61	8852.042	9353.511	7628.0156	7825.9023	8773.51	7445.138	13778.669	9373.607	8743.87	6979.1675	9184.827	7384.0576	8888.858	9939.527	11379.334	10416.713	11141.097	8433.883	10123.401	8832.687	11858.806	7480.689	8078.1934	9984.542	6867.1357	8783.537	4413.5425	11697.782	6502.3345	6149.8237	8171.122	11572.575	8069.333	11098.506	8388.528	10901.249	8082.2954	9424.706	7475.2544	9406.229	7427.96	14360.71
"200021_at"	78905.0	92254.89	75174.625	70480.54	91399.555	79637.305	79184.07	43438.055	85094.93	73858.984	74208.94	80076.82	100746.63	95559.85	65357.004	77820.12	100467.97	68658.06	94936.266	77182.79	83918.695	98272.984	75464.22	80604.52	72920.87	94886.484	81240.266	80450.33	107726.42	95528.83	107949.81	60920.613	64839.984	76488.78	90222.98	80232.016	67086.76	100255.03	79587.66	98735.2	82804.1	86362.8	81537.52	113843.41	72816.51	95267.78	65390.18	95112.49	113081.4	176687.75	117105.586	51011.93	77956.05	91978.65	103575.92	121122.98	82222.734	61985.668	110071.52	88661.73	87836.37	66018.72	76130.414	51286.43	129486.8	80821.46	75796.1	102085.5	79349.875	85784.98	68692.29	83954.305	142167.31	77709.766	80413.89	86550.76	74364.09	116835.34	87490.91	86963.11	108237.88	108255.83	86425.98	58739.79	92238.86
"200022_at"	36007.965	36695.95	33700.465	45709.918	44984.523	26115.854	28305.102	31683.94	40238.28	30086.617	24423.822	21426.775	23483.098	32065.234	24712.713	25799.465	32766.38	32199.031	34096.137	30300.271	26944.031	25885.012	32318.541	28304.705	27606.527	26046.377	31540.709	35942.895	47135.73	35712.12	18603.133	34539.516	39346.465	35782.004	47924.855	28510.338	36901.184	80668.11	50089.867	43343.04	23059.617	37296.41	21989.697	31262.744	44468.7	30846.418	24895.248	46059.203	37772.387	23178.719	71557.11	20469.484	34743.855	60925.754	42415.902	37733.137	44110.0	32059.105	33929.945	38197.297	35440.94	29085.785	33319.52	34746.777	27978.309	36165.586	47654.793	47864.324	39345.438	31517.76	44360.168	24276.293	33276.03	33709.406	49072.496	24310.588	38667.074	31372.8	24518.256	40210.24	55988.684	60414.566	56418.21	20671.174	38251.93
"200023_s_at"	16044.208	8331.877	13576.571	17117.988	14495.33	9968.993	10634.108	13287.982	16929.525	10807.295	12762.158	9175.442	19839.672	14480.895	10061.103	16550.912	16923.371	12653.935	15068.056	12004.128	9340.372	19123.74	17387.727	13171.716	12112.475	10882.137	11557.474	9501.607	20496.998	14101.691	14265.167	18941.688	12553.713	12567.116	12738.539	11284.795	14166.464	32716.412	21879.42	22161.324	15684.279	19823.693	13426.298	12729.359	15098.621	16449.232	9526.836	25341.506	12894.191	8993.658	13020.682	8083.699	13569.484	11989.953	8539.838	12988.689	8522.446	14189.167	26268.861	18985.85	13797.331	14175.667	11736.004	11551.328	13638.192	15473.608	14893.639	13262.511	19225.346	10612.018	16410.945	13618.092	10527.982	12289.316	20164.016	8725.406	12181.794	15340.879	14932.233	14514.615	19213.352	27925.861	16793.16	9064.329	13260.252
"200024_at"	39001.45	30408.988	30277.809	39348.832	25742.92	17444.654	20376.412	29488.844	28125.105	24587.324	19177.564	19335.371	21949.523	21091.682	18563.562	34550.39	20532.65	26826.95	33182.28	22948.674	16241.949	21712.768	27921.342	28561.938	19770.162	20796.344	18351.662	28083.744	33898.754	32229.326	13470.805	34533.35	30534.693	36915.72	39265.4	23612.418	30248.688	71635.875	45170.066	43559.324	21638.982	35158.457	16287.587	15694.136	30185.287	31522.115	16796.453	25376.96	21918.354	15628.199	51280.48	21571.365	28843.266	46414.027	25148.691	32565.66	33381.59	25307.348	33318.746	23810.598	31812.844	38803.78	41633.434	25208.152	18156.72	25108.002	44024.0	35025.934	25016.912	25533.867	38339.13	18527.938	19169.363	34504.5	41351.8	19460.664	30648.727	19830.414	25174.871	28376.809	55874.402	43515.105	59794.023	16606.92	44268.816
"200025_s_at"	48682.535	49941.363	39553.637	52679.97	48838.54	41761.316	42230.6	34518.18	57375.523	46347.215	42401.207	38722.08	58621.65	40188.65	32808.67	48704.49	50208.29	43959.875	44484.24	39639.016	39710.742	50186.99	54338.254	42263.434	45452.88	39955.926	41403.95	39933.152	67097.62	49855.72	54690.2	68951.11	45289.777	40921.438	46918.516	40244.773	41047.883	80916.61	58025.324	62986.312	75687.195	51199.918	45096.188	41342.06	57134.133	50067.633	33118.87	70605.305	52444.76	105314.56	88986.555	44737.883	47161.7	62388.727	55939.77	54710.434	52171.32	50900.324	77455.336	59847.266	48667.395	43319.383	49906.332	38852.47	61480.43	67044.74	47724.055	56654.598	48013.54	42859.016	52945.68	42289.758	53400.367	46627.2	50455.445	40284.434	48958.383	60316.438	46667.02	56465.85	81738.38	82115.414	58799.1	34871.59	39405.01
"200026_at"	61093.668	52114.41	23960.297	49627.918	57843.426	46044.496	29084.23	36149.254	64926.9	65869.836	52779.355	52282.797	72350.86	52216.023	45624.21	47030.258	80657.695	49023.32	73801.27	52876.047	45230.902	65902.1	32239.998	39809.848	69562.0	56607.23	62108.695	33907.645	89071.7	74055.58	72277.46	45704.668	54265.504	51029.03	83043.65	43090.914	36313.555	108535.65	70482.45	45241.305	103411.49	56830.207	46699.96	86462.11	73511.01	64566.863	55111.918	88418.38	82760.24	129215.695	132454.56	23247.188	86072.414	90969.94	116447.195	86255.664	34288.805	25047.398	75782.05	59777.203	56235.28	43305.496	63869.3	44637.08	55224.324	95898.695	29933.285	57721.07	62149.684	32069.604	62077.234	67136.77	70371.42	68283.016	59208.758	29049.611	54876.0	89997.31	54758.57	38750.715	57143.504	109966.195	98688.016	45296.875	33764.64
"200027_at"	16853.207	13769.191	17688.936	17538.791	20004.904	17541.475	14386.705	17031.807	17118.887	11644.537	18795.295	19301.273	24603.938	16313.97	15603.821	11680.972	22628.807	18427.441	19694.182	15656.614	15394.127	22048.48	18659.523	17436.451	22200.195	18412.932	15282.032	19117.19	14164.982	24872.39	37368.16	13001.731	20463.975	18284.48	18181.162	16837.818	18834.44	21670.771	21575.61	20457.629	23701.77	16490.053	15261.634	19259.979	21941.432	17767.582	18540.355	19085.375	20565.623	34373.156	25767.59	21609.326	25119.203	19533.525	17699.371	14014.228	20415.488	16494.982	31616.512	30556.625	18259.086	20368.598	16702.611	15047.638	21187.486	22631.627	16357.573	20262.586	21822.459	21528.584	19916.916	20673.96	18739.244	20562.785	16522.604	17893.62	13054.358	30342.549	15005.396	10273.341	19887.916	20894.012	16566.742	20631.068	15900.32
"200028_s_at"	18993.297	13401.573	18611.537	17828.77	19254.734	15109.732	13978.267	21088.16	17388.988	21380.273	16431.117	33756.27	30975.209	23341.021	16401.139	10271.893	24938.646	25216.158	26433.078	17225.418	18976.125	23484.463	24737.34	23343.748	23114.91	14246.72	20908.268	19117.012	14399.911	17704.15	33052.55	10703.08	23350.45	29847.299	21722.754	19315.889	20007.062	18117.86	24335.262	29247.447	19178.652	26988.463	18651.422	23751.604	20233.75	22189.65	19367.033	16973.924	20358.377	33710.043	20634.756	14322.428	22935.924	23947.842	20232.41	18012.06	14654.163	16955.414	27200.898	33851.258	16167.659	16524.635	22303.762	23232.232	22654.455	20298.434	17877.465	20976.094	28683.191	20648.262	18319.926	19305.262	20931.33	20373.996	21852.719	23458.584	17504.24	21904.793	18989.453	14074.561	17243.572	12001.369	25682.963	21184.098	22188.01
"200029_at"	56890.145	64093.01	48477.684	45857.977	52503.34	33311.406	40804.363	30329.152	54104.695	50189.848	37943.574	39204.82	48904.316	37238.87	25719.2	56298.05	53777.395	40748.33	47826.914	43234.996	40617.41	58142.445	51306.195	42554.48	42613.516	37699.37	41045.113	37287.125	72176.16	59432.785	42640.234	59707.3	43457.17	39491.35	51798.594	38374.434	40752.863	80337.27	63930.008	66649.62	74001.8	54749.793	37972.94	44333.824	52847.2	50028.03	39023.24	42566.258	54844.293	62174.285	72596.234	57265.56	63652.94	71652.79	49423.027	61415.92	50102.168	52416.633	74791.4	55022.32	58516.43	33912.73	43458.746	38499.273	56141.387	61857.95	47647.047	46390.75	52435.13	38593.465	44606.938	34380.984	56899.793	48692.4	60636.35	44008.645	43251.51	54538.324	60673.855	49676.555	64496.746	70650.87	70170.19	28457.139	39884.14
"200030_s_at"	30359.883	37130.375	27084.395	32791.746	28612.117	33167.27	27041.312	26119.238	48742.46	32724.848	31593.959	29822.352	35928.914	31970.205	33348.293	26458.746	36308.004	29183.703	35055.98	28633.76	25856.26	38378.797	27880.545	26686.684	32917.082	36921.61	25151.469	29265.129	33618.516	38407.035	32528.467	34399.45	26596.639	35777.51	33947.836	35570.582	29133.941	32506.186	38915.37	56229.52	60621.848	31885.396	34096.53	41305.4	30413.797	43486.836	26880.154	46169.12	29726.623	38403.996	35607.92	35960.793	36377.75	30240.635	35233.363	34192.777	33391.46	33824.7	30690.1	28330.336	28538.213	35655.51	32507.438	23157.67	47256.74	39167.195	34771.9	31288.164	41579.57	44823.7	24661.88	30645.463	35404.816	28595.904	34408.52	25052.906	27145.236	25624.096	33757.76	24005.627	25576.139	38231.734	33998.586	29740.488	39228.906
"200031_s_at"	60170.207	62249.34	50128.367	68452.85	59481.812	49605.176	41271.82	35657.41	66777.484	58781.023	46628.445	46598.93	57335.94	54323.613	36729.688	44147.395	54706.62	46224.938	62861.453	48676.062	42942.3	59022.617	55653.047	52181.2	42256.57	48034.3	46616.4	58844.527	76598.484	55630.84	43570.13	96707.64	54293.348	56088.06	73733.83	50960.03	58236.965	107947.56	72208.12	62387.863	66400.15	64837.1	50070.426	42314.13	74011.375	54950.066	36886.793	57717.312	63427.01	64952.566	95163.805	49293.266	39927.727	64137.113	73778.75	53037.383	61956.812	79352.0	70752.484	54011.887	50955.33	62360.156	57125.46	43852.914	42512.617	59656.94	74881.51	77710.695	53125.582	53126.91	58024.25	43729.54	57871.875	54335.957	65956.375	40257.12	57546.35	60766.824	57417.816	63759.91	98090.49	84535.84	90240.02	34004.75	51512.906
"200032_s_at"	54473.723	62722.16	43551.992	55846.168	63415.477	47977.24	48976.223	34074.086	66002.16	54448.637	60977.95	53846.55	62705.46	68059.15	42442.36	41027.16	60173.15	46030.76	75941.64	47819.203	44690.586	64441.504	46999.652	45586.805	59665.59	56983.902	60713.984	46367.914	73444.06	55732.797	71346.07	67684.53	52850.984	65559.79	70717.48	56264.043	55300.66	99373.52	80469.79	66965.91	84377.875	64744.38	62836.176	51728.324	60594.227	65144.215	49002.14	70551.84	56946.062	94907.734	85654.15	52587.152	67258.336	64687.4	78053.8	64760.52	58325.258	50253.07	70650.88	52607.105	45954.348	48325.727	60405.434	45515.5	61115.586	81604.016	52435.805	72835.98	62509.504	57586.89	59386.918	51226.797	67223.11	54883.83	74300.35	42620.29	52910.34	68798.734	57606.652	55263.1	72405.88	103022.69	91157.16	48722.992	57290.66
"200033_at"	31877.525	32945.477	29483.053	27024.44	17330.52	26511.707	30964.271	18302.863	29581.895	29664.986	21710.197	25528.4	26074.695	26533.898	21276.816	23226.316	26869.494	21591.05	18133.598	26325.09	24931.406	30281.193	30520.684	27441.682	17683.719	23690.39	34709.695	27494.105	32351.344	30223.889	21273.28	25854.963	22496.613	17417.78	21121.117	18499.637	30126.58	24228.385	23900.117	26304.697	18649.576	27191.012	24185.982	32298.715	32897.21	25586.518	23546.969	37149.508	28988.672	36720.695	31252.125	22566.428	24302.25	29079.053	26659.469	28469.215	28142.346	22387.176	34346.86	30872.217	23859.135	22780.146	27176.027	23215.469	46960.867	23546.104	21974.344	23790.062	23269.545	19578.672	20823.008	27850.432	32878.047	29632.025	29598.059	22025.146	28728.514	23877.701	28587.559	26060.275	24979.717	25269.943	24326.172	20608.496	24503.902
"200034_s_at"	30212.732	32376.889	26915.729	31004.719	37816.4	26622.064	19991.22	23231.889	37392.082	33202.062	27614.633	26107.861	30055.627	32138.957	26832.846	28380.031	36629.98	23542.373	30346.031	25783.451	21731.934	34221.777	34885.785	28306.463	29864.74	26230.512	28712.805	23810.518	43679.863	35927.523	25393.334	39297.63	36328.547	31692.459	38065.11	26998.254	31708.287	50648.62	43076.406	48282.81	63342.35	34194.133	28071.822	31130.041	30256.064	35377.17	22236.2	46087.13	33161.504	46506.76	60591.855	28830.738	36364.164	42259.13	39404.598	31998.764	37329.03	36178.26	38744.746	26164.043	25323.291	23236.104	27821.121	24715.229	48000.793	45662.08	27154.45	36898.51	40587.363	28924.465	33962.805	32588.465	32914.1	29597.082	42669.01	22107.736	29679.428	25096.033	30901.62	34832.992	43201.64	53322.043	52740.0	25323.197	26236.076
"200035_at"	8450.434	7984.2246	6807.8286	6449.416	5110.1777	4897.808	4904.1567	7945.5586	9415.041	11083.026	5045.206	7885.709	6682.7744	8635.912	6835.161	6738.815	9054.324	7281.6445	5820.1157	6832.886	5447.015	8906.83	6973.4775	6147.3154	7530.184	6571.289	6178.7686	6007.382	8747.946	4963.419	3902.0642	4365.6504	5106.1016	5299.0054	4687.417	7225.0728	4575.78	10470.741	7185.9473	9083.661	7981.3257	8747.203	5118.6245	7362.923	5975.94	8978.85	5647.3794	3514.3953	6849.675	5557.4126	4520.395	6788.7314	4816.5825	5141.889	4840.4326	8236.448	6762.229	7334.135	4022.9968	6031.4756	8276.754	5436.3774	5057.797	7815.5283	5220.7495	10417.037	4063.275	5920.834	7655.902	6821.7666	5622.9746	6862.679	4962.1104	5399.2275	8635.682	6679.2593	5245.594	5628.6777	7981.0103	6245.8174	13464.391	10425.571	7912.2314	3467.43	5903.393
"200036_s_at"	21943.023	22053.088	17555.3	32335.086	19529.49	15465.281	10785.21	21777.15	35294.65	32419.342	20698.238	15860.095	24458.852	17932.75	14732.519	24415.625	19488.75	21543.56	19110.0	18042.63	15687.951	11782.967	10568.163	21703.518	20498.594	22860.848	16683.627	16287.645	35464.25	28163.773	22862.928	38663.81	21147.455	21927.738	24854.277	13924.062	18732.574	42431.05	40436.125	19685.604	44001.586	24244.168	22316.162	27223.324	17821.258	29126.543	18245.713	45597.883	22775.7	28188.348	49200.0	24729.08	34753.707	36606.605	24177.346	33793.836	22665.818	26625.752	31162.127	26280.334	17145.846	23461.148	21759.629	20488.025	19109.354	47661.97	23739.2	18391.076	21500.799	18146.719	32375.896	19819.896	20725.947	24896.42	25321.668	16175.792	25202.572	25282.893	28500.104	17088.387	34574.293	47753.066	38367.9	14729.436	19465.346
"200037_s_at"	15833.697	7900.736	16187.268	13393.191	7578.6694	11499.009	12856.56	12775.116	13138.38	12663.737	6791.463	8348.068	16401.613	12359.234	12247.72	16337.241	15204.515	13588.771	8221.8	7290.3813	8428.407	13277.067	25058.143	12888.638	8563.715	6572.9395	10572.234	13194.585	8725.855	12971.571	13825.098	10557.637	11909.0205	11641.933	9652.6	7136.5327	10649.518	8817.0625	11809.273	12605.102	9696.788	10218.975	7274.1807	6760.1367	13133.389	8182.4814	7122.6724	13956.795	9318.42	22699.746	12945.313	9116.23	7475.6445	10891.804	9120.137	8614.638	15925.547	10646.676	23594.48	18748.14	8949.597	14092.773	11804.957	9147.938	18706.074	12233.229	13806.942	8312.614	11841.007	5250.855	12177.737	7895.8984	11594.584	11516.424	15328.576	15026.343	13909.596	10673.55	10388.447	13786.909	11973.651	8965.808	10373.533	7243.2764	11108.895
"200038_s_at"	37287.77	39381.63	30941.215	36937.07	31604.092	26140.5	30414.812	27660.658	47062.848	45014.31	29599.867	27982.07	26402.611	30082.414	21746.441	36497.797	32216.596	30512.828	44794.605	29002.62	25128.398	39902.47	33723.8	35543.656	33566.15	27326.693	36450.418	28196.879	53189.42	42005.133	31779.98	54543.977	39273.42	39015.523	54006.81	32649.951	35869.492	66414.05	54082.05	59380.91	70919.57	40180.88	32179.424	31297.295	38143.914	44629.92	24883.385	59491.613	35609.336	50348.777	68511.0	39091.5	45356.58	43043.324	40678.68	41873.89	48036.39	37586.336	48116.484	34479.75	33113.06	31299.23	42063.176	33778.47	44765.418	58764.598	30400.041	52437.81	39300.625	33443.652	50556.51	37251.445	33538.977	36022.094	49047.2	24296.516	32752.338	31492.252	39052.805	32387.363	55506.344	64350.668	60257.395	28121.084	33506.965
"200039_s_at"	9315.61	13090.915	7024.507	12559.7295	6386.721	13311.729	12770.68	14502.941	15385.502	11460.369	9899.396	9176.868	12925.476	8477.915	10700.148	10407.035	12873.196	6410.5645	9429.171	7627.9995	7992.673	11218.814	12795.748	13344.32	8479.596	10201.242	9234.887	9676.334	11488.166	11758.866	9276.772	17599.744	10674.703	7033.507	8458.037	10012.349	7119.4155	9537.315	8956.351	9493.0625	7393.692	10407.305	4962.3423	4351.063	13326.396	5362.0894	7246.9424	7006.32	10687.522	11681.618	9806.157	11550.645	6561.383	12088.005	9961.003	9900.611	11737.567	13946.607	17051.771	14948.125	11497.56	10490.218	11380.35	14278.873	11578.07	6152.6733	14470.235	11076.715	5093.9595	11991.564	13147.559	5404.484	9030.635	8846.997	7640.8013	10414.075	16370.021	12288.688	10664.738	9124.215	10344.799	11303.655	10326.845	7390.878	10467.21
"200040_at"	13943.874	14855.362	13350.456	11353.968	7785.6953	11153.692	12854.257	13111.304	17743.629	17386.508	7849.0386	9717.225	12040.09	14676.399	9153.533	10959.719	16415.787	10229.176	11613.17	10222.733	8158.316	10148.208	19495.83	12418.681	11578.897	9047.972	10525.932	11270.413	8845.263	10089.776	10162.969	10604.703	13378.105	9261.437	11829.0625	11075.4375	10082.227	9518.156	15749.713	11333.533	7813.504	11418.75	7394.4194	8435.085	12806.579	8269.429	9003.838	14918.946	11595.684	16059.265	13332.131	7323.4443	11229.774	13189.01	9091.389	9326.051	8318.036	10473.0205	8699.135	13016.317	10119.004	13239.813	9855.516	13540.276	10077.364	11265.368	13191.689	10325.474	10570.278	6767.1606	11475.603	7173.801	7742.3516	12414.183	13704.679	11764.95	13872.103	8886.652	11446.791	11338.448	13772.835	7839.4883	13541.556	9224.939	12231.163
"200041_s_at"	31051.8	34060.164	29454.748	25339.371	20662.559	21335.756	17347.652	23847.842	32010.516	29841.543	14311.78	13427.209	31910.207	18726.193	18304.96	23549.135	24094.922	31648.076	20880.902	22050.258	22449.508	19780.414	33019.285	26593.42	17446.46	17291.523	24692.508	26055.03	22004.742	16350.728	14874.217	14976.628	25729.236	24918.559	22702.443	20475.508	19882.46	26031.127	23801.264	19755.332	26212.734	26499.588	15412.939	20084.354	25665.037	26475.506	21463.379	20366.87	20077.799	26179.979	26375.64	14797.469	19251.887	23484.035	20215.982	19184.115	27885.48	25258.795	24790.643	26587.994	23011.023	22338.2	25055.297	25001.28	12377.588	30054.58	25269.504	20563.44	27147.797	14468.323	19171.693	19896.19	18923.588	19426.967	33447.69	24330.008	29046.264	21524.318	24994.428	22973.908	28498.771	25373.791	30854.115	16453.037	24380.445
"200042_at"	5720.2495	6877.1	3819.7935	5408.255	4998.909	4188.7695	3436.2568	6984.789	5363.093	7212.123	5185.1465	4761.5444	6606.502	4674.5796	5621.153	5655.0303	6580.298	4024.3174	4684.189	5456.789	4677.425	7017.1514	4422.5947	6853.852	4808.893	4820.982	4793.159	6444.4004	6248.7227	6972.0957	5293.057	5809.5435	6040.3125	5990.557	4611.553	3754.0808	5136.948	4921.891	6730.03	5965.6753	5076.4775	6743.8115	5760.6406	7610.106	7773.005	5801.5483	5627.7515	8385.24	8192.333	5718.7896	5222.8896	4120.7725	6469.697	4762.219	5247.373	5933.63	6352.4272	6594.867	8023.3516	5827.97	5821.615	5670.544	5963.2544	4088.8652	3595.9612	6044.458	4918.575	5787.581	5439.2983	7146.2515	5457.8994	4210.786	5941.873	4718.728	5316.3325	4039.547	7157.871	5637.4062	6156.2593	6709.231	3302.9675	5523.3877	5308.9824	4311.6353	5409.976
"200043_at"	30488.799	21005.822	26854.451	27607.984	22947.69	22406.414	14787.698	20872.793	17350.936	20395.623	19220.74	23346.348	28630.19	24165.389	23788.627	21523.936	31999.344	27137.904	19839.863	21562.98	23793.713	34771.1	26020.65	17339.096	17979.29	19318.395	19007.201	24339.943	18008.053	24060.535	25222.158	18576.64	28458.303	18995.268	16789.098	23352.785	26413.941	20749.23	21574.639	17417.316	14622.989	28789.783	20655.135	20536.385	19102.719	24879.156	15115.896	25705.225	22649.568	30602.21	24114.234	11782.125	23487.383	24778.275	27522.096	18358.281	25825.365	23104.002	34144.324	28245.76	25617.428	23465.959	21852.62	23528.582	31700.352	14967.331	20604.78	23934.836	20802.076	23759.045	26471.264	21993.318	32130.967	26894.965	26341.74	19111.748	19587.057	19096.48	22723.932	19939.096	28067.867	22493.572	19850.027	19361.92	19292.639
"200044_at"	6897.6514	11235.179	9775.524	10265.719	6442.528	13930.295	13199.609	9791.784	14697.071	13653.56	7974.1235	6577.6763	10295.298	15055.929	9922.25	9857.964	14053.677	8482.103	7211.3584	8161.9146	8208.1045	8107.1763	11120.409	9484.085	7546.6484	6736.696	8185.885	8727.948	8383.062	9975.66	6890.0674	13605.211	9182.595	6037.9585	7816.5776	6418.604	7072.246	7702.232	11119.28	10676.841	11283.733	8654.305	6786.73	6706.179	9221.017	6809.215	6762.1484	10726.094	7961.732	7363.003	9088.469	11400.977	6083.773	10421.962	7121.7866	8088.6567	12743.361	14527.778	10256.601	9368.396	7979.9263	10026.791	8569.495	8656.097	14749.778	7984.9976	9948.353	8383.669	8097.225	7714.117	11327.723	5955.506	6900.0713	8069.644	9761.27	8277.414	11707.591	9784.977	9776.978	9556.873	9489.201	7810.6353	8379.779	7140.2534	10987.886
"200045_at"	10126.208	7340.049	6865.726	6411.7793	5878.4746	5555.072	5155.1904	7196.1597	9076.035	9903.712	5843.999	4398.023	9490.461	7955.8633	7204.9854	7456.786	10265.273	6586.6997	5461.639	4995.767	4643.236	8507.778	7156.45	6983.267	6067.197	5841.1465	4517.88	8245.901	5426.6665	7638.923	5901.2583	9233.3955	7153.699	7080.52	6875.148	5858.8564	4899.868	8165.975	9227.903	6984.68	10100.914	6544.226	5346.581	6416.962	6951.629	6573.351	5785.231	7648.4854	6665.3877	12172.766	9803.111	8077.5127	7237.4585	8835.344	5323.692	5632.2524	8023.865	10547.701	11145.254	9999.774	6279.8975	5988.869	6903.638	7183.6475	4106.7085	8099.9624	8332.955	6851.6694	7899.2227	6286.391	8229.015	4743.9897	6137.32	6137.1646	6815.2466	6130.242	7141.0605	6929.2715	6872.1543	7200.976	9934.746	7878.405	5713.3203	4572.685	11514.4795
"200046_at"	12339.53	16431.703	13174.759	14999.474	13342.366	15791.125	9708.472	15001.006	14690.242	13347.485	10079.259	9944.199	12938.623	13858.367	12297.076	14291.438	11179.88	12787.305	16593.73	12668.841	13079.167	18733.887	10024.669	10164.33	9950.878	10221.54	10020.626	13058.312	16796.629	15083.122	8166.993	15958.982	18523.371	14536.023	16009.676	9482.033	14947.891	13508.591	15218.407	12544.189	14267.515	12779.273	9806.763	13275.575	15514.473	10197.33	13152.666	16255.874	13942.299	10254.368	12642.841	11719.138	10839.361	20265.988	13793.16	16072.173	19495.723	14005.477	15931.972	19778.137	15888.883	11102.951	18273.395	17152.955	15541.966	14914.452	14807.859	12962.289	15058.721	8308.293	18421.459	10455.664	13334.323	14974.368	11118.471	13348.684	7954.1587	12117.115	14347.88	14044.347	8411.439	11831.171	15280.218	7881.116	16555.844
"200047_s_at"	7298.1406	4361.8203	9091.503	8647.187	6022.7666	7139.779	8303.46	8324.099	5520.0405	6000.2524	5356.18	4756.401	6388.6685	7729.0366	5252.6826	7147.16	7929.5283	6825.691	5584.385	6247.756	5998.4854	6692.0747	7744.428	6077.118	5206.093	4821.208	7103.22	7779.814	7106.4834	7243.1753	6924.751	7471.868	8369.289	5512.969	7418.9395	5243.2173	7769.959	5238.1504	7561.399	5265.609	6132.009	6372.815	5913.7134	5545.1123	4651.4087	5393.629	5036.017	8613.03	5299.483	10173.604	7497.781	4799.2905	5255.493	9424.775	6284.4575	5588.727	9314.343	8265.748	15072.156	10725.078	5355.297	5474.81	6969.7686	10637.326	8105.6084	4768.258	5951.3003	6284.366	5955.7524	6159.9517	9712.996	5618.6753	6052.375	8528.439	7308.223	4558.622	6062.081	4264.9575	7255.2476	8167.223	5137.587	5931.8696	6261.568	6987.9507	7401.709
"200048_s_at"	14978.987	12782.143	16504.64	18593.53	15005.884	14446.612	12432.539	13886.752	18417.652	12691.241	13270.59	14605.267	18259.59	12722.097	13333.289	19345.893	15822.867	21958.504	13130.685	12196.066	12603.87	15132.201	21530.611	17599.682	15298.231	11776.864	15240.418	13386.041	14606.763	14044.748	15812.117	18333.24	13935.872	13253.241	10141.941	14746.829	13997.967	14680.274	12768.037	19257.008	10797.564	17014.66	13385.728	14330.82	15776.236	13504.714	11411.194	16289.415	13498.977	13322.59	14419.153	12245.53	12323.514	13805.195	11284.058	13362.69	19911.67	12925.317	19506.594	18069.283	16389.186	15077.749	15303.195	18298.09	16379.136	15150.952	16713.924	15374.264	14492.142	17892.387	13067.421	13975.316	12500.22	13526.464	17622.965	16302.934	14326.667	13673.411	17327.643	12727.232	29077.012	17096.248	12151.07	12969.24	11511.527
"200049_at"	7515.347	9553.782	5669.3164	4552.944	4552.939	6023.006	3876.4717	5389.2603	7155.815	8036.282	5973.8535	5971.974	6963.195	3612.6885	5178.3696	4548.0933	6091.394	4885.4746	5212.436	4610.199	4543.1284	7511.9097	11323.191	5176.676	4410.7275	4201.099	4283.2456	5801.3364	2287.6355	3216.454	4802.27	2313.8342	8259.135	6157.8223	4505.052	6083.338	7880.561	7009.7114	9184.968	8962.19	8789.084	6417.541	5327.991	7041.8857	5944.92	8110.3003	4664.8525	12054.043	4250.9185	7959.962	6355.535	4673.2886	3839.6338	7336.7427	4771.405	2838.747	6913.6333	6097.7456	3933.712	7016.7188	6377.9775	7821.4106	4566.133	6469.7495	8509.514	11938.774	5185.3965	6011.771	6777.0283	5301.486	5482.5312	7717.0425	4059.038	3697.8892	7641.72	5345.078	6858.9014	4918.4785	4545.9316	4563.9746	5243.9634	9278.056	6479.585	5872.605	4963.978
"200050_at"	8695.315	4193.0215	5356.712	4967.098	2495.533	3361.2988	3836.19	5187.9175	8707.636	3649.6235	3072.8518	3551.3071	4899.356	5727.3916	3467.5374	2558.6267	8290.244	3977.0352	3074.0056	4147.188	3457.4075	4344.888	5697.1064	6171.105	3118.2917	3684.1765	3753.5027	5926.4336	3244.6533	4080.8674	4678.8564	4253.8535	5482.97	3305.8445	5241.043	4124.9575	5912.7593	4632.711	7124.69	3585.8882	4378.7686	3879.8508	3538.8572	3803.1206	3797.244	2667.4673	3866.1724	10347.014	4048.4575	7944.6543	5074.2783	2993.877	4258.388	6897.7627	3787.3528	2777.6953	4980.2085	5328.327	5062.4893	5473.281	3057.8108	5030.5454	4921.1567	5271.9614	2924.2327	3343.6936	4843.6616	4180.423	3124.9124	2731.0083	6116.195	3732.189	4931.723	4798.9907	7073.201	3739.1348	6099.044	3878.949	3604.1375	5275.708	6254.609	3979.425	4661.3457	4536.034	4900.227
"200051_at"	1752.8146	2812.4036	1494.2065	1886.6077	2628.402	1901.3788	1502.947	1538.9929	1756.284	2498.2947	1877.2971	1907.3701	1620.6038	2126.2798	2504.5535	1426.6431	2373.8152	1981.5565	2684.0986	1561.0983	2026.7996	1865.6178	1811.5496	1788.9141	2595.8545	3968.2039	1132.4263	2004.2587	1641.2555	2082.4734	1674.7855	1600.0781	2787.0012	1993.5809	1470.7218	2038.0417	1704.9861	3248.4631	3494.644	3549.0156	3529.331	3136.1133	2420.754	2961.9678	2699.6267	2512.2417	2092.9546	2531.5723	1821.0958	1785.6173	3061.2625	1821.759	1792.9965	2461.3826	3030.0986	1828.5698	1878.6002	2557.716	1668.1992	2151.8945	2473.616	1965.1969	1667.6691	2026.6511	2242.15	2998.1826	1982.7947	3606.966	3428.89	2661.5088	2093.209	2781.0972	2385.2446	1495.851	1725.2844	1732.5309	1989.8657	2713.8862	1515.4017	1467.7394	2597.8542	3848.9763	2125.3948	2349.6975	1782.3931
"200052_s_at"	7712.4307	9745.175	7570.7734	7914.4443	3847.877	5213.1367	6653.2583	7948.5635	10333.861	9015.97	4552.728	4042.2903	7085.1094	8050.146	7225.7188	7550.598	8393.813	13683.96	6434.572	4680.1963	4861.448	7948.5205	10672.358	7477.826	4900.702	4186.3604	5641.1855	7235.921	3948.534	4889.7515	3087.9292	7359.322	7523.044	5982.3657	5166.8506	5759.661	7144.0854	7493.6694	9937.928	10053.325	6823.0317	6968.879	4756.987	4380.7617	8006.3496	6355.854	3589.3782	10646.954	4869.5195	7862.119	8985.791	5608.9194	3584.3457	6740.835	5720.4346	3917.7053	11581.787	11471.566	6000.078	8608.714	6281.118	8507.753	5168.4697	9323.961	4468.212	9947.227	9668.221	6910.09	7226.1816	6457.3687	7678.9604	4993.5605	4477.3086	4794.8433	6878.1973	5425.7993	10869.687	4227.09	6769.6475	5822.7075	10509.024	9153.853	7022.091	4343.7554	7498.1226
"200053_at"	6029.041	5912.594	6389.2725	7665.6265	6645.47	4719.959	8243.018	3234.1152	6239.531	6321.773	7742.174	5833.5596	9858.544	4922.822	8954.822	6669.5747	7922.7534	5285.2847	5857.0977	5597.1836	5677.6675	8882.97	6293.8154	6336.065	6593.4116	5312.9854	5519.2085	4760.429	6662.823	4734.247	6218.6	6640.007	5593.1587	4445.282	4723.9766	7398.823	5381.603	6041.5767	5950.5596	5604.339	6118.534	8351.271	5561.716	6235.016	7916.0176	6545.8687	5078.681	5348.8286	6975.7134	2678.0981	4742.2183	6795.6484	5495.0767	6461.5903	6288.8584	6259.478	7032.2666	7317.0796	6502.1274	8744.615	5954.364	5093.0415	4607.048	5239.2173	6151.832	7077.345	7220.46	5382.8564	6468.9224	7899.524	8516.041	6804.1416	6276.9937	5370.8354	6694.0586	5842.4087	4942.2197	6797.397	5166.1924	4919.016	6403.3784	7718.5767	4372.1562	4170.3984	4742.781
"200054_at"	2411.682	1978.7346	2245.6245	1719.9736	1257.7477	1550.7987	1479.9987	2407.095	1941.6049	1400.8983	1152.8889	1317.4202	2247.6555	1432.053	1930.1068	1499.0316	1543.001	1777.0852	1800.2244	1527.1333	1217.9376	1663.917	1997.1844	1520.9391	1323.8779	1586.8289	883.10315	1139.3154	1094.6146	1886.841	1938.7535	1873.0088	1240.3025	1122.656	1700.8612	1661.3308	899.4968	2979.1443	1696.4154	2179.9194	4574.6743	1363.5747	1550.8201	1415.2769	1193.5127	1385.7545	1496.1112	1362.7428	1768.5673	3964.709	3623.9668	2777.1592	1223.6531	3218.9639	1151.3243	1527.814	1366.6295	1827.013	4363.3384	3202.861	1578.4956	2482.5996	1787.2328	2495.8496	1220.1781	1869.0623	1608.44	1449.8901	2042.1173	1635.6753	3080.0505	997.699	1867.7207	1378.3353	1645.9034	1292.3712	1301.3894	2148.5554	1445.3947	1861.7363	3416.872	1942.8499	1177.141	1328.267	1739.9094
"200055_at"	12517.818	8289.849	13374.492	11225.139	11290.69	10001.732	13350.023	12832.144	15900.069	8220.873	11587.169	8741.524	20133.205	16391.996	8062.1523	11228.928	7445.88	10390.158	12512.265	12601.263	10598.023	12639.875	9514.2	11334.05	12399.946	12723.33	10669.626	8710.91	16636.875	16392.945	14313.445	14407.033	7917.71	10275.844	8612.799	7587.3467	7627.0435	15365.329	9708.157	12124.634	11767.232	10969.6	10495.619	11188.072	10423.435	10714.394	12107.243	14935.494	15419.511	7891.836	7075.14	9315.246	8210.901	10650.351	9097.442	13712.509	7787.075	11895.755	36058.83	28146.824	15111.514	10314.816	13779.776	8109.3594	12997.175	8568.997	8711.987	12919.987	12422.882	15092.372	10130.618	8980.063	11463.32	12827.187	11681.777	10407.331	10702.619	21413.453	13266.362	15806.489	15873.376	19050.988	9901.436	9635.381	9679.156
"200056_s_at"	1467.4894	863.7009	2508.2632	1811.6421	2409.451	1939.3322	1241.5717	1525.5156	1361.741	1319.9034	1772.111	1971.0897	1909.799	1998.655	1159.6786	1574.4946	1589.1658	1470.2186	2674.242	1729.0446	1679.2236	1774.1365	2181.7073	1632.0303	2677.8896	1598.94	1380.9546	1261.7609	1574.1879	2007.6338	2704.5515	1429.6354	2207.4106	2118.2463	2120.2837	2201.5261	2444.7798	1660.444	2230.9648	1000.9342	1571.0211	1223.1074	1992.5	1200.111	1277.918	1818.6409	1282.1818	1560.2769	1483.0709	2563.6887	1995.516	806.4443	2519.2397	2348.1934	1294.4615	1225.288	2061.4531	1488.2675	1232.7777	1687.4575	1691.4736	1868.2361	1878.7466	2340.5571	2019.4766	2063.0657	1204.9598	1525.6456	1934.0205	1943.594	2096.5188	2255.982	1352.9517	2001.2412	2004.4006	1442.0619	1680.5488	1283.6743	1804.2106	1677.6693	1659.9194	1690.2695	2029.0466	3247.834	2119.58
"200057_s_at"	31929.322	37944.656	28566.78	25769.662	19811.584	21457.676	22736.582	24151.76	41306.164	34492.387	21999.127	20456.107	32368.396	26138.162	23166.855	28388.25	33916.215	28943.057	27454.297	21148.492	20639.484	30355.928	43126.145	28904.906	17673.82	22133.139	25530.697	26942.96	21373.43	22899.662	23375.178	25679.438	27093.27	22982.482	25805.646	23999.102	24130.566	34388.117	34505.805	55975.297	44370.11	30569.992	21608.447	29848.465	30844.24	36378.465	19310.541	41590.348	29360.86	35620.184	39868.67	20580.088	26364.207	31563.328	33730.508	23179.8	30564.451	29432.531	27018.146	32802.133	24581.785	25568.656	27130.797	22209.793	28778.865	43423.105	29790.094	25701.477	34345.223	20642.557	25221.473	25276.516	24208.781	21718.615	33803.71	22231.322	33931.523	28115.773	26364.518	27803.945	31324.54	51254.02	32321.645	16245.139	27032.2
"200058_s_at"	13740.068	10445.479	19745.207	11107.907	5936.6763	11993.66	11357.303	9259.778	13907.355	16577.29	5856.146	8472.958	10813.011	9178.692	8428.822	10080.434	15538.549	13890.356	11414.028	8712.074	7978.589	15276.74	22889.941	11844.367	6318.5947	6494.5757	12026.757	14228.617	8623.215	12558.261	6480.2974	11321.285	16790.742	10467.7	9414.776	9059.946	12253.177	15498.555	13888.373	10443.183	14462.326	13208.998	8391.901	12398.661	12201.794	14147.175	6888.971	15145.823	8640.791	10876.632	17099.65	11361.892	11905.443	16728.213	12252.859	7980.993	14011.648	15384.999	9727.445	12754.205	11097.925	11355.296	9552.295	13774.157	14616.553	16735.357	14926.598	12832.267	15729.897	6086.089	9460.793	10625.983	10965.578	9851.653	10709.029	16338.287	15076.284	6391.258	8455.137	11209.973	21934.354	10574.771	13815.402	5680.4155	13459.324
"200059_s_at"	39808.836	35766.09	35786.145	38440.08	23446.568	36685.715	40619.21	25907.047	33515.273	26651.049	33536.92	27878.732	22372.568	31718.486	29546.428	35590.25	25134.896	32077.979	35732.387	33529.87	40713.324	44864.582	25203.482	32138.715	24830.584	31518.102	38634.996	39891.12	45297.78	34334.926	19499.521	39393.6	40269.06	38944.33	28649.83	34841.113	32310.592	23376.127	32136.062	34672.348	27584.578	44893.812	38280.14	24069.93	43728.605	32103.775	31878.328	31538.105	36606.168	32069.902	37642.39	30010.713	23249.758	38244.734	27257.195	32813.492	34374.227	36726.953	27772.734	25405.809	32948.336	34849.855	35368.25	27088.717	30686.98	31590.898	34902.426	37925.664	31364.59	38662.992	35474.44	25832.15	35750.293	30962.564	34783.73	41940.39	34569.797	17618.953	38685.13	36558.48	36006.52	33001.625	42799.777	31866.922	40722.402
"200060_s_at"	12889.81	12060.377	15070.56	11361.836	12166.233	10907.067	13579.181	10667.794	16130.1	12201.263	12476.422	11787.26	15387.253	11810.453	12242.102	8171.272	14449.5625	12167.166	10941.323	9224.544	11904.322	13075.002	21322.605	12494.799	15717.586	10036.53	11886.648	8966.476	8755.971	12673.378	15192.758	7678.591	13254.544	10525.138	10413.871	11846.549	11833.62	14690.526	13383.227	14842.578	10187.538	11720.327	10714.304	10014.851	13529.833	11840.911	9090.284	14504.571	9312.478	12656.286	19977.01	10346.615	12344.524	17556.828	14078.495	9400.497	13181.816	11534.009	14559.675	16202.585	7727.155	10100.907	9197.106	14432.184	10317.579	13802.968	9664.342	13434.264	11393.716	14667.72	12824.364	15268.153	12037.803	9591.233	14590.768	12503.793	13031.011	14832.6	9144.445	10276.873	18528.889	14853.527	11011.578	12616.79	9853.728
"200061_s_at"	47290.344	72940.79	40094.613	48808.832	53010.617	37329.824	39476.652	30743.092	57434.34	63421.938	53291.59	50563.57	57334.54	51185.242	47716.53	56252.63	66444.38	29986.027	65891.24	51282.17	50082.953	65801.9	48441.496	48663.727	56240.34	58712.637	54500.01	37645.27	76621.68	50898.574	62654.152	56312.367	56343.117	55414.71	72637.5	52130.88	53456.863	89405.31	63847.867	82249.62	92433.73	62636.953	58220.34	66001.37	82929.02	67632.92	46354.688	78458.13	67238.87	89159.48	83230.3	40314.746	66749.42	64370.977	76220.88	77199.664	59176.695	39984.02	60324.46	46394.62	49518.92	35469.89	53898.027	39483.668	79871.516	64740.957	40069.78	68957.7	60526.93	53004.242	47019.113	57324.133	78510.25	49982.164	68359.88	42899.78	52562.12	62448.21	60315.754	52521.3	77460.195	74654.47	82659.99	40922.055	45538.387
"200062_s_at"	56031.29	56515.727	47327.62	58787.605	46832.54	31089.037	42533.82	40462.71	89953.47	64972.934	53735.074	47511.72	69908.53	57011.39	40107.93	62848.84	53678.203	42433.17	69629.03	46072.59	46854.055	70671.42	48328.848	51982.582	50211.9	46128.98	52005.043	48145.387	81435.21	50239.582	59247.26	63604.22	61965.598	62471.57	70992.836	52014.707	57733.727	119410.37	81389.51	95644.77	104251.74	66708.055	58117.715	67413.31	69527.45	77130.664	45136.2	92126.26	67809.71	114776.75	108656.3	48274.08	68731.24	76786.65	90124.29	64669.66	70695.16	50816.613	81112.51	58657.46	50067.516	44169.36	64830.12	46960.99	61126.7	76989.03	59499.66	98997.6	66482.836	49202.76	63591.723	54223.797	65274.336	60187.61	84394.44	44149.906	50116.395	66960.22	63596.74	64502.805	89483.83	124212.71	97831.74	40602.965	48399.203
"200063_s_at"	29971.602	31805.477	28205.832	26802.873	22366.945	29184.826	26123.133	18813.621	26504.172	26041.693	23440.445	27694.832	29618.877	22579.63	22557.662	26668.92	31056.273	26882.602	26762.244	22444.91	24845.412	36454.8	33312.008	27832.32	24241.129	25107.404	29480.209	26187.555	34594.406	29785.008	29731.332	37005.36	37401.887	26371.611	33046.277	24866.775	34182.24	36248.176	38794.04	51737.887	50767.76	33583.79	28802.63	30774.176	28419.588	36694.855	22128.236	37024.01	28625.818	46180.44	36733.496	28514.293	22985.023	32181.424	32338.281	21823.184	33714.24	36584.574	35059.676	25459.725	24663.361	25869.387	23871.725	22356.074	25152.459	42353.43	29615.64	29064.277	41208.125	27856.977	33527.918	35178.99	27423.26	27615.74	30655.207	26036.373	31486.746	30004.154	24806.633	30667.67	25083.58	27556.74	39642.805	26354.355	26442.03
"200064_at"	29130.066	37985.664	27592.773	28070.043	46861.684	22018.465	21117.94	30484.023	49454.758	24404.543	49458.387	36470.273	40348.527	24758.895	29645.463	31894.748	30117.516	29381.451	39809.066	28845.873	32582.59	28702.613	24828.164	28772.7	55285.332	43355.098	21464.188	31262.49	33141.406	27788.496	43997.293	32268.107	24635.713	42176.93	32123.467	46638.625	33520.594	38579.848	43553.797	39890.117	50621.28	32690.732	42310.168	34263.246	31002.293	47712.36	34295.242	48103.82	25738.79	33292.207	46053.81	37879.594	48782.406	30551.63	37515.676	29333.104	36588.36	33080.11	30695.879	30063.549	26181.316	34717.668	27349.357	24504.543	22124.893	62325.695	32849.09	37903.184	44172.88	54568.867	33709.793	42798.758	30152.67	22101.371	37524.44	25214.078	43027.684	40234.64	18882.904	29025.355	45755.984	44122.332	38671.93	33882.484	26812.006
"200065_s_at"	22578.889	27170.988	23959.713	27480.113	23220.91	25543.73	24429.438	21376.822	26452.275	23339.348	30440.945	25177.352	33266.098	24834.23	24662.3	26084.332	25798.574	14014.545	25079.162	23750.188	23507.445	23245.65	23347.248	27069.117	34255.582	28796.518	20204.252	22550.17	32144.908	25979.318	29595.934	37885.953	18967.432	21483.83	21469.814	25390.266	20261.672	26586.191	20512.502	28338.2	24219.055	20906.158	25065.05	25325.81	21996.645	22618.832	25317.662	33293.27	23488.004	3287.1067	22882.086	29798.998	27255.145	25275.932	19741.291	30574.4	26282.875	25271.57	34286.793	28205.328	22136.71	25230.191	24685.332	23016.076	23158.635	19195.201	20925.824	21951.17	22021.596	37879.145	30891.793	23507.115	21260.443	21163.492	24959.467	20649.465	25943.762	44076.39	29184.11	16070.024	24302.975	25176.639	21972.555	23661.443	23965.24
"200066_at"	4299.3325	4954.579	5459.1274	4375.3687	4841.3223	3973.856	4807.733	4775.667	3821.784	5139.72	6522.7983	4967.819	5629.0312	4833.2285	3946.7563	4066.5862	6436.9214	5382.0356	5085.742	4291.7275	3685.4712	5630.8213	4494.34	5281.997	5857.6626	6173.9517	10357.846	4187.0215	4496.816	4836.3438	4821.3228	5434.307	7636.055	4593.602	5926.284	4924.4126	5416.4824	6328.634	6457.24	6118.5034	5814.9736	6248.134	4656.6455	5950.862	5810.3804	5835.7075	5320.733	5262.6353	5872.339	6526.49	6240.051	5228.207	6715.5356	7629.8438	4311.623	5440.6484	5016.504	5128.1846	4393.0986	5411.002	6579.356	5251.2183	3820.4358	5214.5615	4001.517	6535.4805	6239.32	5805.0107	6800.8623	4387.7314	5407.976	4758.575	4641.192	6488.9287	5146.163	5111.317	5820.373	5900.425	4639.0117	5009.062	4568.3877	4703.92	6155.4233	4643.6074	4693.246
"200067_x_at"	18787.322	14012.008	16791.234	21498.19	25681.459	10685.783	12303.177	18471.143	10017.731	10025.511	18944.367	17360.525	24152.252	16219.591	16652.393	14354.087	17437.803	16056.907	20527.098	19041.73	17322.762	19287.756	13565.593	20143.42	21654.01	18325.88	14779.315	17937.54	16488.926	23982.314	45095.87	17294.172	18538.463	20630.39	20222.191	22413.287	14890.994	15323.609	17921.312	13175.304	16160.599	18826.514	19516.19	14662.854	16750.826	13615.685	17429.936	12026.68	20068.416	24459.22	19571.531	17650.705	20432.434	22561.75	18966.197	16715.799	13481.479	20403.34	15594.344	30715.053	19300.857	18946.268	20289.447	16328.747	11215.43	16732.193	20140.643	20128.871	21415.166	16457.465	22982.479	16839.549	18150.83	21565.54	14109.457	24781.055	11749.154	26732.688	18122.443	16181.473	19566.697	18470.238	15294.912	21595.285	24173.094
"200068_s_at"	34299.348	32297.625	37198.773	34559.426	26023.447	30985.184	38123.586	26091.387	30075.16	28428.684	29752.527	37689.4	38094.223	33085.54	29979.12	31964.697	34999.953	36611.336	37842.95	31686.027	35631.13	33415.855	33848.473	35991.414	28803.816	31272.92	38236.004	44057.445	33308.63	37404.85	39699.59	36104.375	32040.06	32869.965	32792.09	31950.436	30424.035	37448.633	35175.523	49199.08	62064.145	39954.133	30249.59	33957.023	33837.75	35913.477	32394.617	31870.154	27394.498	48812.523	28764.418	44354.664	23683.045	28962.396	25693.977	22791.338	41192.164	34778.61	44524.35	43051.105	33379.082	40958.043	38290.066	28718.354	51718.805	36455.367	48221.734	36716.004	41763.06	27955.928	39081.312	35386.047	32404.246	31933.805	30320.781	39342.188	32453.182	42362.887	30734.346	36671.78	28680.123	31805.164	34275.625	27209.338	43492.67
"200069_at"	2921.1174	2273.93	2649.067	2206.7512	3593.0396	1935.1266	1796.069	3248.3933	3759.0647	3491.5293	1808.1388	2782.2988	2960.7192	2875.352	3059.1968	2275.4595	2331.9958	2676.475	2452.6467	2074.6545	1947.9327	2978.8594	4737.8057	2113.913	1950.6141	1618.1462	2524.4958	2487.4976	1262.318	2170.656	3348.1777	1222.8689	3579.598	3263.093	2388.104	2761.1433	2768.2083	2839.1396	4426.62	4979.8213	3769.3726	2479.965	2573.0144	4381.8755	3246.2402	4046.5278	2271.3132	3174.1367	2686.5164	4194.505	3429.1821	1914.7482	1502.7218	2553.9734	2633.2935	1587.4529	3513.5703	1808.5079	2048.5728	3252.277	2680.1418	2033.5947	3114.5657	3597.5623	4244.9634	3435.8062	2344.655	3211.9963	4149.4897	2341.0078	2387.1326	3343.864	3183.8948	3545.3035	3265.2012	2635.703	2105.6875	3110.192	2710.9648	1792.8087	1711.0916	2286.4194	3388.5125	2878.1228	1889.9072
"200070_at"	2384.4363	2062.8892	3208.8418	2195.2158	2330.7112	3207.5547	2839.2017	2147.7048	2642.558	2604.0825	2186.1208	3432.1912	4381.286	2031.3795	2237.959	2488.5674	2593.1812	2897.6384	2574.5352	2710.0627	3017.9275	2988.188	3363.2017	2941.0906	2477.0442	2594.9006	2713.1677	2919.7683	2569.9827	2010.8027	4167.935	3127.041	3320.3257	2612.9106	2667.837	2250.0642	2853.6804	3992.8584	2760.3606	2659.3677	2896.8997	2470.886	2158.4443	2238.4934	2716.1582	2589.002	3273.1565	2272.7048	2737.1267	4330.8877	2107.2664	3306.7976	2388.4768	3202.7205	2336.3555	2844.2986	2619.3528	2985.3538	4738.0537	3930.9143	2667.024	2881.686	1998.1711	3176.0088	3151.6182	2221.3696	2178.7795	2777.949	3272.3767	2413.9001	3976.6484	2311.5793	2485.6877	2798.9702	3005.3162	2665.7207	2442.954	3787.4207	3357.989	2454.4187	4293.165	2540.8208	3406.44	2996.2268	2410.068
"200071_at"	2576.5515	2840.0178	3047.5881	2854.1536	3131.4524	2251.0872	2981.1309	3871.5352	3453.8003	3366.8699	2349.1497	2792.0618	2454.0679	3187.5806	2438.1284	4181.502	4121.4795	2533.9133	2288.1404	2438.143	2093.7861	2322.3574	4203.085	2558.2349	2725.0317	2382.3445	2888.4546	2145.9211	3119.4766	2313.8184	3222.522	3354.354	5319.3247	2944.3145	2957.657	3290.0188	4537.787	4139.8374	3879.1501	3647.0037	3344.0232	3621.8962	3087.011	1955.3362	2510.9644	2893.3303	2465.6511	3315.9907	2607.3105	4200.7427	3723.7893	1651.36	2666.8691	3565.4392	1626.3129	2294.2717	5592.9604	2167.9287	2090.1997	3163.653	2998.4658	2532.403	2597.6118	5437.8438	2699.8176	3648.0244	2577.6685	3733.8118	2308.5686	2669.458	2814.9631	2597.7708	2723.7234	3074.5823	4118.477	1961.9877	2785.6594	2084.3755	3595.711	2409.869	3921.6638	2998.2336	3716.5408	3789.1887	2073.2363
"200072_s_at"	15708.678	13561.933	11323.337	9159.193	4988.5933	10346.616	13518.529	13759.885	15941.345	14403.952	5634.682	6662.453	9006.909	10687.1875	10131.071	10211.159	17779.742	9941.208	10488.548	8509.396	7657.625	11863.781	12892.513	12621.693	8019.7007	8371.091	10636.289	14436.279	9605.741	8768.926	4891.0293	13132.646	14428.857	10514.387	10285.003	7714.434	9866.289	10222.993	12280.848	12207.437	14893.253	14103.881	8031.2583	12373.305	13061.096	13384.778	8454.534	16506.977	11864.332	5400.1704	10580.142	13648.873	12009.074	13792.079	11293.668	9189.753	13655.958	17962.598	6734.287	8128.9355	7555.5117	8571.8125	11044.317	10952.957	11074.452	12210.341	13375.437	16898.426	13044.133	6915.7944	7086.0063	8980.295	8870.375	10332.997	11487.806	9423.459	12701.752	5244.303	11966.438	10511.484	10006.779	8490.244	10279.258	6445.2227	14412.054
"200073_s_at"	10323.43	11201.674	8492.398	7799.205	5395.9507	10641.171	10390.041	6659.2925	12662.212	16243.255	5766.06	5844.5366	9117.54	15405.15	11601.911	8134.4194	15341.588	8495.025	5635.672	7047.362	8656.527	4812.176	9363.373	7531.935	6102.9805	6465.9985	9669.999	9797.836	8626.202	6153.5073	6674.2036	8441.549	8282.6875	5544.2085	9027.034	7159.7188	6754.746	7977.758	9806.395	5746.7666	10484.886	9178.939	7254.4062	6833.316	10715.061	7072.6245	6533.255	9857.417	7905.282	9322.786	9874.079	6065.245	7231.29	9511.051	7811.131	5325.27	10176.604	13615.941	7504.4614	8188.0596	6145.889	7287.1855	5435.245	7862.71	6141.1465	7340.783	7973.8223	6362.28	5776.3657	6667.7617	7382.308	7686.191	5649.891	8043.4473	8419.768	6790.9966	14899.418	8008.403	7214.291	6042.136	10044.503	6360.5283	8191.078	6946.7295	8618.873
"200074_s_at"	14760.395	13175.012	12675.988	15752.68	12626.597	9898.115	12654.67	19291.799	14932.531	19339.555	14480.102	13977.539	7224.343	11093.849	10378.883	18986.506	14933.805	11783.199	18210.129	11384.762	10033.442	19432.215	12570.758	14839.231	13887.611	11308.91	12724.093	11285.24	20923.254	16872.43	5584.1045	22027.822	14807.339	14279.99	16848.691	14470.458	9362.468	30696.488	20806.443	22480.543	25101.7	12653.17	12650.192	14158.99	18665.32	20949.715	8849.732	30026.535	14205.483	19501.225	26799.479	15823.808	20780.375	18609.145	21332.977	24147.135	12466.959	19522.191	10125.406	7951.0586	13015.29	12066.658	20191.2	16991.72	19001.832	16052.869	18900.861	10469.595	16064.4795	15158.02	20434.871	11674.29	14041.741	22949.988	18682.42	7950.5713	16127.483	5778.296	18214.643	15246.468	14047.159	30438.455	28908.191	11202.057	12188.733
"200075_s_at"	8956.874	7580.969	8317.024	6804.898	16324.198	6485.248	7231.7275	10720.834	6519.4707	8180.3145	8589.49	10970.46	14728.671	11303.316	11123.88	8405.058	9995.81	4989.17	10364.775	11443.583	10035.983	8146.6504	10863.801	12109.967	11283.764	12073.701	7415.157	5941.7124	15651.492	10873.826	10239.499	11351.365	6932.477	11352.627	8913.63	9182.299	8513.545	7047.8525	5966.303	6620.5596	4944.277	6589.271	9631.616	11253.553	5549.24	8545.942	11148.502	8456.005	9964.013	1043.6106	6856.741	11609.841	12004.099	6268.3843	9978.816	11366.035	3910.7144	8158.369	12869.387	9159.807	8164.071	6652.615	9132.157	7457.7344	8204.925	6010.6616	7975.5933	4699.572	9615.101	13755.882	6817.518	8516.643	9502.135	8705.457	5085.5425	11489.913	9628.898	10130.085	8749.895	4140.664	7879.718	5404.038	9794.81	13254.15	6325.935
"200076_s_at"	7103.906	5671.933	5946.9	6267.0054	3876.9746	5647.1445	5118.961	6990.5625	6077.056	5478.748	4752.337	4263.325	5528.5415	4988.164	3008.5498	5140.1343	6941.884	5710.0747	4430.277	5257.5337	4738.2427	6865.15	4957.9814	6057.334	4774.9395	5447.69	4070.978	6656.1787	6499.0317	5556.6636	5183.7964	5734.639	4124.291	3551.8914	3689.1538	3471.4846	3835.7449	4997.2354	5799.17	5090.4126	3826.3428	4609.573	3572.116	4368.5034	5487.668	3718.1074	5140.3384	7101.441	5404.2363	4561.933	6076.6704	5623.069	4789.0376	7703.6025	4020.1143	5664.239	5573.0312	5766.9697	7062.6836	7106.892	5948.7183	6453.527	8191.0723	5813.317	5146.313	4711.014	5574.165	4083.145	5813.0234	3777.4001	6653.0684	3643.2532	4617.1064	6265.547	4786.5396	4932.143	5896.617	8156.647	5578.0723	5939.0483	4699.847	7110.267	5080.5093	3029.6924	5334.284
"200077_s_at"	36948.023	29100.678	34774.41	40220.88	38098.55	34565.445	38942.24	29548.146	42583.76	31106.227	35603.324	36159.336	40349.996	39149.785	31517.729	37024.086	35264.07	29765.883	39817.938	39643.89	34665.684	38210.914	30098.814	42046.082	40331.88	41849.117	38714.836	39834.36	57940.824	38381.45	41593.31	50908.88	28153.63	32657.287	33436.195	42954.348	31689.363	29986.47	30763.268	36082.176	28321.643	31248.414	38551.477	35899.688	30630.043	24989.604	36738.79	37717.215	38154.08	18558.992	32020.611	38549.33	41187.402	44676.043	35931.664	50113.047	35498.99	34267.86	50260.203	33909.867	32462.45	28010.469	40580.445	26534.979	38079.53	21874.121	37953.13	36092.055	29151.492	44712.633	34000.184	36007.36	41259.383	39866.28	34313.438	32382.348	36105.945	44821.51	41824.215	38045.684	33151.445	27195.484	34562.395	36976.89	45916.53
"200078_s_at"	10411.981	13469.871	13325.435	13119.673	11168.912	10684.992	13556.74	9017.65	13882.64	12767.756	13225.498	11101.942	14539.245	13265.414	13608.067	13294.027	11764.584	10423.487	8466.311	10223.963	9477.67	10264.568	14155.672	14563.055	14800.392	13956.611	11538.016	10247.942	11967.033	13686.671	12375.545	19114.447	7423.385	10800.179	7953.1387	10490.048	9929.736	9393.961	7314.5312	8689.182	9428.191	8581.331	10484.969	11581.272	11796.686	6672.3257	11206.614	9589.171	17039.5	5064.6987	12169.942	14266.253	11909.836	11660.468	11010.906	13503.085	13933.711	15937.894	14763.92	10054.164	9768.835	11212.895	10462.363	11522.074	12858.147	5919.1147	14467.395	6163.2085	7356.006	20546.906	9826.666	8444.042	12520.902	9338.666	11417.987	11020.016	11849.38	13795.604	14113.603	9581.728	13091.584	10171.796	7382.688	11011.609	8737.151
"200079_s_at"	11985.465	15977.191	13613.057	12150.405	9240.498	10299.559	6630.8354	10589.903	16311.998	11907.097	9657.4	9110.869	10869.676	8092.584	9881.374	8555.174	12920.964	11966.652	11623.554	9043.706	8258.987	12942.42	15288.986	10982.646	7719.0337	7580.5254	6278.659	11509.744	10756.184	14137.13	7103.5103	10368.867	11628.471	9897.767	8613.801	9398.189	8559.818	18697.205	14444.0205	18720.893	12381.155	12083.467	7764.5273	8810.914	13405.198	13583.4375	7704.3896	12234.989	11306.81	15545.987	18487.95	6867.698	11126.776	16759.291	9544.32	10830.018	13489.93	11182.125	13125.3955	13764.749	9984.288	12210.826	11272.721	12519.733	6300.147	16273.167	12869.51	11108.113	14785.425	11716.109	14633.269	9677.631	9113.234	11968.881	10747.069	10191.987	13016.35	11371.458	10940.687	12417.776	10806.13	16226.555	10896.304	7303.216	12698.028
"200080_s_at"	30570.672	32984.39	28695.572	24585.053	22505.602	34509.53	34584.75	16395.055	28959.287	32828.414	19907.232	25223.246	28758.164	35354.465	20939.447	31385.348	31509.303	20705.777	26108.15	26580.877	28399.092	32291.5	38188.848	25556.184	18125.627	23797.89	34654.33	27531.824	32964.56	24002.95	29967.2	40207.887	32966.64	24519.248	24584.03	25161.264	33703.254	28171.385	31226.096	38670.395	43467.28	26832.44	25123.857	21202.525	30712.867	27008.355	23433.229	24982.572	29760.54	47212.04	31389.787	27287.012	21555.66	37503.14	19588.578	21742.332	42057.996	50022.527	30607.236	36221.434	23018.555	21437.31	19023.396	22760.697	20767.473	31260.293	25144.848	33216.23	25197.219	21322.12	22080.812	23138.773	24243.613	25494.783	33213.33	29544.844	34509.68	29475.26	30378.566	27051.494	30028.266	25598.719	30644.387	22714.738	24682.03
"200081_s_at"	24814.148	41436.42	22619.865	34106.23	30196.898	27695.146	20947.594	29423.752	46320.957	35440.656	35244.24	26479.76	22142.268	31222.178	19695.766	34704.67	22146.79	27544.697	51111.297	25618.654	24875.072	30762.28	29235.477	29289.412	25162.455	32540.004	38195.99	22053.01	55628.098	39123.316	14248.6	58674.25	39842.918	40370.695	51566.312	31443.139	28793.395	83019.04	59095.88	52334.992	94147.266	38753.867	42599.82	37996.336	44040.453	43627.17	29557.09	44699.727	39443.54	41677.28	79992.336	34967.367	47947.63	52957.473	48522.83	47069.426	36499.605	44847.547	23438.7	19787.605	37492.332	25188.23	42241.703	31256.225	46843.46	52499.85	34084.89	45953.684	45780.305	34955.023	46009.74	32972.26	32761.912	33017.67	37283.15	21340.27	27774.484	19517.0	39511.402	39172.785	51645.207	89500.266	65252.926	26050.07	29090.484
"200082_s_at"	34896.34	46504.793	28468.848	42903.54	25896.975	23198.05	29992.844	25910.076	48434.22	38829.18	30800.795	30940.459	37670.15	41902.586	32507.35	34006.984	52409.96	31122.014	38767.098	29072.143	26433.008	36815.004	47086.88	35758.895	29598.338	33270.33	34633.76	29670.291	46033.324	34739.957	29585.486	46068.57	30344.344	33146.09	42108.914	32664.264	28837.701	61365.348	46951.348	52578.277	49926.066	37612.977	32821.69	33428.54	29688.838	40314.56	27057.213	55143.363	34968.9	44703.945	79119.62	38852.453	42301.83	52649.54	37352.086	39885.105	41827.32	47513.434	42644.812	36153.93	29302.887	30525.066	33706.09	28822.557	33040.97	45906.62	35479.46	33491.06	42710.656	34060.93	44409.52	26264.107	30214.443	35739.37	41530.082	27360.111	37485.0	27798.482	35891.4	37590.355	52530.883	60596.223	45098.51	25208.373	36820.67
"200083_at"	12308.037	12011.471	10787.036	8686.04	11722.586	5830.456	10194.04	10870.762	10792.272	14639.825	10990.392	10775.242	14753.947	11083.205	10723.487	7847.914	9195.151	12848.719	10051.998	10010.792	10072.877	6592.829	17537.246	10891.839	13630.307	8814.709	10716.37	9150.945	7646.4272	8928.928	11434.766	9477.244	10610.058	10194.29	9786.339	11908.017	11940.2	11283.775	11407.955	14638.318	11941.6875	11945.333	11108.625	12099.577	9935.777	12084.781	11205.355	9430.969	11430.657	7235.5513	9512.846	13356.415	14060.583	9273.882	10112.0205	7598.522	10068.399	14934.838	11378.452	14444.175	10116.896	9836.05	7205.925	9278.414	12764.408	14393.6455	7051.0796	8867.191	11320.009	12974.602	8872.304	13218.965	10002.352	9156.644	11599.074	12105.202	8733.43	13792.349	9434.951	10552.916	12614.994	12079.079	10787.546	12731.906	7531.0913
"200084_at"	14183.469	8632.454	13794.582	14018.721	12499.594	14277.991	15154.621	10254.959	12855.534	9334.116	13122.712	13681.683	15336.711	12930.608	11747.001	12908.843	12967.409	10100.088	12142.586	12741.774	12544.183	12270.147	9486.2295	11891.115	11961.376	11887.766	12556.422	10568.081	10845.266	11139.364	18163.904	12288.759	17420.115	13038.733	11592.207	12548.97	16320.693	13655.807	16223.578	18183.158	15619.479	13557.606	13690.805	13844.341	13232.261	14533.275	12970.325	18418.701	11950.734	12859.622	9543.696	9654.158	12206.448	10526.144	9447.965	12131.785	8411.86	15812.135	14906.33	19152.709	11896.673	11440.291	12482.737	8422.2	10076.559	15138.488	11958.555	14810.961	13616.919	14205.273	17285.402	14871.805	10101.002	13870.828	14035.114	12424.22	12361.259	16682.115	13540.548	12001.441	13313.718	12109.916	10563.31	17291.598	13710.845
"200085_s_at"	14788.552	12600.456	13985.626	12461.006	16352.269	10875.886	9309.662	11114.294	15547.982	14041.971	9197.364	10733.122	22539.088	19539.6	11014.293	6437.573	16729.799	10662.969	18443.795	11512.37	9368.78	14785.452	16113.818	13385.499	16852.814	10326.994	9088.751	10138.403	15000.8545	14959.914	16929.803	15594.236	11350.959	13730.861	14648.589	11190.44	9157.689	13127.0	15403.897	10975.767	6801.658	14528.641	8887.06	13332.995	13011.21	10630.687	9139.716	16178.903	15406.459	5611.849	12465.887	13076.618	12947.983	14714.534	11183.665	16057.868	10898.174	17021.918	25193.207	24002.574	10506.622	8591.004	13721.458	10470.61	10216.07	9267.251	20186.547	10845.743	15732.84	10326.513	11116.869	9868.796	10757.391	14302.574	9031.456	14535.853	14692.15	22351.531	10235.473	8455.29	16873.621	11127.475	15491.52	7914.33	15383.458
"200086_s_at"	11364.814	10815.711	9481.801	12210.471	18012.541	14810.27	6753.65	10581.8	13239.758	10778.037	15408.156	19469.617	22787.234	16512.441	9947.021	8033.567	14333.481	11582.741	16034.323	13800.546	15178.372	16396.896	13615.399	13369.299	29581.611	15411.339	9180.175	9911.816	15127.899	13217.638	26235.742	15926.175	11270.747	15085.678	15167.789	20736.393	12184.126	17607.836	14697.349	15244.767	12967.396	15141.06	16931.678	16893.818	12891.864	15706.092	15449.2295	14642.215	13580.038	11953.608	18091.768	11778.723	20038.523	12414.8955	14751.85	16552.633	10932.39	14160.166	19481.723	23403.1	11091.947	12407.956	15039.842	10882.627	8818.12	12115.956	13408.013	14030.384	16722.57	22644.967	13687.515	18205.912	15641.602	14076.06	12877.907	12107.075	12232.485	21141.34	11072.734	11507.17	10106.683	16791.412	16711.932	15575.124	10748.018
"200087_s_at"	16604.562	15553.193	17558.412	16950.47	12199.728	18367.428	19906.81	14849.847	15575.675	16263.765	12354.253	13710.582	18311.613	20695.404	15040.04	21157.473	18744.848	14836.382	13804.505	15037.33	15284.99	13589.304	16138.71	13940.265	13017.057	15596.375	15313.583	15834.7295	22258.404	22513.496	18579.268	19638.71	14808.964	11079.969	14131.422	12179.068	12066.654	12285.034	14785.675	14558.378	13834.896	12983.409	12342.412	12536.55	15508.146	12642.473	14158.617	16825.135	12991.58	18627.328	14947.889	18912.912	13919.341	15938.631	12952.229	14688.208	20147.104	14759.972	25032.463	19731.361	12088.859	16024.827	16027.316	14932.081	27223.568	12933.102	11989.726	13623.685	17594.732	15058.408	21823.604	14586.38	15507.639	15869.36	12154.317	12708.677	15292.042	19822.564	14081.117	17800.209	15394.803	12052.831	14005.16	15004.632	16275.378
"200088_x_at"	39870.91	51668.246	33886.59	58518.023	29174.562	26803.414	31333.33	40102.887	51010.92	34633.402	32920.066	19987.06	38988.816	32254.438	24742.87	42312.4	39426.797	32404.549	48525.61	31120.904	27453.48	33725.023	42161.3	39683.703	32684.797	27750.896	37989.785	21606.611	75481.86	56954.844	29407.566	75992.46	42492.164	38441.508	52647.938	27719.982	32753.846	76182.766	81694.22	63008.758	80204.69	37866.26	28403.516	34623.668	53665.754	38710.406	26760.553	77651.93	53258.637	71218.75	97359.664	44760.99	50788.39	70368.39	53061.105	67919.055	46359.99	36597.535	69482.11	46232.12	36393.773	34284.58	48951.875	38920.305	50224.344	53494.09	42467.824	33674.223	47496.586	26231.426	52770.203	27111.809	44803.37	51723.96	56872.375	27697.965	41998.195	45587.12	44950.754	44427.598	61522.17	83563.17	75828.41	22515.004	40840.074
"200089_s_at"	22368.145	25611.053	21798.969	23922.988	25064.58	13178.217	14460.444	17635.99	29755.854	27157.186	23904.23	21646.729	29865.6	21304.07	19198.006	23356.586	24949.71	20483.818	26112.533	17226.922	17444.639	27313.037	23705.854	19878.521	24019.443	19453.32	19784.01	16857.281	31621.455	22581.775	33055.895	29190.049	29393.822	28713.957	36333.082	19465.809	26317.424	66373.76	40793.656	31433.05	24509.842	29882.467	23490.555	24248.506	23695.447	39419.836	17186.523	39569.227	23296.941	61724.938	52654.29	18365.13	41253.066	38179.21	28978.916	25869.986	29427.541	21471.404	32853.293	19760.73	25853.504	18194.652	21205.938	24608.822	32686.934	42121.08	20374.324	27199.393	32805.938	18830.863	28491.979	28901.2	26212.492	22206.562	37571.254	13292.066	20363.268	36174.613	24824.709	22471.893	36110.59	53080.684	42341.117	17778.951	19271.684
"200090_at"	13604.098	9752.624	14269.073	11929.088	14512.684	7912.334	10890.653	13793.672	13415.977	12321.673	13091.511	15872.671	14581.536	13683.5625	7588.8584	10775.963	12797.759	13633.191	12473.039	14623.775	11505.796	16568.084	13227.495	17591.062	13462.418	10442.353	14034.006	12060.941	11266.139	17676.787	13596.067	10108.069	14690.869	13842.676	17849.275	10559.376	11778.568	13684.615	13648.825	13736.505	14330.6455	12987.941	10535.84	14222.573	16406.623	11808.9795	14440.674	12362.956	20615.535	25558.676	14520.668	13409.042	15793.308	17142.707	11624.5625	11696.675	11029.41	16951.715	20305.021	13345.391	13747.132	10324.824	15334.86	13946.8	16585.908	11912.278	12319.022	12448.409	18182.816	8774.94	15118.489	11005.99	14584.357	15415.773	15851.4	15195.373	9330.774	15539.526	12923.56	11211.27	15219.41	14969.524	15257.246	11826.273	15249.932
"200091_s_at"	19526.393	15799.946	18489.965	25034.9	22309.195	14903.136	16202.574	12224.012	20170.45	22553.219	19610.146	16982.777	19388.744	19575.486	11033.072	21715.426	11763.331	17670.938	19172.709	17266.86	16176.291	30720.781	15924.802	16496.727	20414.943	21480.543	18249.523	17457.662	26062.527	17654.611	23614.428	26477.254	27215.705	19094.383	28930.865	19734.22	24145.98	46069.496	35774.29	26226.912	44943.227	23403.062	18248.455	13932.052	20239.156	27114.938	16721.828	20959.027	19106.154	28055.174	41001.887	15731.423	18454.898	27499.354	18047.273	15588.421	15472.962	17726.564	27289.328	19083.543	23992.334	17408.936	14132.757	23125.605	14741.911	29611.15	23689.443	36119.19	25397.502	20447.752	25709.482	22049.043	17010.492	19327.096	26567.398	13459.894	16076.914	23937.393	17827.262	23017.625	39606.94	40956.164	29742.727	19545.89	14687.63
"200092_s_at"	32413.55	30819.695	23189.418	35660.04	37233.26	21013.42	28054.875	20335.63	43754.277	36590.32	30032.229	32017.86	40133.41	33382.227	16915.332	36874.53	22078.0	26033.357	43312.316	27175.496	29161.95	35796.934	35912.035	28444.102	32300.97	29879.068	38191.395	22819.982	56158.625	29096.014	42180.242	53449.92	31089.562	34051.383	47555.316	31932.594	33281.72	66075.59	48108.926	55654.527	55521.95	34802.52	37150.418	33409.098	33060.36	46396.71	23543.701	54336.81	28193.424	68609.62	81299.67	27246.186	28504.232	47337.84	44703.918	38574.883	38535.22	33446.52	56989.445	36484.547	25437.41	24805.547	33230.24	30453.756	34961.234	43040.875	33258.637	35514.324	44097.55	29797.697	36172.43	36199.98	37909.7	33097.1	44146.91	24719.34	37938.477	39599.45	33100.195	42189.098	40097.453	63801.094	56332.09	29338.887	29924.484
"200093_s_at"	9174.951	13864.791	10510.829	11126.286	13548.724	16803.504	17790.145	9542.051	13413.352	12551.734	12057.388	12293.14	16541.014	11335.618	10161.051	13067.581	9169.349	9182.766	9272.854	12825.748	13180.837	11065.813	11489.338	10463.152	19313.242	13672.318	13974.057	10637.862	11261.738	12003.475	16794.617	17422.316	8285.383	9937.142	9421.605	15586.809	12717.072	9295.553	9703.255	11050.979	9940.877	12336.833	13186.454	10661.258	11772.2705	9916.864	12348.964	11508.051	10062.638	10244.787	12937.083	16890.89	11659.217	12277.3	10276.021	10779.115	13484.5	16754.684	7517.8774	14640.431	9390.95	8087.048	8466.673	10649.188	9562.777	8201.708	18285.82	11206.373	8758.189	20072.22	12325.741	13575.938	10969.362	10225.475	10532.33	10648.552	14944.663	14474.505	8444.188	9822.839	9555.117	8767.317	7286.0776	13359.017	9712.042
"200094_s_at"	48266.617	33892.527	25600.814	39205.746	27044.479	22701.04	24015.318	31363.303	37260.3	42354.324	24250.572	24288.084	38213.266	46950.016	25638.652	37252.4	37987.07	31163.559	33311.84	36991.52	26567.0	39381.6	31139.846	30424.762	23956.521	30519.107	30135.818	33806.105	52392.363	31441.715	31773.322	41522.543	37387.746	30728.66	44013.66	26291.79	30125.066	65730.695	66885.086	65852.0	50877.01	41632.523	35246.812	44401.926	32642.465	57880.45	23933.5	70950.69	28996.395	21364.885	62578.703	34183.793	46666.043	40941.016	56602.953	38964.766	39073.293	34604.3	33778.375	36159.977	33545.867	35712.57	37862.484	34941.707	40412.793	48804.41	26629.03	45903.01	41213.027	30932.256	36618.18	36768.656	27476.482	32347.805	52778.29	25316.105	36699.555	45866.69	36991.17	32904.74	35660.336	81957.61	51227.543	23785.158	29614.332
"200095_x_at"	79952.945	84656.41	69260.47	77788.41	89038.39	51476.18	53238.56	43235.32	98307.164	91344.555	63831.92	53880.23	92027.164	70733.01	52595.72	83898.75	99420.76	74405.305	91758.23	73842.56	71387.95	82242.414	82540.51	72426.766	70347.29	69511.92	63264.324	61377.055	118657.33	96778.93	96245.02	114333.59	71042.414	74436.305	87807.234	71081.516	75010.29	152219.73	97298.71	90210.45	96828.15	87816.4	73679.0	80933.82	84221.38	78151.74	58451.047	116210.28	104647.41	99560.44	137622.94	90038.06	110774.88	106639.04	127447.49	108176.52	99547.23	75766.39	138718.34	97072.14	69366.92	68860.91	71601.32	60886.984	71788.055	111775.05	86469.99	100456.25	82480.78	66410.61	80966.98	70313.38	97245.22	79645.91	101866.74	82504.99	89491.42	98498.6	70105.2	93420.55	139115.95	130776.48	102039.68	47209.75	76448.91
"200096_s_at"	10375.087	9174.8	10488.112	14047.106	8536.124	17762.992	17074.074	13329.656	11206.362	11170.679	10049.056	12168.446	8681.572	7673.181	7910.547	16447.463	7062.122	11304.057	10557.797	12668.054	9769.941	10318.06	8716.167	14734.137	4890.728	9546.14	12502.966	10014.2	18033.451	13623.342	5843.8486	22700.121	14096.269	11009.34	10531.051	6068.0684	10730.045	8890.819	13464.625	9816.636	8803.56	13855.147	7832.8022	5936.111	11552.188	12189.434	11407.77	11043.052	10302.924	5899.4976	6051.8247	12857.581	6146.164	10651.885	5579.0947	13656.956	11562.884	9636.547	17137.697	9271.831	14885.644	12327.574	14449.979	13699.226	10542.828	10392.497	15866.646	10825.236	13966.163	6159.63	20697.03	7267.582	9053.084	13641.969	12396.084	9246.572	11836.901	8072.262	16739.887	13639.496	8095.16	9047.553	12488.639	6426.8394	13200.659
"200097_s_at"	15227.649	17006.2	19462.732	15155.803	9766.862	14644.711	15674.589	15389.552	19146.61	14878.44	14169.59	13641.991	15301.41	19256.006	13878.485	14267.368	20833.174	15259.821	14072.992	14511.272	15927.302	13224.065	18277.791	17126.068	18052.71	13901.338	14841.248	13851.662	15256.636	17143.287	13234.356	10873.425	17086.99	13607.244	17410.615	14793.626	16923.854	14531.848	20375.104	17728.404	14211.883	15735.006	15618.991	13147.642	18261.498	14148.456	13783.426	16617.303	13647.855	17211.875	18080.924	13253.636	16267.57	17227.816	14915.493	13506.28	17127.74	14352.241	13031.43	15588.732	11599.757	12990.477	14236.357	12320.299	13846.452	20273.129	12836.323	14870.754	17809.67	16768.615	17288.43	17248.465	13708.44	16813.664	17921.82	17797.195	17014.348	12525.394	15531.276	17903.334	12087.948	14169.873	16265.283	17096.48	16166.083
"200098_s_at"	5646.886	8284.989	9850.72	7655.6304	13355.965	7296.2793	8163.3823	8110.95	9277.988	10098.021	7956.2744	8413.195	11681.767	8491.28	8913.505	9047.355	9010.666	8560.693	9699.035	7969.7754	7693.497	11091.922	9922.204	8898.247	11922.316	7116.305	8719.363	7792.5005	7788.794	7836.0503	10671.536	6719.091	6830.993	7623.9727	10295.94	9055.037	7390.118	7365.5483	9500.301	11012.984	6696.934	8363.696	8102.179	10165.597	7849.019	9299.816	8536.649	8480.294	9144.5205	8626.71	8922.01	6759.0527	10724.847	8614.091	7486.425	8942.862	9966.634	6350.6865	10078.448	9287.928	8266.0205	8492.739	8627.306	9748.838	13087.062	10902.074	8237.652	8502.21	11357.598	7366.34	6275.5576	8284.308	8785.7295	10568.471	9858.97	7905.0986	6846.8833	10905.763	7467.5034	8062.584	8823.629	8027.9077	15261.886	8422.235	9032.708
"200099_s_at"	45061.816	48170.383	39246.723	50919.707	46560.78	41103.844	39437.32	34105.566	56711.156	54912.965	45555.938	32809.555	41481.84	52423.676	39277.566	50607.85	52219.688	45894.38	56410.914	36228.74	37484.41	56526.973	45330.773	42493.734	34014.03	42284.723	41910.79	40134.594	64652.152	47762.96	35556.188	71477.54	51116.598	58395.695	70117.7	48098.92	48774.055	96967.5	69969.49	64945.72	97801.36	57604.766	54698.86	46380.766	44200.773	62671.184	33630.566	69850.29	45260.043	84566.96	90072.17	48107.695	53613.242	65113.324	69022.766	46370.24	38651.727	58369.32	51427.21	35781.055	46405.223	46521.26	50173.14	41553.04	55933.023	83895.336	58019.23	73894.85	50819.42	44947.754	56886.668	49330.74	45551.535	42050.555	56979.277	34448.36	47086.418	32168.848	45010.395	46237.664	64742.918	103975.38	79577.81	37204.566	48829.758
"200593_s_at"	9115.466	9943.252	16409.94	6578.078	4894.293	11184.494	8061.2485	6029.687	8244.267	10704.2295	4319.875	5953.0513	5163.3286	8916.39	7969.483	6210.4883	11223.012	6265.5654	7486.893	7305.8247	6121.1094	7756.21	10139.365	6472.5684	1628.9174	5630.152	9674.373	10345.068	6054.7935	6530.6875	2641.1553	5277.222	7464.0728	6807.878	7513.5464	6867.5693	7863.9717	6449.4917	10864.838	9685.298	7384.414	8883.9	6648.6445	8739.623	9840.457	9896.767	6827.1265	10399.416	7083.1665	5458.835	8305.839	5249.6055	7464.603	7188.6924	8144.238	6467.791	11984.181	9072.661	4770.8555	5447.361	6998.7207	9035.07	6675.0234	7531.9106	8943.395	10154.289	8867.397	7761.7266	7789.861	5637.6963	6660.5664	7363.2275	5228.545	5839.024	6212.513	8146.608	9982.363	3014.0974	6716.6	8084.7	10283.417	6469.547	8834.817	5702.613	7070.586
"200594_x_at"	27199.49	27871.066	27238.445	22960.338	19740.797	25265.5	21647.74	17799.078	24013.686	33548.902	21757.594	23143.445	27745.445	28078.01	20246.664	18975.416	26668.088	19131.92	29870.17	22874.477	18814.662	24624.096	26966.26	20409.031	12418.575	21546.016	24155.717	24822.443	13336.652	16588.266	25038.396	18882.654	26214.693	27598.94	29645.996	23332.062	25076.385	24944.947	31760.928	34475.047	32567.75	25789.8	20951.562	24903.69	20918.568	27209.525	23578.34	25100.398	20531.176	33034.95	22800.49	24410.215	25277.18	22978.512	19516.031	19625.887	26209.643	29699.309	21768.82	30383.027	21327.512	25023.121	19745.266	22912.273	21715.043	26847.484	19521.756	28713.61	28779.98	17499.27	21935.693	23830.717	16753.545	21656.34	18172.498	22401.38	26778.787	25747.076	21891.92	22327.76	24867.24	29494.322	31260.068	19941.553	24981.959
"200595_s_at"	4275.2007	4496.5977	5346.071	6363.0786	6670.125	3977.175	4739.0635	5330.6226	6129.006	5646.906	7751.6733	5865.0913	4699.657	7053.0615	5196.152	4091.0303	6712.8584	3864.286	5382.135	4799.0586	4799.274	4297.696	5935.826	4509.059	5276.418	4534.0874	4802.836	3806.6877	6531.3716	4620.2446	5829.3145	5686.318	7732.567	5731.2593	8790.992	4652.5464	6431.4995	10593.965	9934.092	7640.7104	4836.6846	7325.7754	5796.045	4889.8193	5420.494	7028.4644	4703.001	6511.809	5909.5083	9015.0625	7895.839	4295.845	5373.99	4483.566	4020.7483	4681.8784	4158.9526	4696.2827	4980.5054	5344.12	5076.041	4151.9517	4128.9336	6456.283	6343.051	9797.691	4003.0598	7385.129	8501.257	4506.8486	5466.0986	6908.2397	4653.645	5223.9663	8588.777	3734.8286	5621.317	4056.6948	7059.7544	5402.8438	4331.4463	7775.1167	8226.621	5325.1157	4894.277
"200596_s_at"	2302.919	5825.686	3015.8157	3211.54	2726.4243	2870.6316	3204.4321	2099.8162	4314.4873	3696.5544	2831.4695	3135.953	2133.0488	4228.5015	2554.6184	3172.1768	4550.1436	1741.157	3915.0315	3495.343	3094.4382	2611.26	3699.4463	2256.69	2509.4343	4377.6763	4159.8623	3318.7031	5201.2056	4543.3677	2035.1832	5280.783	5375.1836	4665.2744	5739.686	3667.2283	4083.3816	7122.508	5767.066	7264.163	7267.268	5387.8506	3390.0457	4962.5474	5224.345	5994.9146	3712.8838	2920.1484	3220.7937	1811.8575	3013.7952	3686.5303	2931.49	2397.6157	4082.165	4661.398	3282.29	3372.653	2252.2932	1892.8351	3144.3855	2207.2327	3103.8801	3567.0525	5871.6807	6137.1885	2394.0435	4674.2173	5851.2676	3549.7837	3398.976	3477.8813	3646.6619	3312.0369	4056.8967	2501.2234	4141.426	1904.4198	4352.931	2948.198	2981.5479	5124.088	6674.0835	2378.9114	3204.584
"200597_at"	1200.1824	1465.2913	1571.3772	1091.1654	1634.8187	1401.7156	1255.42	2109.1772	1745.6997	1862.6188	1362.2437	1553.6279	1748.0839	2227.9417	2779.4502	991.98096	2866.9106	1477.8949	1496.0624	1260.1785	1513.1804	1682.6079	1968.5548	1458.2327	2849.899	1703.1343	1906.5679	1760.679	1648.7521	2017.6584	2179.3354	1593.5607	1873.1052	1442.4249	2800.7815	1756.1002	2135.1504	1544.6858	2813.6277	3414.9795	1872.2368	2235.368	1702.5642	2158.8955	2077.5007	2008.5548	1634.2167	3659.0127	2136.5876	2438.7087	1994.6759	1150.4551	2497.747	1382.9049	1605.4213	1829.2529	1511.4768	1192.361	1621.0294	1236.8291	1339.4602	1121.1024	1475.5459	1629.2789	2786.41	2648.8206	1244.3792	2793.273	2759.6292	1863.0303	1426.5459	2050.3655	2213.0015	2332.6965	2169.14	1358.836	1126.8025	1410.5697	1671.1427	1657.8207	1837.8033	2372.2703	2071.253	2308.5212	1492.3291
"200598_s_at"	3343.0	6801.154	7487.33	7606.261	3405.8152	10034.686	7828.849	6267.264	8490.597	6563.253	4753.308	4820.253	2523.594	9623.886	5463.2295	9710.483	7626.4824	7408.165	4575.8086	4807.323	4885.9585	3396.4343	4235.287	4818.6963	1698.8007	9905.474	5676.753	10187.714	7249.2705	5383.3013	2077.8118	8458.049	5767.7554	3999.6296	5397.7153	6526.0723	5115.4614	4285.6504	4350.2266	8806.213	10135.133	5743.2188	6022.9673	3567.2542	3733.3875	5033.3706	4890.2095	3864.1882	3874.08	2552.734	3373.7078	10768.106	3126.4402	5135.014	3666.2478	5445.8047	13755.101	7732.066	2389.6914	2601.5725	5456.7695	9943.395	6150.701	5732.383	6002.352	6141.2026	5717.508	8351.112	4884.4585	7253.177	7228.6206	4361.4473	3890.8774	4130.8774	3447.541	3481.4526	6852.561	2001.8182	8429.974	8080.42	5884.856	6006.653	3838.2957	5938.653	6188.2964
"200599_s_at"	15280.961	19010.291	22088.803	15377.77	15584.552	18150.727	23310.307	13828.218	18329.137	18064.129	11319.542	13113.771	13694.522	21642.62	17569.133	25077.91	19941.543	14634.229	15088.878	8594.641	13790.439	10445.893	13644.772	15150.512	14263.318	23256.938	20862.682	20961.154	24873.203	18253.404	10203.62	19978.234	18037.691	14463.036	11159.603	13671.105	14949.086	10168.341	11674.376	21304.854	16761.453	11915.239	9910.917	9387.212	14057.785	12324.954	11589.23	11183.821	14073.48	14071.395	10307.697	18394.887	11778.748	17832.963	9224.076	15298.331	25383.268	12483.249	18925.447	15947.772	15658.502	22679.523	19699.96	15762.521	21935.809	13710.305	17409.342	15046.694	17062.244	15418.06	23470.07	11463.895	16324.464	13387.6045	11292.56	12793.058	15599.925	10749.958	22513.621	21223.857	14174.071	10110.397	15645.839	14776.011	19240.256
"200600_at"	16649.209	3575.464	17933.203	22707.844	8710.29	20851.871	29689.95	21452.955	3938.0227	2843.11	11223.286	9759.221	10347.725	5365.081	3488.3274	28624.342	1695.8524	22413.227	6277.9316	16023.739	12626.026	3896.9248	19582.574	21952.883	3545.89	14575.795	17184.693	20286.244	28732.414	10216.381	6469.434	21418.617	3305.312	6642.971	4199.1313	4132.333	4529.86	4922.1577	2944.9614	3357.7322	7615.559	3152.5793	8270.175	5081.7974	2518.921	2472.0671	10913.342	12298.969	9580.738	5309.017	3232.358	14926.115	3138.4956	5783.0947	2843.4902	11976.692	4576.3604	11626.626	16892.246	15269.68	9858.057	24502.941	22422.602	10076.218	10598.723	9076.589	15555.546	3056.8108	3965.795	9147.82	27092.982	2674.0906	6796.7744	17270.324	6431.6963	17077.184	20387.809	10758.51	21671.84	26751.854	13355.836	5837.5137	4330.412	6758.1333	21423.361
"200601_at"	7927.6313	6962.7207	7898.1245	6748.1606	8445.87	7909.3013	8757.486	9033.509	5348.443	5476.1772	3953.6907	6502.5083	4522.7773	10288.35	4100.8916	4342.2124	5896.9385	7190.0864	3526.0466	6478.46	4811.4976	3015.791	5579.9297	5686.2793	6121.526	8447.464	8058.1704	9053.156	13004.397	8958.57	4109.854	3557.2874	5524.281	3667.1943	5088.936	5300.197	4120.995	5888.249	4933.707	4657.9453	3557.168	4358.899	6163.6685	6403.441	3962.6777	3310.9075	7959.147	18067.088	6104.58	2644.9268	4933.526	5995.63	5296.0366	7736.9585	5546.6104	5293.308	5449.4976	3548.1194	14377.325	5758.3813	5345.9697	7452.0923	11105.549	5302.466	4120.7524	2926.1902	6762.4106	5112.934	3555.512	4768.2876	7099.8145	4620.2417	4819.301	8656.972	6286.232	5238.905	10145.227	6365.3022	4070.052	6411.6	5430.156	7510.7827	4675.4424	5396.1562	6491.0547
"200602_at"	10029.439	5145.172	16410.547	11396.347	19188.764	6024.7266	6444.0386	8834.991	8732.076	5844.739	12913.483	11817.202	14008.76	11528.537	7393.237	4525.0596	8825.762	8094.2324	8555.89	11251.901	13135.277	11213.514	4680.0864	9804.728	16801.744	10069.984	6259.0586	10516.582	6992.041	5284.9937	21576.383	6155.7666	13410.556	6930.5767	12207.291	10821.168	14788.328	9401.018	14849.998	7944.4893	10204.394	10247.737	11716.33	8892.834	5535.7314	12303.106	10700.366	5941.1875	9536.495	11047.994	8954.051	8330.075	14879.0	13384.685	6962.086	7270.9316	12617.402	6124.952	16394.602	9965.663	9479.353	12245.155	8529.1	9696.649	7097.731	10253.164	10851.746	12314.624	11346.515	13851.901	14207.149	13890.336	9003.543	12179.056	13376.122	9730.351	8428.328	19274.781	9090.54	8993.994	6769.0366	9120.541	7714.447	15688.418	8866.865
"200603_at"	12779.702	11634.041	15475.334	10768.725	17465.746	12976.73	15169.957	9938.942	9812.823	10816.95	14617.581	15937.172	13387.31	13520.335	10060.052	11008.702	10075.829	9907.743	12554.867	13330.976	17161.6	12590.607	12580.959	12448.293	13366.7295	13527.695	12466.283	11972.253	13369.859	13947.215	19599.83	11259.832	13800.636	12356.899	13322.657	14847.45	20337.514	10698.521	12973.691	11349.135	13705.64	12515.257	17240.564	13224.363	11483.415	12936.048	14858.752	12965.389	11161.658	13576.903	9898.795	11813.867	12448.908	10304.547	10707.137	10336.209	12151.028	9340.124	14009.538	13368.904	11073.383	10149.204	11532.225	11367.034	14982.35	12318.173	9595.801	14211.207	11411.443	18309.76	11581.813	20124.494	13791.06	12691.931	13608.787	13428.923	14206.679	14670.806	12284.795	14746.179	10795.484	8048.535	11462.114	24989.518	12306.62
"200604_s_at"	5570.9097	11257.057	6418.8716	7010.8433	3223.6997	9036.542	8323.04	5818.8013	6754.9062	7566.717	5983.3623	5896.4355	2633.2456	8015.5034	9076.895	7870.446	3392.809	5543.736	5751.2324	8623.402	7894.2715	6477.707	3489.3696	4191.263	2259.0059	9372.462	7419.874	9363.753	4559.11	3554.1804	1761.8252	5181.4717	4834.5415	5448.503	7084.526	11126.805	10051.682	3702.2104	6295.198	12697.831	9483.697	7783.0474	9877.881	8864.433	7471.6826	10073.631	10673.458	7886.3037	3103.948	2001.5732	4276.184	10783.586	3363.0525	3163.0156	3314.452	5174.8765	10223.303	8700.194	2914.9712	2552.8003	7516.372	11103.003	4848.225	4692.109	5427.885	11081.3125	7541.163	9242.1455	4894.53	12966.628	4525.5723	10599.27	3242.4592	4152.1245	3498.9602	5431.6484	12266.876	2145.0417	4985.6787	7237.4883	6156.204	5781.723	4108.2725	9638.803	6849.009
"200605_s_at"	13547.202	14877.77	15346.942	15508.078	12980.856	15971.967	17802.979	12779.821	13695.727	15399.099	18244.373	22700.512	10855.013	21946.748	11783.391	15139.047	9299.318	14325.6	19407.062	17087.049	19566.975	15086.796	10030.15	13051.053	10180.518	16393.27	16006.782	16377.794	14692.311	13466.049	15423.972	13164.972	14359.416	16976.96	19369.611	22662.79	22387.377	12101.835	17341.344	27505.283	26194.064	12719.958	25016.719	13265.768	11410.388	20865.533	21880.756	15560.167	9060.379	8785.679	9943.7	16870.783	10683.022	8563.578	9599.825	10536.001	15231.728	12415.053	6708.6543	9547.557	17997.04	20414.172	17905.586	10679.36	14284.207	22196.508	12191.366	17557.072	14723.327	22760.162	15773.165	22473.44	10286.377	13789.544	12069.329	16319.636	18851.51	9539.578	15560.822	16030.652	10569.476	16096.305	17790.648	27273.5	20180.238
"200606_at"	3488.7002	455.4783	818.34827	1308.6162	684.8877	813.9863	746.47424	577.29724	368.0559	497.14124	727.8763	637.10864	611.8198	641.17377	1382.7407	1382.5312	595.09174	556.92194	1021.0698	603.3059	867.43274	753.3691	565.01904	620.9055	2553.5283	1275.082	758.70465	898.5629	9137.401	1570.5294	708.59607	816.21204	900.00415	797.1668	590.84454	1163.6075	639.7034	811.5362	520.1114	791.83856	1847.5435	350.67126	835.87305	914.3967	742.28894	806.9159	514.45044	1095.0417	1163.5377	880.6047	668.8111	310.65643	890.7615	533.2867	1693.3364	9532.099	1103.4482	458.80768	788.72986	613.08716	640.3671	805.0701	875.01245	601.0595	951.65356	899.51776	688.1942	1312.9338	625.2292	1171.527	565.1519	1242.8302	1495.0553	896.37335	819.5863	849.33624	625.9924	828.80585	695.02673	694.45386	1067.36	1019.05695	650.48346	773.6103	666.0452
"200607_s_at"	2884.1626	6188.6523	3841.5247	4092.481	5847.466	2851.4363	4750.3545	5503.587	10198.57	7597.3	5546.4263	5455.5776	2141.4744	8369.03	6776.5137	3490.7095	6234.138	6296.693	7386.507	5882.031	4848.54	5375.75	5098.427	3168.8367	1685.3303	6956.8335	5321.0776	5885.231	3156.6438	5155.8335	2366.5164	3402.1863	7257.151	6667.074	7726.389	5847.884	6582.671	7114.1035	9258.276	7723.4937	14763.8545	8230.836	7489.6587	5833.941	5779.4517	6001.739	7666.648	6767.582	3709.3486	2583.5457	5507.3203	4361.3994	3668.5427	5413.738	9177.451	2812.5867	9897.5	7456.227	1635.0483	2731.3252	5830.3804	3873.984	3382.0361	6992.446	1851.5371	8027.3525	5206.837	9200.165	5838.6797	6407.7676	4520.9585	5770.165	2704.7363	3397.3894	4518.9863	4864.513	4946.7725	2277.0461	4561.913	4953.811	4954.482	6580.786	9102.239	7433.545	6587.867
"200608_s_at"	7562.1455	6731.5664	7575.1533	5976.2734	6791.652	4120.5264	6588.1187	5677.0273	10567.783	9518.893	6526.736	8220.888	7054.0366	10062.695	5591.4644	5468.501	7171.295	7657.9346	7343.5854	6366.286	6306.452	7256.486	9214.661	7562.4775	7858.7983	7493.679	7469.7856	5671.973	4287.0425	4022.4375	7254.058	3686.0986	9007.02	7596.625	9961.724	7822.1987	8887.317	8127.1	9885.499	7632.003	9682.921	8420.308	7727.7627	4030.0864	5876.708	6409.5054	6041.4727	6167.89	5158.106	8605.176	6877.759	4321.79	6939.008	6903.7476	4349.7246	3856.7925	10678.849	5507.5225	4357.6973	6907.6387	7379.7603	5507.592	5436.9375	6857.5684	5033.0234	6954.7783	4902.41	8448.576	6636.1694	5832.464	4922.5986	7186.8394	5018.0312	6097.3345	10916.439	6507.007	6382.9297	6408.8613	7394.641	5155.0596	7511.32	6238.9336	9495.113	8323.782	5387.471
"200609_s_at"	12641.3125	7998.62	10608.006	11999.254	8035.143	16358.755	17625.52	10183.521	10252.342	5715.106	8333.566	8631.878	21459.252	10785.51	7136.652	10244.918	13840.26	11999.13	10283.419	12577.287	11624.337	8469.105	8992.816	9158.696	7778.708	10599.029	10351.938	10749.38	20021.836	13310.79	13839.27	15609.747	5909.7676	7873.083	6006.405	7735.151	7151.059	7871.794	4373.7437	6037.067	7725.2046	9822.521	6596.7847	8005.253	8086.9707	6930.9937	8075.672	11362.434	9112.834	13392.469	6446.754	11056.264	8680.264	13769.624	6616.3438	20474.229	10235.001	12171.339	30182.637	14925.75	15770.338	12481.087	19008.375	11976.399	10479.107	5454.9585	8831.807	8876.832	8626.974	11927.71	19272.928	6759.5938	12463.453	14776.693	7343.764	9465.406	10541.101	10166.074	14259.756	8835.716	6141.2505	8451.311	7770.622	5920.779	14071.266
"200610_s_at"	27970.438	20984.602	23463.84	15870.997	18121.354	21411.598	27095.135	12806.214	20594.719	28198.438	15185.018	17152.63	22933.816	11909.108	10895.604	22360.56	16369.388	27183.562	13609.86	19796.307	21202.424	16771.656	30400.072	13908.886	15204.2705	20650.697	22734.031	26493.043	23360.258	22772.68	18421.266	23411.379	28321.195	16541.94	23475.701	15515.948	22584.816	10970.476	22863.182	29134.525	32363.635	30995.064	18032.455	19289.973	23232.81	27636.53	19318.074	17102.533	16259.487	25398.035	16392.496	21542.066	12449.089	18586.746	20667.805	13733.055	21842.184	40062.832	22813.49	23567.629	17395.21	24784.436	17311.312	21359.764	19779.01	29050.195	20011.701	23512.088	26512.883	22394.049	23956.996	22970.023	10381.341	19726.191	22550.986	21103.178	27690.742	14917.772	17728.84	24132.914	23879.107	11895.869	25297.342	20727.836	17039.586
"200611_s_at"	12012.63	11194.583	11760.564	16445.357	4751.527	16354.193	20649.094	11770.801	12699.044	6307.5137	8672.909	5645.0093	5277.3745	10579.93	10164.618	11730.51	8300.536	8344.828	6960.1606	9843.513	10177.052	6898.262	6754.3135	9066.354	3306.245	11037.222	10633.273	11822.404	19229.828	9621.219	3057.0054	13248.282	5055.4575	5510.8994	3505.3384	4464.6865	5761.8853	6598.053	3661.2966	5980.64	7907.129	8783.736	7743.0615	6403.6904	5088.592	6412.7046	8655.407	12468.072	7075.3984	4062.232	5450.917	13339.323	4844.1514	11035.035	4650.4414	10327.597	12683.859	11348.407	12166.123	7786.786	11710.491	12760.771	18492.318	12092.121	6775.659	5352.7734	13578.2295	7517.551	6004.847	9564.897	16021.64	3700.6038	6293.288	9164.631	6051.947	7990.0386	13679.536	5583.214	13323.919	10941.436	4716.457	6949.6855	5600.5425	4818.216	15233.549
"200612_s_at"	6400.06	7153.857	7978.3794	5848.419	18792.416	4135.42	6168.186	13345.314	7716.1426	5782.643	9579.001	11213.632	11766.987	8349.739	9417.595	6478.534	7628.7114	6459.756	13824.457	8486.337	8987.571	12928.337	11161.873	8604.194	4310.937	8682.377	7212.342	8563.8	4351.0327	6000.333	11561.521	2656.6746	12560.728	17457.053	15633.849	12510.365	14457.485	9852.603	15057.73	10814.265	9093.92	14345.477	7449.481	7616.996	8956.123	15348.525	7729.6924	6086.9507	5871.9546	6354.4614	11583.9375	5941.558	4844.4585	8411.69	8590.461	4885.684	7747.6377	8619.61	8170.4736	11783.846	12260.818	5318.393	4712.946	9740.701	7923.8726	14600.097	8138.914	12231.24	13590.418	14224.453	7663.0835	11339.573	8554.193	6348.987	9958.227	13376.429	9571.65	7991.079	8196.957	6487.942	14790.411	10000.905	9804.255	11219.027	8994.979
"200613_at"	13952.643	12876.319	12933.739	13212.528	19445.562	12705.45	15010.991	17753.508	16087.581	18394.793	12384.032	12616.343	21122.48	12179.694	15597.623	16939.389	12940.384	12032.307	12967.612	12268.63	11101.757	13089.279	13658.579	28022.805	23469.947	13653.541	11699.224	12596.873	15492.641	10532.143	17862.818	16501.748	12188.706	18528.885	13106.453	17696.316	14921.413	11935.624	15101.281	15643.803	23067.666	11711.39	12602.8	14764.63	11690.041	15586.488	11915.513	16682.172	12077.452	3904.2822	14530.424	25332.508	14604.679	14627.407	10318.046	13337.505	18029.723	22768.992	19981.596	14802.007	15253.625	16371.223	15437.544	10037.454	21401.516	13289.214	16635.773	11844.07	14571.758	19004.096	14632.253	11195.778	12385.619	9522.33	15786.483	11548.813	13682.629	18620.4	18380.178	12433.226	13782.744	12375.416	11988.931	16003.276	22153.758
"200614_at"	34832.434	42031.613	33270.12	39766.4	34091.7	34327.746	31729.81	26719.049	37301.21	31466.389	37484.215	34589.215	44189.76	33444.004	34554.53	32183.143	44839.676	26294.443	34863.27	34627.484	32392.768	40532.367	33715.758	38448.434	43405.52	40430.93	25699.92	34822.02	39789.29	42529.086	46379.29	37588.555	26018.059	32337.125	34205.8	41272.977	36106.22	34261.305	30672.016	29959.39	33270.465	35336.54	34285.934	45353.844	35989.055	33696.05	34123.99	49002.855	32606.69	43621.72	36262.145	42786.72	42031.26	35921.016	32044.092	42738.062	30620.568	33555.94	48797.918	39234.215	32571.19	31632.11	32445.223	25844.139	56511.79	30243.57	29931.621	31861.086	34028.504	46179.035	36824.363	39468.582	34855.99	34891.023	28350.094	32113.773	34302.168	33239.523	35326.2	29156.08	40254.145	32590.266	27941.195	33278.848	36192.55
"200615_s_at"	4661.172	7474.651	6355.6987	6568.207	5172.166	3568.9927	3951.7043	6078.117	8356.7705	6214.858	5508.7837	5492.9043	4099.8125	5747.816	6869.714	5314.244	5365.256	4779.6577	5555.629	7094.838	6390.7114	8960.688	3697.361	3859.0698	2770.9507	6857.164	4718.7173	6942.071	3953.1187	4048.916	4099.0527	1743.0974	8006.3887	8458.922	5665.3887	6928.804	6504.0054	6844.3296	8420.938	7446.454	6461.625	7887.8584	5073.156	3917.8154	4194.3335	8843.58	6905.28	4321.886	3800.03	8376.774	7503.974	5055.141	3781.1133	5052.985	4175.947	4373.2363	6061.8384	7065.365	6530.786	8522.8955	8122.3584	4974.7217	3888.4282	8326.191	4776.8174	8812.658	5952.7715	6211.594	5553.35	9490.09	7686.8574	6089.121	5599.655	3559.2964	3825.6494	4952.255	8414.372	3895.2073	5829.1025	5051.361	6898.596	8148.38	4486.418	7286.922	6488.485
"200616_s_at"	1819.9945	3043.0454	7352.7334	2618.7908	4699.38	3583.7449	3969.518	1509.1067	2956.3176	2237.1565	2557.884	3182.3079	2582.151	3631.6208	2494.369	5280.5537	2950.372	5812.7417	4571.452	2298.8918	3313.5134	1704.13	3670.4739	2718.0466	3701.0227	2546.447	3817.325	2454.314	5003.9575	5143.423	2546.5725	4873.1694	3028.6912	4275.2764	2777.9287	2852.2488	2890.9114	2663.7568	3675.2263	5724.253	5751.2607	2375.118	2746.1199	3078.127	1732.455	2746.8743	2768.798	1901.6107	2454.4575	2451.6907	751.7722	7757.081	1982.6189	4046.8716	2851.262	3619.4517	3123.9497	3352.4172	4145.558	2546.353	2373.36	3743.7678	4395.5977	2324.6704	10723.51	2151.588	7816.703	2873.2883	4908.6567	2590.9639	2774.5383	2758.9485	3682.2893	3758.6953	1619.476	2832.762	3603.5535	2940.085	3091.1753	4477.686	3318.8604	3388.7212	5687.621	2862.3975	5674.6406
"200617_at"	3573.171	7046.5425	15939.1	7981.5786	5753.2866	9977.583	7394.9585	7466.76	5673.1626	7441.178	7556.938	6305.607	6729.249	7803.29	6580.1475	8426.298	5628.2793	6459.4736	5148.5596	5022.4688	6199.162	4675.1504	8130.695	7919.2583	3861.9106	4515.308	6116.568	8662.165	6577.9976	6748.263	5300.907	8155.766	4711.987	5712.986	6410.0415	5125.117	5230.8213	7534.7026	5927.225	7386.8477	7710.147	5969.1387	5510.9814	5756.336	4788.1084	6011.3394	6591.906	7347.1562	6716.797	5859.4434	5205.3096	10158.939	5700.0444	6665.9355	6997.8975	5696.5728	7500.4927	7425.519	11979.034	8682.155	6716.7534	8774.057	7306.426	5572.0566	24979.457	5716.701	11994.965	7632.427	8123.914	4432.196	8336.8545	5452.1904	7265.4263	4946.4126	4671.7476	5588.596	7798.2407	6176.209	6744.8745	7297.351	6454.0293	8990.194	4603.794	5326.003	8277.978
"200618_at"	11155.107	7494.05	12268.534	13140.669	8042.5776	9662.377	11006.516	8402.514	6038.1665	7677.4355	8173.7666	6599.134	10191.685	8880.162	9870.681	14883.338	7002.018	10648.529	6789.07	9622.226	10712.4375	7828.137	11467.342	9774.952	8759.408	8377.025	8023.658	11724.281	19478.37	9786.837	8556.122	18488.412	9770.703	8172.4053	7776.7847	7613.2305	8600.866	8463.829	8112.2505	4491.5664	13113.066	11068.786	7268.8306	4351.318	7557.4893	7159.283	7727.2607	7104.8643	8225.559	9320.069	5900.4053	13384.91	6876.8643	8118.145	7501.0825	10466.189	10146.651	10125.75	12543.9795	13551.213	14611.247	6914.074	10420.585	9398.614	9298.375	8097.6655	9649.296	6556.8447	8876.244	7094.327	12237.646	8452.692	9261.539	8040.5127	9567.854	10489.735	13564.601	8950.057	9486.445	10170.015	8135.657	10804.844	8270.541	7597.88	6824.265
"200619_at"	9316.245	10469.576	7292.387	5859.3003	4621.031	7793.9814	7513.314	7332.7896	11140.84	10237.857	3550.0627	4704.176	11223.318	6394.422	7735.6943	5871.8496	10021.731	7001.1797	7827.38	7451.847	5777.662	10712.071	9196.442	7007.4424	7761.05	7083.8926	6460.965	6738.6353	6984.9355	6882.801	7769.9155	5493.2725	6914.1753	6342.436	6397.727	7759.923	5636.8696	11550.266	11417.408	10632.567	12921.875	10117.3125	3822.8545	7703.1113	9589.412	11184.027	5900.655	6964.3647	7119.9473	9991.159	10509.635	7578.108	7191.1523	9764.562	6068.1826	7559.469	7897.1177	8662.445	8997.698	10856.023	7698.975	7104.908	7414.414	9923.406	6144.764	7524.296	6662.734	12359.233	10179.72	7189.7393	6926.133	5961.366	5345.003	6733.7935	7895.037	8101.0317	6602.9023	9173.291	8314.819	6458.383	15053.198	7670.3535	9654.826	4170.875	6323.765
"200620_at"	12012.026	14394.012	15210.808	16993.576	15543.49	14313.836	16717.803	14811.319	15510.678	16895.016	17215.414	19037.479	14544.609	14907.773	14212.163	24690.975	18550.982	14823.108	17060.795	20531.85	18185.996	15193.674	11942.822	18263.238	20754.45	16043.743	18447.346	13813.997	19741.512	18558.164	14674.759	27557.227	14950.207	15535.067	19877.248	15721.33	16318.557	14200.096	15608.221	14294.636	9626.366	18784.932	13886.91	16662.166	15968.176	9816.229	16855.078	8424.532	14823.308	24091.72	17074.1	15776.015	13097.382	16135.298	12852.892	20555.57	19202.963	13946.838	21568.518	17640.428	21584.45	17512.006	19369.174	16412.344	16563.086	9581.606	12852.133	11096.796	13221.882	16009.86	16992.193	11633.844	15240.3545	15789.166	11796.741	17933.809	14932.843	20312.457	17417.537	16437.684	18258.48	17827.56	21202.617	15998.907	15365.916
"200621_at"	8559.817	7227.4414	11232.104	11046.866	31987.732	5543.564	12455.596	7611.732	6810.003	15141.279	23872.756	27048.52	15335.575	30237.463	13120.329	9559.298	6222.832	28341.48	16104.655	26111.326	20488.15	6643.7534	5710.352	14603.785	18592.818	29840.22	13759.629	12186.016	13665.937	25980.676	23332.43	7709.55	7219.8193	12784.458	22354.775	17728.188	9707.679	14243.076	2384.7078	5691.898	3753.555	13324.919	26484.195	23921.08	6499.2437	10588.957	35659.25	8267.708	26393.521	12359.448	13291.583	16967.402	23157.633	5539.0967	21782.072	18279.678	9084.9375	13484.425	7672.109	12753.353	17500.479	13515.989	26934.213	8192.562	12498.954	5553.509	7381.231	4659.1343	12768.236	8241.205	15311.048	18565.133	22607.902	28436.73	4729.683	21990.406	9820.01	22987.348	17197.668	17624.256	5429.467	12373.911	19400.863	26725.629	12283.156
"200622_x_at"	5243.81	10148.959	3487.5654	3696.2031	8466.301	6300.462	3788.087	7018.8267	5834.9634	4699.263	9752.598	8514.563	7523.4644	6091.1997	7315.714	3829.3982	4698.661	3701.3704	6382.5	8712.921	8865.059	5194.935	3343.553	4721.1743	9583.174	12000.219	4098.4575	5437.0464	4509.2925	3412.8604	4180.122	4599.711	4499.766	7104.5903	7245.4355	14624.85	9210.794	4813.9966	3359.9514	4271.7188	5009.331	5510.1147	9661.35	7046.254	5425.3223	5916.5586	12317.25	3536.2551	4231.435	2699.3408	4922.616	6140.8086	7461.841	6058.423	9028.094	6475.389	4063.4365	8399.861	3845.972	3958.9944	7410.763	6297.5786	4860.4644	5836.3193	2660.552	6330.71	5256.442	4234.708	4175.221	14895.116	3944.394	9866.513	5565.13	3231.6282	6715.395	4858.3364	6768.067	5959.5664	7345.2896	4212.105	4207.024	4182.442	4480.523	15487.847	4088.8708
"200623_s_at"	13178.234	16817.95	10869.683	8153.625	35159.004	10255.189	7218.3115	14275.51	9951.406	14838.828	27071.271	19380.861	40527.547	9329.746	16493.346	5327.2827	13187.419	7946.151	16596.604	19747.777	20058.41	6621.7915	8905.136	11501.74	61616.117	29614.416	10228.927	10529.639	8558.301	6108.3394	50312.44	4979.3877	9782.556	21219.658	15774.385	31046.238	21556.102	7576.557	8119.8584	10268.678	8105.48	10607.96	17760.236	19601.982	10931.212	9688.228	24948.162	5388.0024	8330.462	7445.3193	7660.973	9736.5205	20909.045	9745.062	15461.807	13440.444	9501.214	8893.607	15998.099	26458.094	15618.073	14290.054	10392.82	10936.122	5994.1685	11210.707	8341.382	8336.865	9760.668	34385.383	6898.7485	18676.652	12805.524	4339.2866	15257.529	12098.547	15778.463	44960.742	16387.186	7763.29	7243.792	4519.4126	9161.343	35936.977	8214.793
"200624_s_at"	15638.68	20557.504	16645.455	12219.354	9534.867	14435.892	12590.28	12258.985	15023.016	20075.928	12814.358	15085.929	9174.843	16503.111	15986.027	14047.084	19663.604	16415.83	13890.393	16672.975	16174.547	17907.355	15934.278	12865.816	5702.6357	17774.365	15682.033	17964.12	7196.8774	8460.341	6524.9927	8732.034	17655.346	16639.018	16519.863	23293.29	23110.992	14553.824	22095.896	20842.162	17386.406	21050.95	22614.8	15269.309	18188.959	23801.236	16672.725	18335.088	10159.914	11516.436	16880.479	13621.014	15179.521	12202.838	11148.118	8569.604	17944.055	21085.365	4359.7344	7830.392	16886.398	16544.605	10328.695	16635.56	16689.355	20566.7	17946.27	20019.887	17303.574	21378.205	10538.586	22012.154	11247.467	11713.984	16424.27	14923.7	20193.617	6019.782	14103.409	11442.233	17594.55	13652.999	13797.551	21930.113	11260.756
"200625_s_at"	13893.821	9168.482	14919.004	16394.215	14239.863	14606.263	18288.77	14651.3545	15303.403	10960.336	17028.988	13095.71	14788.444	12294.406	13588.91	17264.078	10155.233	10538.964	13747.962	13857.259	12122.889	14171.549	11342.181	18454.145	14782.674	16958.393	13316.63	11879.913	27172.768	14488.64	19145.48	20933.574	11965.053	10936.363	9937.775	11411.277	12344.003	13155.423	9520.411	11420.026	8086.118	12174.073	10058.496	8416.148	12009.027	7148.922	14108.624	7047.1626	15212.379	21905.008	12130.603	13030.574	10446.901	15264.702	9155.533	21216.988	15530.428	9770.327	26207.098	14449.715	15634.0625	14856.271	20360.72	17098.977	10180.059	4823.559	13176.629	9465.516	9643.789	17309.121	21891.035	7977.797	12701.097	13989.107	17480.361	13808.514	14909.979	19675.58	18826.156	13687.512	10427.281	13816.6045	12197.353	9642.447	14976.056
"200626_s_at"	11649.201	13189.712	14860.156	9062.999	18076.979	11273.447	10375.949	9027.408	11534.271	14918.424	13221.854	14253.99	15872.199	14915.058	12527.241	10803.701	17788.219	13965.375	14746.973	10245.925	14547.614	15520.287	16610.857	12800.665	18978.371	16536.51	12780.479	14402.347	8617.989	9848.562	14826.243	9250.27	16415.023	15642.834	15784.147	17565.25	20865.234	14977.019	19613.242	17134.516	14190.536	16548.924	17377.35	13774.326	17030.658	16795.463	12875.324	13865.931	10515.765	15073.956	14611.708	10137.821	17583.002	14058.132	9889.724	9000.603	13363.72	16470.545	7780.82	10861.199	14304.437	13744.253	8234.728	14409.392	16442.988	19111.953	16786.736	16424.445	19093.64	16875.959	11716.68	19730.43	11474.799	10858.654	16962.07	13095.001	14541.019	10562.93	12114.71	10856.142	13292.9375	16032.716	13126.43	18808.877	12590.44
"200627_at"	20556.174	22168.172	20846.799	18998.93	21589.553	21251.104	25092.527	17172.203	22997.895	24248.285	18140.77	23260.809	21631.568	25299.94	15723.921	18315.875	19271.723	26403.129	20022.537	19737.205	20530.979	21822.645	24873.768	23358.475	20442.896	30535.354	22296.916	22909.672	18602.14	20872.646	20877.494	23258.852	24007.092	21051.096	24094.502	21476.99	21363.305	22004.57	22126.56	25184.318	27753.158	23469.322	19064.434	15274.154	24922.91	24453.111	22370.541	19735.748	18423.281	22726.291	17178.709	24225.707	16483.904	16775.098	15328.196	17740.467	21685.242	27425.615	21429.47	22886.547	22310.234	18621.5	20946.898	21136.44	20292.814	33552.945	21325.629	27036.93	25340.637	24118.09	30853.242	19400.762	15852.095	18973.738	18778.264	24742.768	20796.541	21098.395	18937.617	27542.357	23638.035	17924.518	25133.344	22920.504	21041.484
"200628_s_at"	3358.7754	2442.4453	6121.996	5976.3164	1916.767	2993.9358	7715.412	4246.3315	3953.4949	1168.5985	2282.1934	2477.7236	2957.1436	3135.8135	3151.1594	3824.2632	2167.5525	2980.207	2140.5007	3741.4036	9958.631	5092.326	1961.7861	2823.236	1160.8247	5568.473	1215.7516	6528.69	5061.303	2884.604	1223.0035	3311.2224	1673.5453	1313.9009	1527.9539	3261.6292	1948.4678	1128.5164	1176.1125	4473.5596	5098.684	3168.401	2261.4802	1619.4272	1474.3035	2795.8442	2349.643	2525.0574	1224.4109	1826.6675	1603.9464	5819.1797	1561.9512	3287.7065	1770.5449	5219.2104	4947.556	6181.018	2583.2942	2315.982	3393.7466	6126.201	5372.1597	2166.5518	2528.2668	485.91214	4976.1333	3401.7258	2188.284	16316.02	4522.9673	2353.9265	2344.031	4360.2593	2073.7532	1337.2717	5588.875	729.4437	6483.7383	7557.34	2167.8604	459.23383	1837.7599	1672.2715	7345.3345
"200629_at"	3548.613	2045.1559	14932.53	8836.126	4238.451	3594.849	12060.464	7781.575	3481.2546	1930.2975	3129.5125	1700.4036	8522.739	3220.1438	6600.6665	4059.6191	3745.5872	4079.504	4344.612	4788.8135	19016.535	5638.1587	2508.262	4382.7847	4019.4995	4940.5283	2215.25	14469.059	9672.99	5272.432	3740.14	3894.232	2501.383	2198.893	2361.5916	2908.6113	2162.857	1607.4253	3861.1348	4521.987	4050.568	1976.1758	2523.5962	3045.6387	2440.7686	2829.4575	2504.0703	5575.239	3263.165	3774.369	2716.9807	8306.02	4342.0615	9044.17	2794.3699	6345.244	7328.084	9663.3	10141.517	4468.1196	2555.6106	5257.8525	6943.3867	2854.393	4644.8716	1500.086	5961.214	3115.2195	2816.0215	26724.785	7209.8037	2174.1326	4908.866	13693.811	2989.0352	1773.055	9553.54	4005.3516	8158.797	17234.262	1659.587	3083.2417	3199.2937	2777.4377	10136.213
"200630_x_at"	27274.697	35898.285	17907.39	20658.703	16285.042	20864.709	22841.988	18854.084	20969.516	24238.398	21676.326	24570.488	29747.988	30754.668	22565.955	20820.55	32719.758	29158.926	18735.145	17101.342	22448.588	21656.191	24713.299	19425.389	20623.8	21158.104	22161.668	14655.283	23114.121	28302.686	27294.766	14415.978	18307.602	17128.18	20637.396	21965.867	16773.408	23859.875	18575.496	31185.168	33590.477	18331.576	19251.8	23052.43	27160.451	27624.822	24575.361	19269.533	23226.992	46880.023	24624.406	29522.25	16976.213	20376.26	29129.086	18599.701	21933.613	29880.574	33371.758	36337.2	19344.797	21378.256	20116.607	17385.36	15922.678	23135.805	16343.091	22455.234	19546.58	18559.79	25556.709	22883.908	25289.172	22541.434	26721.635	22278.352	20650.988	35642.516	13874.289	23897.078	21740.977	27882.09	25175.264	17912.441	18947.674
"200631_s_at"	17254.082	18961.496	16551.785	19666.21	13723.213	15428.298	11841.793	18633.574	19035.014	21157.516	14100.455	12095.403	18902.777	22842.246	16375.939	8754.467	28343.676	17516.918	19194.393	12885.872	13530.41	14780.225	25476.6	18500.13	17134.982	12906.353	11050.639	12848.463	10679.313	16050.2705	13739.214	12438.039	17570.633	13914.877	20268.066	14511.907	15853.776	17086.58	30607.184	28912.932	21243.807	18439.207	16546.156	20011.24	17681.387	13851.225	12847.8545	29916.992	19501.809	18516.531	17501.318	15685.858	16386.096	19805.53	20269.88	10471.497	17494.334	24249.797	11613.573	18550.146	12933.726	15634.074	14300.787	11683.414	18000.812	21186.041	26158.438	16208.42	25099.305	16805.236	14277.694	16440.434	10933.55	15900.83	21572.297	16269.345	20291.432	13015.812	11475.353	12453.205	19963.322	20359.412	18708.111	14460.425	22477.19
"200632_s_at"	18403.414	7444.876	22164.658	10759.844	21824.576	18027.16	45633.664	13855.155	3018.259	5995.4272	11885.972	18821.021	14047.335	14582.401	7056.384	24982.043	4541.0137	9847.353	11792.198	18503.219	13823.607	6621.161	2337.1228	9347.715	18936.365	16722.15	10162.554	9515.775	9078.237	26769.584	14405.509	9134.398	8869.672	16764.139	22116.162	12229.781	10326.952	4515.9365	6448.227	5283.282	3081.3875	7421.838	14375.264	20251.707	4302.5	4761.1978	19295.713	6563.4995	17941.945	8747.154	10343.313	33213.297	10463.005	5762.9907	8924.817	19136.506	19412.314	9798.431	9670.991	7468.8857	9751.125	15429.996	21477.65	12926.119	11581.853	2304.1917	3390.6619	10824.406	4402.34	14749.459	35804.523	11662.241	13937.973	24952.127	10042.584	3835.6863	10410.547	27832.701	8228.51	34256.527	2934.2158	7939.9985	21127.918	14687.53	5264.333
"200633_at"	73345.14	106317.055	73447.71	67033.23	104962.06	57598.477	64933.285	44554.555	58470.906	43800.383	81517.13	81438.77	84194.375	104846.164	68992.85	63196.324	110255.59	63717.63	89682.48	72428.99	80232.74	67573.98	80270.23	82333.01	93824.76	94574.83	76650.87	75956.0	84964.13	89779.266	96647.766	87447.19	50336.754	66857.78	85100.92	79515.37	61365.996	90303.625	67959.44	100814.81	38221.766	17353.336	85598.92	116239.47	85218.78	83249.23	77650.91	88502.53	110788.43	66956.586	65382.746	92389.516	88187.586	49435.164	92850.8	81813.54	63513.77	97978.73	80229.91	78679.67	41058.094	60006.42	60540.79	40835.145	95664.18	87490.48	79637.03	15718.115	78306.32	75487.4	57404.297	83088.336	102131.14	67504.84	71325.2	83942.414	65337.277	112018.516	56752.66	74989.97	78630.67	82852.42	61940.445	66439.09	75373.76
"200634_at"	18097.246	25604.115	29747.79	33130.95	18194.547	23811.2	34087.074	29638.758	24172.969	16555.531	12376.069	13170.292	26864.592	20304.314	16781.463	38392.426	13372.998	18322.217	16475.043	21111.547	23119.496	20977.445	26076.13	33603.195	7909.027	14336.535	15373.323	22538.203	34969.656	24667.555	13163.823	44113.082	14116.503	13804.068	15823.49	15977.224	15677.568	19181.031	26554.18	24090.6	20688.44	14078.629	10872.1	11258.448	14372.27	12431.383	14697.421	14418.422	17212.992	9076.893	22268.383	22327.002	9220.937	26726.332	14019.42	26228.125	30819.25	21658.332	56689.387	35083.94	18507.15	20322.24	24176.57	20076.314	15207.838	11602.709	23046.166	12370.586	20481.17	27843.498	27835.176	9519.573	16298.231	20081.451	26412.322	12729.924	17317.059	22177.145	24380.477	31649.63	26762.908	11770.326	16554.395	13533.88	39800.31
"200635_s_at"	2568.664	3060.381	3454.37	1076.7422	3533.9355	4672.0024	4236.2456	3605.2964	2100.1006	4417.131	1379.3666	2730.1248	1398.5143	3760.913	2205.5383	2703.6904	3174.6045	5804.7935	3678.7776	3242.257	3462.5974	2250.2153	3724.0388	2043.645	3721.8838	2819.486	4989.698	3935.781	811.8736	2751.5837	1452.7925	1305.5414	4303.3716	5602.451	2646.8003	3405.014	3300.9878	3662.9055	4101.9175	3353.278	2006.8682	3611.5955	2935.574	1599.327	3153.4731	1853.3744	3560.503	1142.9875	2766.004	823.7474	2110.0005	3244.6382	2999.322	2667.922	3550.3623	1882.1084	2582.3564	4668.1914	1187.1852	954.9624	3549.2544	2754.0706	3892.1233	3154.318	2559.2888	543.8535	4521.0757	4127.406	1636.1807	4849.515	2242.5671	3234.398	1992.3279	3364.674	2530.4844	4429.78	2236.128	1440.6683	2443.6968	4065.3447	4208.676	3240.3718	2980.038	3371.0684	2691.856
"200636_s_at"	7051.4634	4668.6094	8053.0264	5543.8486	7193.063	6389.978	7783.5386	6338.958	4390.9844	7740.021	4503.463	7989.277	8451.138	6629.4023	5423.645	5632.4185	7253.0854	7467.5283	5887.5933	3687.177	6885.965	6696.1147	9428.383	5843.565	7668.6074	4113.266	7243.4604	5388.389	2988.6265	5719.329	8171.0864	1821.5143	6864.8076	8853.897	4342.637	6092.272	6086.485	7880.562	7329.318	3919.5278	1907.3527	8640.632	6312.9155	4066.0322	6753.0854	3258.292	3975.2173	3969.7354	6335.863	4009.1724	6348.3423	4513.8184	6072.2017	5636.5317	6289.8047	3646.4648	3556.7104	3824.6992	5492.306	5046.447	5040.5776	7090.8555	5517.146	6849.6855	6880.458	1576.6705	7958.0835	7046.6895	3140.4517	7338.787	8380.6	6646.145	7837.1807	6105.4087	6921.573	7800.3467	4226.4443	7136.2256	5286.8257	7112.388	9877.958	5538.942	5143.949	7100.284	6025.041
"200637_s_at"	2698.3108	3501.311	3358.911	1526.7019	2544.5964	5716.2954	4839.4116	3528.4224	2404.781	4419.6167	1518.675	2076.6174	289.14142	3487.7588	2938.9487	2744.0461	2994.2327	4356.659	2822.0872	3185.3596	3273.8284	2940.8125	2652.3054	2436.4626	1878.9045	3782.1418	4490.461	4244.4814	1032.2473	2828.8237	325.1961	1065.3557	3344.387	3965.0496	2613.208	3109.1238	3041.9468	3198.311	2818.6548	2862.8684	1509.2832	4444.905	2814.1309	2200.4436	3755.7754	1565.8105	3865.186	2515.9412	2220.6738	675.59955	2004.7686	3588.3694	2728.543	1909.9016	2843.682	1993.1285	3476.7012	3285.5354	258.86224	352.70297	2964.0576	2903.4763	3511.4517	3343.3855	1980.5504	1267.9822	4442.6646	3806.5073	910.9182	4232.4536	1995.8564	2637.232	2027.0823	2134.7012	2272.6443	4171.8164	3010.0322	269.592	2178.6614	3963.3213	3668.8535	3940.903	2054.4585	3349.4116	2006.1173
"200638_s_at"	12300.627	15077.384	13272.715	13425.67	19353.195	11266.766	16002.674	16715.297	20406.758	13718.19	18934.164	15616.459	19197.404	15017.939	15886.173	15258.655	10972.251	12632.623	17718.799	16080.095	17533.691	10641.578	11383.741	13524.988	24209.182	13423.812	14599.678	14120.535	12478.071	11283.814	18179.254	11814.209	12412.238	15431.8955	13743.734	19897.445	20324.52	9143.826	13113.188	14407.973	14461.857	12408.897	21019.328	14819.916	11603.957	14472.055	17567.607	14687.126	8925.703	12055.061	14006.489	18449.137	18325.527	14949.701	15959.67	13025.834	35101.855	15350.846	10665.023	11724.422	13861.506	12237.849	9562.72	11938.183	9264.985	12541.708	10461.633	13567.219	9132.275	21686.86	13743.6455	20535.97	15966.262	13008.787	14934.086	17565.064	17483.367	16143.479	14518.084	16121.715	11704.949	9531.629	13162.132	22044.803	13076.766
"200639_s_at"	14840.935	13810.713	16311.664	16425.66	23489.771	8341.141	11584.992	18390.926	16691.47	13486.099	20581.162	21116.518	33426.664	11113.461	14435.112	15221.44	12900.583	10052.132	20426.365	16006.928	17170.076	10336.376	12234.635	11069.453	36960.324	16913.924	12547.959	9974.857	20304.627	9823.341	46762.688	9518.071	13481.867	13553.865	15215.711	19023.729	16900.332	11644.876	18816.986	12090.643	7683.685	10243.287	16004.33	13360.151	9737.056	9892.555	14267.1045	10530.441	9913.615	18327.998	10018.089	13215.143	16395.695	10154.76	14484.651	13777.527	23990.125	10242.713	30905.102	22053.8	10927.421	10715.027	16026.457	12316.528	8962.765	9824.509	6935.782	14885.3	13547.651	27229.316	17878.254	18778.29	14667.02	15053.926	19661.621	12151.333	12306.372	26783.062	15755.39	12310.903	10261.239	11775.135	17183.13	27520.506	13360.619
"200640_at"	16714.434	21152.59	17523.916	21386.709	23594.973	10913.702	14172.211	23931.57	29805.523	19598.58	25568.375	22461.596	32871.08	19482.824	22394.055	21612.016	17484.492	17685.988	28606.97	19064.303	21364.246	17871.914	16177.782	20127.129	32597.904	24894.623	17290.527	16349.195	20253.447	12285.564	35248.336	13184.524	14265.892	17550.08	18644.742	32288.234	19785.424	14943.287	19397.172	21815.266	12673.956	12945.573	21874.613	20168.209	13139.163	19142.445	19857.096	17022.758	15693.961	24919.35	15103.19	22983.76	28722.695	17389.533	15978.459	21992.68	38247.08	16919.875	26046.43	29649.254	17257.52	16576.701	20020.309	11745.294	11167.757	17539.416	12655.967	18259.426	17028.666	37853.36	25481.947	27107.13	18439.309	18195.805	24480.645	17554.004	17537.527	30538.559	19908.205	18168.314	18660.213	14007.249	19159.44	28070.658	18830.74
"200641_s_at"	7842.863	15948.48	10971.099	11418.652	10880.422	10528.938	12785.158	15752.497	24892.416	14697.568	20562.18	11017.007	5139.4478	15584.693	17246.754	15502.037	9097.16	9549.772	14449.886	13557.02	14021.03	10496.339	7512.8203	10541.525	6181.6025	19821.768	13117.439	12690.885	7263.2666	6268.6704	3534.247	9193.1875	8670.328	12524.373	12975.74	23098.725	17378.13	7811.39	11017.463	16291.799	17324.639	11962.727	21135.014	12683.33	9724.353	17155.488	18449.738	13639.215	6086.6133	5022.5054	11866.895	20211.57	13091.177	11147.916	12975.882	10082.861	35260.484	19264.213	2386.7422	4088.999	12701.331	11977.58	9350.038	9487.678	6632.3384	12163.535	11800.316	14961.833	7299.9897	26183.004	11770.772	20110.385	9039.88	8253.032	12289.414	11928.918	16771.895	4057.816	11816.623	12684.917	11256.673	11870.387	8991.8955	20659.865	11104.188
"200642_at"	21990.014	27752.727	27913.549	24844.06	40244.613	28705.441	31532.178	23173.59	26279.695	20261.832	39327.46	42222.957	34539.977	22876.895	24640.303	26533.588	21914.566	22837.748	27780.254	31109.283	35773.582	38894.984	21409.195	32484.71	47357.656	37862.58	34627.42	25832.035	23635.03	34767.645	45162.008	28080.295	29697.443	34844.06	35931.062	39363.203	36594.625	33284.074	23382.639	29932.053	22245.527	39792.93	36260.71	35664.76	36721.844	33521.81	34308.08	25363.578	39275.098	34877.2	35739.293	27443.23	32132.613	31430.12	32361.695	31262.775	28114.121	20072.031	33703.367	29387.182	33110.234	18901.047	26411.154	26795.75	39101.285	23786.271	33999.38	36270.574	31375.85	43905.832	32194.11	35743.46	38904.234	30359.49	25365.576	43766.633	28860.361	45745.785	28689.406	18389.713	35916.402	28654.594	33344.375	35759.96	22067.32
"200643_at"	5480.475	4950.49	3817.1658	5258.4224	2813.805	5004.957	4416.852	3018.022	3425.823	5729.643	4451.878	4609.328	4571.269	3598.3018	3647.8843	6457.123	2721.3457	4421.4478	2878.666	4740.8813	4423.9	4623.075	3975.8486	4804.3013	3874.4807	5859.193	3653.6033	4303.494	9992.717	4055.5605	3193.2686	8730.816	2593.0698	2194.2363	2313.1602	2831.4905	1989.2051	4749.762	2809.4104	2633.8252	3919.336	4405.735	3574.0625	2449.9023	1820.1571	3876.1545	3923.4749	4327.5312	3797.46	634.8381	3366.3718	8241.444	3715.4985	3185.5916	2771.1372	3967.1147	2494.7751	5176.4844	7556.815	5059.055	4249.236	5713.51	4849.02	3169.9785	2222.205	4501.6133	3145.0461	1304.1775	3594.704	4507.37	5756.8506	2925.4497	2769.2266	4052.879	2983.642	3614.2422	4047.046	5298.423	4900.69	6308.3687	3932.7058	2147.096	3094.4417	2614.3396	2773.482
"200644_at"	42281.89	43148.09	21899.854	15629.983	35498.516	16959.68	6149.17	21614.488	35609.945	37600.246	21454.441	29052.664	51007.824	45032.957	24516.773	9531.365	39763.52	25669.459	34768.656	28301.21	21316.352	36081.21	41120.996	33675.176	20509.22	22014.668	15416.218	20163.688	10805.828	22074.564	31493.412	5851.053	29907.055	31447.19	35486.117	36046.24	28729.209	39782.848	42037.805	28276.783	24730.725	40518.688	29240.467	35083.734	35633.28	30072.635	27068.502	25910.42	39214.26	37104.17	35967.477	13015.767	26864.451	33532.79	40831.516	11267.29	24107.51	42123.09	20943.973	37424.3	35082.957	18386.688	20272.326	31344.904	25168.275	32238.125	23159.496	25475.764	27576.805	17661.0	18116.535	25103.79	29528.277	11051.861	33467.395	32148.268	37969.535	40567.562	22282.973	17727.967	43558.94	44953.496	48443.008	33236.13	20180.52
"200645_at"	30488.898	36359.473	26105.393	34849.992	41162.87	22007.826	32523.93	30288.863	38552.363	47309.895	32550.516	36819.164	35227.1	35648.33	20181.242	29187.432	36024.61	30234.887	35123.363	33343.17	29906.346	41478.875	22578.504	37833.69	32868.92	37071.203	39525.777	28546.52	39057.016	36664.055	38583.92	44301.773	35222.992	39062.902	36677.0	32819.316	34134.773	47118.76	37537.324	38830.52	68335.17	38747.926	25340.17	31146.2	36690.52	36540.04	37972.363	21126.545	41619.668	47052.145	36556.008	40119.348	34128.117	42327.6	35551.66	41870.875	33459.8	37447.973	47586.28	38049.293	41823.344	26768.54	31959.762	27361.059	28670.596	50747.89	29689.146	34944.785	40269.34	26414.88	34287.957	31107.506	35458.406	30202.238	41438.105	28359.535	24280.37	48074.605	39494.742	30861.621	36043.62	40903.348	44105.516	29119.607	33760.11
"200646_s_at"	3552.4082	2994.7312	4535.5073	2212.4075	2343.2888	5079.3423	3403.6958	4086.295	3536.4126	1736.1093	1267.9973	2016.2838	418.71695	1832.1576	1216.8348	3387.4814	1476.0283	2450.8057	1639.3588	4901.0464	2823.4773	1402.7867	2009.5448	2709.8767	1600.8583	3569.6917	2829.3098	6588.406	5337.1724	1709.8243	502.9607	6560.542	2340.49	1802.4733	1477.4022	2558.0298	2275.3015	1828.9617	1760.0365	2515.6467	3897.0063	2861.3706	2441.4255	1763.6415	2051.1194	2398.1982	3444.1394	1065.1024	867.6344	558.1889	1323.1857	3981.4321	844.09546	2503.36	1183.083	2712.5273	4712.8916	3783.5208	517.66425	520.3178	3231.0469	5570.481	4321.0557	2658.5615	1057.4122	1517.8134	6047.941	1440.2126	1301.238	3473.115	2056.8633	1358.3372	1305.5913	1598.2733	2210.2563	2230.463	3498.7961	884.57086	4353.0317	3817.2725	1745.682	1899.2859	1342.9761	2176.2776	3158.8857
"200647_x_at"	19456.43	7465.9443	22431.133	10164.29	17983.549	14701.172	9654.86	6873.378	14425.923	14157.206	8891.398	13438.104	27651.06	6902.0425	8311.036	10648.56	8451.562	15457.736	22211.367	15886.683	14585.101	22845.979	27107.469	16221.551	32364.234	8756.285	12337.973	11159.552	15746.0625	23227.857	16364.885	20763.852	7923.5796	7927.898	13032.183	12060.744	13987.246	28873.904	9173.27	18439.562	12053.671	12366.465	6475.602	11922.327	7726.0454	21792.773	9369.99	20695.668	9474.604	7747.595	20022.924	6641.4717	24448.395	15941.477	11342.411	20902.098	13128.11	16428.268	27583.553	26980.445	10915.718	14083.786	11035.342	6127.2007	12896.352	21115.225	19335.342	5630.525	23121.26	12146.602	11050.767	9745.79	11660.701	23544.766	8889.187	14494.22	21891.568	16559.59	6968.195	12178.974	7740.85	11003.739	21111.652	7479.216	8456.753
"200648_s_at"	5332.271	22062.842	14058.815	12851.858	12120.903	21854.635	27490.834	19293.877	27104.31	16679.691	24895.688	15989.016	2681.0378	28256.758	13984.557	13919.967	2602.9077	9476.875	28629.104	29453.596	31613.322	34305.445	4251.967	9674.229	2352.9233	17809.023	11280.306	21427.82	17774.385	10880.023	3406.5803	61586.484	19012.951	47336.69	23814.293	26929.15	34907.836	17958.924	10035.253	9610.42	7258.631	20048.504	44570.293	11545.63	15949.41	28300.934	34595.754	5074.6895	8646.179	1881.1561	17542.773	25604.248	12272.379	7276.1865	12556.389	29048.162	22027.607	10889.558	4564.6807	4490.917	22686.193	19206.562	12938.053	14447.323	4878.529	9969.66	9645.795	11886.464	31443.973	44416.016	20836.227	32191.129	9020.897	10999.313	13234.983	7405.669	16405.143	3044.3176	25394.19	29509.947	6221.961	14019.023	20990.7	33522.332	44341.77
"200649_at"	10101.051	7005.49	9966.837	9263.933	5746.977	12180.276	9208.356	9288.739	7076.693	4575.181	6790.6997	5183.855	5387.8315	4590.366	4896.242	9099.699	4596.3906	6977.8237	3990.1409	10196.851	7249.3887	3425.5457	6465.849	8097.221	7510.2153	8482.431	8032.627	13947.282	14471.959	7858.631	3929.4722	13088.3955	5021.326	5250.8584	3815.9285	5029.702	5424.3115	5716.704	3311.3372	4622.197	5475.462	5890.3013	4177.541	4794.4883	3915.1143	4002.4333	7789.3516	3268.8828	6747.276	1602.542	2917.957	8144.3403	3869.3901	6112.9644	3934.0547	8568.748	11684.863	6013.784	8510.389	6200.568	7145.6255	9504.043	13342.291	6634.0347	4092.887	2136.8838	11477.659	4758.151	3482.6313	6510.5728	7347.052	2937.6553	4699.957	5704.2183	6126.7393	6280.2534	8302.734	6158.971	9999.794	10062.532	4511.527	3780.452	4159.033	5602.0947	7690.6714
"200650_s_at"	53562.16	27784.904	40330.473	46693.855	25210.977	51967.52	61289.516	38591.707	12047.972	28262.557	25473.969	26148.24	44358.51	13701.665	16780.797	56493.36	12833.051	28680.629	23807.166	36470.223	35087.164	30128.33	21373.617	34087.453	33074.406	26648.318	21300.482	32217.977	46248.81	44801.59	38384.63	71370.5	16709.736	14028.329	16388.938	26053.674	21056.709	15591.479	14674.719	31682.9	12343.345	16297.366	22390.592	16566.016	21865.445	8566.785	20987.309	38714.504	20703.852	17858.98	12215.594	66334.62	25733.805	16135.405	12327.782	47237.34	11592.303	61252.61	61291.0	60917.96	12745.006	32714.926	44660.867	27327.908	53862.24	5666.2495	40340.227	14251.63	15106.307	42320.168	68635.82	14262.581	28031.57	52240.598	13408.48	19359.428	30932.105	59621.723	50054.95	71715.28	27971.941	15942.146	18735.041	23856.395	55719.04
"200651_at"	43312.953	35215.62	38907.125	53747.812	28025.87	25608.465	34809.43	25680.479	43724.15	44413.5	30175.586	28658.361	37069.586	38605.094	27945.125	36866.61	50748.145	39796.414	45707.145	30521.076	28114.262	47614.438	46413.35	29666.992	17822.36	29539.672	35232.734	38352.465	49042.16	39974.4	21387.49	50148.613	28728.172	36942.18	44560.254	25871.875	29193.686	91143.04	70764.805	76785.94	55793.03	45451.395	35290.78	33750.047	26112.627	53491.105	23574.162	75930.47	36677.62	54268.85	82271.4	34975.043	39250.566	56977.06	27269.902	38270.74	49141.043	39669.047	58234.465	36156.39	39193.176	43520.64	38455.35	36096.87	51373.637	68408.43	61607.566	38060.406	53803.824	39213.164	45826.824	29378.26	29924.342	34282.9	54843.58	24219.72	43799.984	32948.2	46150.9	51537.95	45206.734	89310.44	54714.555	18465.082	54771.426
"200652_at"	16698.564	13989.556	12241.419	14785.644	7161.645	8960.439	8317.914	14238.435	12824.842	12285.262	7157.9297	7402.531	14795.682	9741.792	9768.899	16898.6	15830.013	15521.701	7551.07	7928.6685	6743.2744	9979.541	15714.153	11016.748	6636.2593	6355.561	7373.5117	9470.911	13327.381	15289.575	8410.059	20705.64	6203.441	8402.379	7913.743	6134.9805	6571.4404	17497.596	12383.031	17032.092	11615.019	7699.804	6737.1367	9924.741	8165.6836	11960.533	5355.8765	21821.13	9462.555	17051.734	22351.102	9365.734	8232.532	14458.635	9341.54	15142.693	19855.875	8623.726	12651.421	15920.682	8063.1914	13529.004	13999.218	10274.122	10154.445	12572.77	13713.77	5755.0576	12418.892	5805.239	13478.106	7591.9995	8345.407	9115.613	10863.092	7760.3027	13298.196	14410.95	11091.093	9551.348	22340.928	11999.417	11236.155	3937.7432	12217.136
"200653_s_at"	18241.975	9511.657	20469.133	16358.339	36520.383	15073.171	9752.945	17184.693	6135.3696	15044.096	33843.34	30140.738	37131.484	34780.75	28977.236	10232.769	31632.684	18914.373	33414.305	25586.92	31177.713	25442.45	13214.98	14913.734	38097.684	29070.652	24012.209	26913.484	25597.326	25635.182	58595.297	15022.685	23277.908	31428.549	30568.703	35744.824	29630.373	16220.164	20162.06	12350.307	29293.52	20370.252	34518.94	44672.043	21559.307	18675.621	29000.727	21210.447	29292.562	26978.146	22150.832	24134.502	43530.242	22084.504	38358.15	30774.492	20590.215	28669.363	21063.504	29692.01	17583.691	18100.361	23414.668	12479.3545	25690.943	7659.598	21024.645	23524.137	25254.531	40132.13	20622.627	34273.88	39280.793	27234.977	16267.8955	18371.191	18374.041	54996.656	11736.627	20392.777	12202.827	14946.782	30308.477	37670.434	22715.54
"200654_at"	32577.922	35878.64	36104.758	36918.08	12481.784	33821.426	40578.31	28304.586	22631.473	20549.602	15375.262	15867.204	26033.379	16428.324	11497.179	53807.7	16428.977	19669.049	14076.268	22745.844	21312.492	17576.678	28645.242	25275.48	11909.911	17148.838	19938.88	29896.205	46000.44	32969.54	14448.645	62123.38	15265.975	15406.803	11317.64	12097.562	13149.242	17295.102	18857.031	29690.908	18860.633	15975.729	15323.713	15116.485	8929.569	15438.008	13789.45	34821.18	22236.791	1100.9042	10845.804	38984.945	11580.708	19430.652	12655.961	30606.613	33780.113	21391.346	51535.668	31665.57	19532.672	35009.523	31643.047	21916.502	32473.807	12435.626	27615.709	11975.6875	21561.973	17563.47	40162.883	12708.848	20105.521	20719.438	18769.453	18066.922	26356.043	31168.693	28199.77	35505.984	15705.139	17162.965	11666.22	9882.84	33342.402
"200655_s_at"	21257.13	11836.066	30911.205	23647.057	30546.107	14994.253	9574.328	20400.326	8244.682	14454.839	26860.576	29379.318	34067.914	34467.94	22879.959	13936.834	35161.42	23351.1	29894.012	21565.432	28602.414	21744.467	16942.336	20876.717	23612.959	24276.818	20577.111	28740.406	22717.37	21886.822	41232.066	13615.044	25947.176	24474.617	28706.076	26947.617	28028.19	15321.027	21076.727	14511.998	15394.308	24753.748	30507.916	27186.781	24256.14	20264.777	26621.768	26578.723	24832.76	22190.326	14770.36	15341.425	30850.969	24100.568	20046.287	19998.592	19116.688	18569.271	32022.395	32996.535	23874.613	25431.812	30088.057	20454.113	31635.896	8066.486	34627.99	17572.19	22106.1	31807.621	21448.977	28155.488	30210.469	29420.725	17542.883	18013.234	20597.885	29534.98	18788.451	19596.3	15203.884	14975.779	24488.705	29548.564	27806.016
"200656_s_at"	10083.345	16446.83	13040.199	11334.171	3380.4304	16536.924	16925.035	9343.906	9278.264	7278.8555	4796.9023	5534.3296	2863.004	5729.3154	6645.1646	22109.316	6149.016	8525.815	4187.658	8180.0576	7919.2656	5663.0093	10042.757	9272.527	2429.0486	8653.126	8290.496	11378.493	16640.107	8439.255	1477.4758	20719.4	5955.1875	5497.9824	3962.1143	4343.458	5788.081	5646.8833	6997.843	11802.732	11516.479	6720.586	5687.2485	4678.636	5727.344	6838.137	5721.138	8978.281	5660.0493	886.86383	3556.846	14909.766	3222.77	5564.316	4793.9067	8368.725	13862.465	10277.792	4028.4412	2927.6577	7408.8877	15636.411	10368.371	8343.591	8802.657	5754.3726	11353.706	4756.016	6737.23	7623.111	13519.011	4733.8154	4707.2764	4971.792	5864.7095	5879.443	11496.421	3198.9314	8859.593	11924.884	5967.67	6912.9844	5038.3623	4087.812	11441.814
"200657_at"	21935.525	23032.506	25634.87	24865.898	18792.254	32696.344	24199.809	21700.975	32631.375	20046.674	18714.154	18463.521	24772.62	20558.004	25837.578	28462.395	29936.87	19789.594	21933.664	23335.191	21748.69	30426.463	25503.56	20430.195	24793.598	21498.684	28304.264	27974.594	19482.143	26623.059	21657.52	29511.791	10053.765	22713.512	19899.004	18010.7	16467.764	20144.562	29225.902	51238.992	38857.355	21024.055	20624.312	31415.838	25244.115	35120.42	21421.963	42032.234	17897.984	29296.43	33642.15	21001.504	21746.365	32091.883	27723.096	26031.838	24601.465	33897.875	21324.746	26169.629	18589.668	25513.346	33142.36	19368.814	26471.877	29324.98	25083.44	21626.986	33218.965	26536.867	19821.404	19597.533	25913.89	27369.506	28532.14	20832.625	31238.34	17847.902	16942.723	24649.328	17111.773	24463.363	14993.147	15708.85	37275.62
"200658_s_at"	4900.4473	5334.64	5127.262	5487.5786	3658.475	5102.752	3940.287	4571.849	5227.1914	4489.8203	2855.9077	4174.7266	2591.8052	4625.865	3688.9385	3285.2554	4256.8213	3334.196	3622.7244	3852.701	3223.6045	4705.563	4998.484	4513.171	2560.0615	4153.2065	3459.8982	5643.5977	2734.7607	4488.02	1428.3374	5268.414	2728.7983	4021.3286	3528.281	3062.7766	2691.2666	3775.2778	3427.4543	4502.5596	5549.3096	3562.448	2737.1821	4874.559	3529.9565	4409.2188	2868.3513	8378.032	3769.0042	880.1804	3192.5315	5861.3804	2276.42	4452.7275	2992.4983	3009.8203	4721.713	5972.17	3509.234	3485.5935	3007.209	4761.9614	4539.657	3723.7607	4678.494	3870.387	8633.509	3490.9102	5849.1714	3182.838	5079.3374	3876.197	2473.478	3168.9395	2553.8022	3398.9075	4943.422	2179.7266	2879.949	5514.5376	3807.921	3306.882	3994.08	2708.07	4581.418
"200659_s_at"	1790.2593	2403.2615	1177.6248	1665.1064	1492.7257	2622.7183	1775.5599	2164.7676	1682.727	1684.3788	611.43427	2396.098	2528.433	2117.7449	3555.43	1821.0381	4398.2847	2434.9749	2193.73	1829.272	1366.3076	2275.7158	2398.0361	1716.4583	1807.7979	1335.2847	1304.6793	2268.857	1262.9143	2275.9255	1410.4921	2159.7266	1645.4342	2039.9711	1978.7281	1279.145	1526.3912	1269.9071	1959.4558	2403.1067	2286.2356	1595.4464	1253.2428	4759.5493	2004.1677	1718.7732	1372.8558	5817.944	2422.3254	1507.3892	1658.5377	2416.5186	1765.5325	2700.252	1717.1652	2016.5145	3119.4553	2419.8374	2690.413	2781.6917	1975.1825	2463.8938	1424.2856	1810.3234	3071.9392	2428.8894	2893.0679	2876.0923	3607.7117	1155.1053	2326.6423	1852.0739	2114.067	1801.6377	1255.009	1602.5719	2145.6833	2365.5024	1581.7952	1701.8074	1571.3209	1652.3762	2346.287	965.6829	2380.3418
"200660_at"	6834.3013	3681.2764	13186.372	17815.408	2221.0286	17711.648	19366.887	10952.962	3602.5422	2760.3298	6720.122	2264.146	3033.5461	2522.4695	1748.7805	27993.1	1386.0586	9829.429	2721.1096	7973.76	3749.9185	3427.325	3006.4097	13870.617	1576.9706	5970.3433	9850.668	4925.124	40925.6	11230.987	2112.0222	41455.1	1360.7023	1493.4076	1209.4232	1231.4991	1883.3402	1367.0109	1171.9648	2863.9292	4193.3936	1226.2676	2457.4814	1646.1259	3731.664	993.1668	4249.3867	4071.9268	9022.999	1828.7528	1885.3591	13857.644	1324.5165	6683.275	1946.2887	17638.652	11652.459	4517.9727	41057.465	3727.7935	5627.771	7234.0024	11255.26	6187.325	5071.3325	318.2587	10462.553	1259.0957	2411.0906	5587.088	26900.125	682.7187	5507.0825	11953.541	3386.9111	2555.5208	8120.3623	3920.3699	16002.76	14060.892	930.20966	2103.9658	2727.5183	1602.234	9926.742
"200661_at"	5664.548	3994.1052	7571.459	9100.454	3766.2065	9107.293	5102.1606	5546.8306	7602.4536	4581.703	4654.927	3907.4478	2300.4048	3608.0896	4084.7427	14468.871	5022.0176	5245.46	4848.2134	6287.3843	4342.782	4983.8604	3016.2493	7405.7046	4569.7993	4975.7056	3084.4993	8522.118	8822.804	7820.087	2168.3704	12433.279	3360.4246	4708.192	3221.211	3333.6013	3019.301	2892.865	3259.7852	3638.2424	6598.633	3898.103	3932.5046	4014.8132	4174.1753	3441.5938	4461.1113	3919.536	6281.2295	1556.8026	3586.8296	10878.538	5470.077	6319.2246	4577.369	7401.5254	6624.3267	4630.852	10664.8125	2916.0515	5202.139	9517.473	10031.916	5331.222	9100.11	3230.0068	9711.842	3635.6472	4687.737	3860.9846	4975.659	3414.792	5096.041	5327.8755	4071.8535	3595.1936	5382.487	2714.263	8211.496	6133.7534	4869.2715	3362.2266	4069.0447	3254.5564	7362.553
"200662_s_at"	10999.325	11852.595	13873.583	11918.306	19390.023	9077.451	5580.934	11580.838	17640.465	16393.182	16678.629	15784.601	17348.184	14175.8	12267.481	8407.837	17640.256	5570.703	16437.926	11440.5205	13563.157	15424.024	13229.306	13030.57	32533.195	13769.949	11272.635	11878.634	7933.2505	13552.931	29891.05	10363.139	15746.683	16248.964	16008.375	19176.541	19637.666	16524.074	19515.963	29750.633	15129.816	15247.547	19058.979	13829.614	13541.885	20685.135	13802.008	16438.615	9979.332	19417.037	19430.184	14121.182	23306.6	15330.9375	10263.835	9262.303	13604.943	14595.5625	10870.626	11862.078	9847.753	11111.946	10074.706	14008.309	14724.995	19684.533	12247.805	14322.254	20854.312	20014.506	13218.652	23729.89	12873.841	13417.302	18454.182	13224.495	14322.49	15512.719	14673.741	5651.888	17070.818	16700.332	15493.312	21158.291	12284.099
"200663_at"	42610.37	33241.19	48763.086	48468.895	26091.504	60557.78	47629.918	33519.574	39206.742	26802.564	37012.406	31410.666	32318.88	28546.445	26696.791	44950.97	33565.465	39987.094	27759.455	42944.773	46594.055	32634.996	35839.54	35632.324	24010.602	49387.473	42227.87	54847.68	74155.14	52056.45	26574.219	70638.99	23262.754	24969.426	26925.67	20303.904	22001.182	25628.027	23040.45	28887.924	38735.844	23390.332	24506.096	26708.098	27809.127	25783.129	36231.047	51774.785	42551.152	23206.162	23648.625	59797.004	22583.637	43417.797	25514.904	64060.93	58123.12	33659.914	72191.54	38674.8	36378.117	55624.004	51031.44	28710.914	79512.93	22338.863	71817.92	33411.938	34623.805	38762.82	55578.91	14375.741	39368.555	42664.637	27330.021	32188.78	42985.297	31208.092	46156.633	47830.945	34355.65	29910.941	27281.232	21351.44	53537.77
"200664_s_at"	5844.436	4275.4	4653.026	10171.18	5646.3154	13133.631	21638.14	10618.945	7881.0396	4154.3174	4367.784	2883.0483	1250.3914	3344.7498	6548.194	8514.058	2880.2405	27176.518	2869.2554	6285.261	3543.0994	4808.586	2750.117	3464.449	1018.5037	7532.5015	8942.481	8102.3687	11535.636	4212.012	684.20325	19473.746	1757.161	5145.637	2336.6755	3177.1028	5041.883	2569.4592	2664.3909	6423.22	5781.1787	3082.0613	4256.3345	4198.742	5625.4976	3646.9482	3876.765	5636.929	4761.2285	899.91864	2884.5466	9799.443	2927.481	3547.9492	2621.0977	7081.08	7814.9375	4908.4473	1786.2705	1941.4924	5455.785	5188.351	6582.354	6364.942	6055.6724	69762.4	7064.161	3658.0718	3455.8733	8249.931	11644.787	2588.8118	3079.8777	10333.57	2457.2202	4045.1055	7769.3955	1201.1396	4713.0215	10920.574	5868.901	3329.2742	3356.4026	3232.1436	6723.7305
"200665_s_at"	39722.066	16401.34	41190.96	44551.18	10563.083	48026.582	38138.836	26381.084	39461.527	44430.945	17080.611	32914.457	28215.758	20898.066	13964.613	56194.023	20495.32	32190.943	44766.723	38250.36	42855.867	52769.17	21130.793	35697.133	9410.695	36960.777	34014.605	54246.105	67838.26	38181.99	19657.48	61138.625	48871.535	25817.1	54625.227	18471.752	48572.285	48677.812	29597.182	24145.57	29643.174	49846.72	20864.768	19665.93	40376.387	42470.273	38861.91	29991.582	35673.375	49837.445	34081.02	40483.31	18201.865	34673.445	22882.723	38808.297	66718.01	28987.396	49522.848	37086.613	38368.812	29671.19	46059.82	32046.688	89041.72	29478.053	47455.742	48304.168	50622.043	10858.665	39228.01	24255.088	53528.91	28588.27	28604.62	46199.5	40209.316	24183.262	43013.47	45016.57	33229.246	44593.418	54596.812	11581.982	42492.457
"200666_s_at"	11870.504	5806.3867	7733.617	16428.918	12575.294	15720.645	30370.334	12361.812	12411.627	6836.9365	9602.433	6566.875	7559.3867	6981.219	7559.628	10429.872	7979.8086	35055.773	7467.0195	9793.899	6573.5283	9103.904	7095.6606	7791.542	7067.5615	13493.909	14924.597	12134.569	19118.254	11355.026	8120.1436	25697.438	4383.2026	12888.301	6329.623	6949.2163	9207.641	5472.3525	6018.722	10634.669	8096.617	4914.898	7811.158	8876.166	8821.534	5925.7373	6728.7505	12587.528	7544.4814	7448.637	6896.9946	15708.282	7119.0005	7881.8184	5584.936	11371.844	10182.626	6365.151	12321.005	9308.881	12079.019	8181.9165	13134.605	9285.162	11910.146	62591.05	9888.062	5946.4346	7682.9897	13767.033	16288.364	5444.2275	10770.3125	19808.225	5580.0737	6906.032	10240.614	7884.3384	9355.345	14417.774	7282.9414	6411.6753	9482.593	6607.7886	16659.654
"200667_at"	7355.091	7803.611	6209.4	7487.803	6859.112	9421.995	7663.4893	7007.575	9253.934	7974.0884	6895.025	7831.7183	9475.197	9778.826	7679.5522	7158.4414	11850.064	6045.3984	9091.549	7130.1562	6560.566	8858.365	5758.3296	7586.421	9064.258	7865.355	8200.063	6379.2734	9454.056	9505.859	10368.374	9461.326	7383.04	7965.7417	8501.338	8523.382	6683.5522	8379.601	8706.862	5290.6914	9626.722	7396.7026	7706.7295	6435.2324	8149.6836	6675.8066	7744.5293	8171.1855	7212.2803	11232.892	8720.015	8223.296	8236.233	8979.707	7287.535	7969.084	8850.891	7842.2173	8963.421	8346.323	7248.693	6482.353	9062.627	7650.894	7037.328	7596.8237	5851.057	7644.1665	6920.73	9636.752	8711.71	8629.376	6065.9575	9705.39	8079.0913	6938.6724	7555.413	9382.3545	7214.386	5149.198	8651.118	7794.028	7770.8125	7737.9365	8740.224
"200668_s_at"	15403.188	14462.205	15923.977	19831.744	7983.961	22664.23	19818.273	13077.502	16977.973	15416.76	16103.891	15466.108	12746.259	17298.447	13295.6455	19624.934	16470.025	12048.504	14269.3545	15168.133	12848.217	13956.102	8911.318	15867.924	8123.8525	14669.613	15338.8	13708.567	19875.307	13891.777	9497.602	21247.799	11980.391	13023.529	13565.075	15090.387	13059.196	15282.256	12602.687	10146.037	16100.779	12952.369	15743.423	9570.5205	11591.568	13879.161	14582.944	13951.047	11003.224	15419.599	13809.07	17757.06	8760.43	12768.551	9626.196	15470.869	21838.346	15645.686	13049.136	12049.244	14053.729	14700.748	17381.488	16089.893	12591.877	13979.595	11764.932	11965.732	11400.27	20079.852	19844.963	12218.487	8648.279	15649.987	14077.001	11992.059	16745.174	8616.987	18548.518	12887.579	18185.004	14040.168	12813.144	13632.632	17225.055
"200669_s_at"	8006.5874	7039.1353	8928.275	9608.189	5465.4824	16744.217	11466.678	8739.538	10720.062	9304.313	8577.897	7023.2725	3552.1265	9680.985	8594.785	11626.9375	9022.253	7296.061	7120.712	9184.599	8997.403	8097.347	4807.407	7184.4214	2134.0208	8298.441	9483.255	11690.84	8853.254	6863.7363	3026.485	12657.565	7277.505	7142.908	6308.015	7448.298	8194.699	6390.067	9364.545	7893.7485	11378.658	7614.0073	8593.075	6365.7646	5990.954	7377.149	8732.284	7275.5405	5754.345	5957.7812	7956.5483	10502.89	4573.5767	8936.42	5892.1104	7576.674	14885.306	10661.952	4000.4263	4513.6104	8189.242	9080.635	8362.563	8930.981	6047.1157	10558.331	7799.17	8513.491	6527.9585	11527.943	10895.628	7859.4727	4444.6016	8469.455	6775.806	7069.6943	9682.143	2638.2454	9301.567	8948.976	9667.093	9408.764	6404.81	8924.769	10043.372
"200670_at"	3837.5957	3324.5388	3943.7954	5200.1353	2436.821	5997.1387	5573.7637	3065.0786	3098.4497	2555.8318	2938.4058	2999.9055	2445.03	2721.1313	3930.2942	3460.4087	2387.818	2201.0264	2521.1309	3404.533	2530.419	3667.0078	2056.5664	3645.4119	1872.9491	2350.1697	3097.7688	4285.6465	6601.869	2995.6697	2567.276	7326.1304	3232.423	2583.3286	2155.9114	1590.3944	2777.5518	2786.8677	2647.5205	2958.8936	4811.554	2648.3208	3046.307	1633.2812	3138.4314	2163.6843	2299.492	2881.6777	2816.9958	2847.6113	2156.9285	2874.7283	1490.2319	4193.6064	2005.0792	7784.1235	4139.126	3073.3723	3158.973	1943.2855	2672.3796	7318.772	3926.228	2744.4456	2240.7646	5850.754	3356.2214	3401.4404	2500.5059	4022.198	5577.0615	2437.3108	2843.702	3957.0205	2428.541	1948.5728	3819.5625	1895.8835	6155.5063	6180.285	2487.3438	2615.7415	2414.904	2456.915	2542.9326
"200671_s_at"	1782.2548	2165.9526	3548.5005	465.6536	2210.7473	3642.4407	1549.4427	2763.9622	2500.8767	4128.3135	2472.305	3164.988	88.79278	4098.006	3105.6672	1590.9944	373.03122	2407.744	3994.4333	4665.869	3269.8684	2538.2715	2646.358	2627.1958	91.189224	5520.1636	2468.5027	5829.649	1396.514	1477.2378	205.53548	939.47156	7418.0625	3541.6082	3980.8538	5160.476	5938.9185	3345.1477	4792.3213	2480.558	2846.6047	8409.322	5723.2163	3438.5215	3172.246	3618.138	8857.118	2804.7288	1863.1083	38.809433	3386.3472	3233.8079	2159.0825	1884.4738	2891.7454	1942.4799	2074.3093	3806.8833	16.08106	149.51053	5774.7437	3375.1733	1518.0748	3472.6755	1706.6366	3745.5312	3919.1396	4810.5425	3134.2642	4819.6025	1908.0323	6019.175	1365.296	2053.9011	1637.3154	5095.465	3788.9058	312.14154	3670.8418	2144.682	3314.8083	2584.2488	2578.0444	6187.2114	2654.0999
"200672_x_at"	5278.938	3831.1892	7576.1753	4054.0637	5270.2866	5642.89	4619.1553	7449.677	5518.26	7900.2095	7125.8457	8708.942	2480.0957	8188.8438	7222.0947	4662.787	2912.0933	7884.389	10367.729	8463.189	7030.4336	6886.553	7426.8726	6254.0474	2576.918	8660.669	5444.514	10244.184	3298.508	4778.447	2388.635	4340.9517	14515.031	8511.034	8965.971	10173.711	12858.79	7833.796	8924.474	5487.103	6708.3984	16515.646	9816.763	7998.5405	6076.9077	8108.7407	12007.192	7257.0957	6347.903	2854.444	6338.828	8870.201	7324.4575	4746.791	7443.528	4309.3096	6787.0923	8299.788	1186.1902	2248.3757	11322.233	6732.8813	4526.4697	7465.6953	6967.443	6951.382	8255.86	11048.129	9191.257	8276.308	5032.867	11101.021	5869.38	5513.6743	5014.489	10885.782	6099.761	2198.3416	6273.182	5793.7583	9970.029	6658.9536	6574.2354	10955.71	8189.846
"200673_at"	22031.582	22326.5	25274.434	31940.48	15968.628	18376.098	26776.473	18199.963	22085.605	20103.244	17791.111	17260.412	15063.539	14153.149	13758.749	30066.12	16099.463	21056.635	19497.406	19392.65	20373.354	22719.803	24090.244	19566.945	11576.725	15736.565	23223.889	24011.11	32658.496	27387.588	19711.506	32759.057	24919.756	28434.314	16871.059	15160.296	25188.326	19241.2	17164.14	11656.847	16700.646	22908.488	12430.219	16885.188	27137.031	16305.821	20694.71	20359.465	16282.881	28946.96	22104.594	22788.693	13709.079	24766.861	17509.465	29113.021	31344.69	17982.781	29485.729	20495.807	23491.455	21933.678	23750.387	19361.326	26242.191	17265.06	19224.361	24239.316	23068.941	12654.546	27903.191	14520.365	26103.799	22164.678	21774.406	25808.164	25665.06	14424.95	25558.402	22357.506	22203.758	22418.238	22284.572	15974.696	26287.373
"200674_s_at"	53513.71	65072.9	43964.152	65049.57	64742.438	37577.207	38504.883	44957.27	70009.99	48343.16	51866.273	44565.45	69253.56	62891.504	40331.574	55168.01	69440.13	48974.51	83233.805	44814.72	45421.85	67015.086	60031.883	61297.285	67078.05	48264.547	46743.066	43572.58	70392.14	56382.53	63333.86	80444.375	53452.566	65682.9	73007.625	55343.81	54208.41	114177.06	95474.734	103802.15	123460.78	63917.49	61787.043	68381.734	60034.812	71395.984	40236.344	101520.055	69523.64	137284.55	122984.55	64049.555	75053.04	78650.9	80781.97	65445.64	53132.184	81813.76	77415.36	65693.625	53555.41	50092.18	62007.59	48992.83	59860.387	92501.445	66678.19	68051.984	77255.03	51787.547	64805.445	54510.19	64069.2	59150.273	76348.38	42350.062	55545.406	83446.586	55823.773	62608.508	111691.27	113375.766	101245.44	41455.07	58788.59
"200675_at"	40149.65	20287.697	40044.074	34780.996	39500.125	35488.875	38270.867	27100.352	38778.484	26986.268	35758.902	36412.992	24539.52	45562.586	23995.094	35363.777	33484.71	36820.375	38501.367	39654.74	40334.73	41551.242	32190.994	45111.156	31386.584	35108.242	41017.934	37722.766	45699.566	45296.004	36151.875	43725.76	36494.574	40131.598	31779.533	23554.861	40076.547	36288.477	32409.836	42254.996	41604.0	42126.73	29689.156	31844.459	33864.2	47655.81	37968.996	30803.387	42448.44	10061.485	24651.686	32790.93	25849.943	36701.246	26797.83	42687.914	31602.547	37115.227	46894.54	28847.969	44356.266	37090.477	37509.14	26605.816	37837.742	42943.23	28571.062	21851.451	46545.336	28237.602	33657.156	28045.95	46408.7	32688.574	42449.574	52079.355	33317.3	47850.453	47148.316	37193.348	34066.906	32676.834	39784.96	26795.664	40602.086
"200676_s_at"	2886.291	2528.7036	1821.0023	1453.1453	5108.7153	1490.1635	1147.4022	2873.263	2666.9888	3951.2434	4302.0615	4259.004	4350.4985	2748.3967	2669.3481	1216.1041	2004.5425	3934.1453	3681.3489	3466.83	3401.3162	2510.0464	3996.6335	3690.4167	6564.3833	4315.7373	1554.1976	2460.2468	1531.3784	2450.8823	4325.0405	1548.1318	3044.4565	3521.2427	2877.9417	3923.9167	3000.1501	4046.7947	3353.152	2398.3372	2619.2878	3419.7014	4051.3293	3630.5735	2206.6238	3407.7327	3526.6116	1450.897	3168.7148	961.2941	2197.701	2619.2434	3000.6882	974.4405	2198.3132	1752.0002	2517.0159	2729.5115	3786.1357	2033.4358	4090.6685	3120.606	2001.8319	1901.5061	964.0328	3614.7815	2257.7288	3772.497	3307.6802	4576.0117	2472.5667	3468.0476	2391.3743	2104.1387	3702.2676	1933.8823	3726.0142	5918.8535	1902.5615	1905.1226	1260.5737	2546.5396	2453.4407	5282.4937	2013.4243
"200677_at"	33524.734	23975.965	27233.06	25818.97	13610.204	27341.018	22920.035	24477.0	30267.924	14587.506	12712.238	16666.848	17648.969	21385.44	19209.29	26770.32	18581.125	31760.494	24531.76	27966.666	21765.79	32252.674	17497.436	28632.58	11810.335	18294.604	20703.578	38724.094	30550.227	29375.406	18398.63	38443.516	41283.473	26270.695	28069.45	17025.672	29554.729	42337.305	30910.809	19832.256	21973.848	49551.535	18307.32	17068.424	35008.727	26236.178	23754.715	24721.611	26598.057	35030.875	34438.637	36233.027	19853.578	37841.867	24871.13	24184.066	27656.836	26161.824	36190.094	24236.1	42785.49	21799.107	31686.355	28765.092	29999.303	22693.303	38605.094	28622.686	27313.256	8882.916	33618.133	17389.016	31381.107	26636.576	26658.682	43639.17	24437.947	16504.314	30402.031	27986.646	31729.53	35973.188	28451.303	13077.801	38350.52
"200678_x_at"	6322.842	7878.383	10403.663	15933.376	5355.1113	14451.817	12645.939	10197.844	10042.07	6181.899	9102.086	5078.8857	5752.055	4443.1636	6984.153	14630.982	5381.3813	10484.625	5032.1123	11954.991	6945.2563	6600.434	5064.541	13584.08	3765.4927	8361.584	10352.178	10143.108	31376.197	12010.451	3667.7744	33574.895	4809.281	3701.8108	4419.6187	3056.7026	3812.3145	5650.8154	5205.773	7886.2275	13713.542	5946.674	4336.734	5833.6924	8327.379	6420.2676	8503.319	4325.4717	10466.782	2647.4456	6116.9766	14258.984	4982.405	9401.125	5333.5703	20539.543	15202.225	7827.9478	24925.746	9888.271	9347.553	11103.341	12297.598	6658.6777	10893.754	5737.724	7834.5703	7015.9526	7236.8467	5357.3555	8861.057	4872.8496	8268.329	8552.427	6327.338	5296.905	8558.553	6686.561	10799.044	7906.605	6585.713	6326.1235	5415.592	3725.4897	7765.624
"200679_x_at"	12678.745	16620.309	9612.837	14073.885	9061.737	9906.48	8218.328	10976.859	13493.765	12399.386	8460.655	9509.5205	7181.224	14775.2705	12057.806	9228.412	26904.844	12355.527	14031.4795	12586.296	11208.657	13457.803	16077.697	14187.544	7941.896	10328.072	15589.899	15215.792	11212.713	12524.047	5495.355	9221.154	15486.085	12413.34	19577.102	9607.837	11520.123	15916.634	17606.316	14595.678	10777.761	15652.552	9960.688	18569.768	14300.416	15455.991	10245.33	17294.336	19984.58	12670.886	14800.483	12146.353	12969.005	18346.73	18984.6	9834.132	16883.783	19117.832	7615.316	8615.676	13952.276	12770.299	8996.319	7993.247	12650.704	14881.451	12831.828	12959.18	14454.904	8332.664	11960.3	9796.04	7973.9536	15944.227	14218.131	13712.759	12407.16	5592.2876	11488.362	8218.466	15701.226	14251.505	18847.67	8919.242	16770.436
"200680_x_at"	54660.277	75909.08	39413.273	53572.832	39564.883	47630.02	33072.92	31253.139	52250.32	49063.016	42809.184	49776.74	42606.6	57255.14	43060.996	43544.49	59867.688	38071.105	60567.297	53151.32	47439.684	58613.043	51623.363	47682.36	34176.805	46340.2	57132.69	52935.67	53355.53	41383.387	41811.5	44893.32	56646.508	54116.316	64687.79	46986.906	49831.625	68209.555	59412.13	59984.01	82987.51	52029.71	45960.117	51483.867	53483.477	54265.05	55804.93	63115.164	57347.848	73538.36	56259.17	52449.02	53273.355	68026.57	51810.426	42923.453	63981.438	58383.258	55842.35	53452.22	46178.99	32133.555	42221.688	35740.883	55172.695	45398.008	44897.477	58454.773	57648.258	40250.996	47444.758	51583.867	42816.082	51733.914	53785.523	59839.164	52928.113	58277.78	46607.06	35834.633	67942.664	70129.46	59167.168	41388.836	62361.863
"200681_at"	11775.741	19661.29	17066.686	17993.377	15921.418	10910.954	9991.989	15457.597	20904.412	15497.562	13876.784	13696.64	19917.791	17674.312	19347.176	15927.348	21818.215	14638.592	21395.564	18379.23	13810.0	18191.47	15451.949	15158.307	20401.938	16359.125	12169.058	12726.032	9894.176	17944.344	21938.973	17967.979	18705.654	16318.457	23105.545	22113.977	16660.13	16643.322	19361.19	12790.734	20604.693	19357.576	14991.799	16423.473	20497.043	13450.652	17688.12	12258.086	13127.877	19909.943	17099.355	26053.586	20472.762	15957.217	15608.325	13052.744	17696.188	23800.87	16140.245	17686.854	15484.116	16718.95	11819.964	15114.99	11093.07	13120.227	13699.771	18051.086	20441.889	13383.565	18816.129	17203.236	13380.645	14032.842	12784.571	14928.445	17286.396	16133.407	14820.825	11784.598	19334.084	14306.098	19810.91	14512.345	14719.598
"200682_s_at"	10814.676	13318.081	11451.387	15360.691	8696.631	7237.7407	7657.939	13424.788	13219.276	12265.227	14009.405	14056.177	10454.266	9449.625	10130.924	8988.881	9456.149	10146.12	9660.675	12075.43	11829.236	10577.735	10537.176	13081.967	5634.5024	11983.011	8328.941	9308.369	14667.448	12018.345	9710.096	10374.29	11070.479	10440.79	10875.472	10608.834	10151.262	10643.957	8243.486	9999.6	9403.867	9429.399	10813.72	8008.7144	11295.319	10417.262	10689.5205	11034.427	11780.594	5705.78	7614.7456	8579.927	11055.754	8338.205	7220.876	10769.343	11367.955	12370.774	12048.992	8163.4146	12799.818	11369.116	11333.878	8467.765	6134.0215	9278.34	11818.435	7800.9526	9518.999	12116.961	14089.766	8956.326	10949.375	13435.097	10071.018	7640.158	13664.47	12121.401	12540.229	10594.329	7157.3965	6687.8657	12497.037	11992.443	10466.607
"200683_s_at"	7174.567	5605.541	5382.463	8497.181	5353.8086	5120.1973	3435.6003	9574.888	8400.608	8760.928	6866.048	5284.8696	4176.9077	7346.188	7681.3394	5129.6187	7069.352	6733.7104	5084.071	7305.274	5200.3047	6989.213	6287.1577	9415.597	2738.4758	8052.852	3211.07	6792.391	4758.6416	6200.612	4200.8726	4373.783	5800.454	5706.196	4828.3726	6029.049	5590.972	5996.033	5500.8247	4921.1826	4452.7734	7746.9272	5884.44	5164.0166	7794.8066	4718.742	7488.529	6848.525	7402.493	1533.7836	4217.3477	5360.8984	5237.591	3858.603	4363.5537	4749.7983	7921.629	6683.26	8098.6924	3829.3418	8449.224	7280.2573	5836.246	4540.7104	3367.6794	7974.5005	6427.451	6116.6436	6739.978	6916.343	5613.415	5998.9526	5644.193	6659.188	5436.4526	2939.7244	8196.066	5051.699	5937.849	6654.092	4417.87	4394.6533	5027.699	5207.3354	5782.493
"200684_s_at"	4088.7185	4183.2017	3114.7168	2821.45	5370.8447	2394.112	2040.4186	4648.2183	5235.2417	6000.4507	6301.2065	6007.848	4469.1514	3684.9548	3153.2024	2769.0132	2911.5889	4972.75	5251.524	5834.681	5373.823	4223.5664	4625.8853	4645.725	4396.2227	6703.335	3314.2307	4627.193	2469.2676	4060.0334	4503.341	1980.3086	4309.683	6440.3984	4691.393	6132.657	4470.703	4441.3945	4798.782	4260.909	3589.7126	5768.14	6113.6147	3696.3767	3856.848	4849.695	5369.5635	3214.278	3503.3303	1424.6152	2326.7114	3440.752	3586.174	1536.3875	2717.8105	2676.4126	4288.6143	4652.231	4359.279	2570.3606	6903.8477	4833.8	3542.469	2831.8274	1578.4294	5392.2295	3693.0215	4825.2773	4567.394	6621.861	3448.207	4926.13	3062.9387	3480.7102	4520.889	3293.2805	5975.918	4759.1533	3468.8105	3271.8936	2024.4415	2778.3677	4293.619	6850.864	3193.5676
"200685_at"	1618.8119	1543.3204	1229.2847	1008.68225	946.2794	978.5805	974.5705	745.9779	1270.8945	1050.0966	1148.9386	1040.6986	1933.2063	1836.0463	1982.353	1664.3544	2147.4177	1659.4652	1307.9064	586.7575	1258.6976	1263.627	2872.8945	1701.594	1645.536	918.0262	1401.1908	1638.9666	1106.7844	1538.562	2020.1865	1568.5074	1750.12	1330.9258	1815.8564	771.5781	1986.418	1098.1864	2161.442	849.5547	814.34235	1444.6196	1149.0396	760.9588	1692.0264	637.8537	694.4505	695.16223	1163.041	2086.33	1794.552	1182.1945	2125.9312	745.01	1330.8257	1149.5707	1328.7969	533.3872	1710.8336	973.1066	1555.1918	1002.77295	1030.7428	1013.4794	869.9795	1021.11646	846.0454	1662.2515	756.19116	682.7264	997.96985	1157.6436	1103.8517	1654.7416	3773.5305	1967.4053	1323.9819	1056.1816	925.7711	788.5966	914.4497	879.7129	2001.5541	1724.9266	869.6109
"200686_s_at"	11986.574	7999.1436	11708.794	9823.983	7731.5005	8450.467	10017.193	7304.039	11825.604	10882.74	6539.2554	8616.503	7809.246	8587.74	7149.8687	10306.077	6651.9263	8145.2656	6594.7197	6355.9585	7147.8667	12681.276	8110.313	7013.921	7050.1143	6173.291	11502.201	8680.433	7272.265	8059.521	8005.1514	6353.558	9318.071	6740.4404	8223.968	5542.6885	8545.47	7995.6235	10045.308	4321.9927	4128.5776	6960.707	5825.607	3339.9727	9213.954	4033.202	5602.937	6267.0737	6664.599	13197.945	10577.98	5404.164	7025.8174	6616.3374	9954.269	5402.3447	8178.1562	5855.535	10155.067	9013.304	7778.053	7445.273	8957.836	11964.135	7899.1045	8646.346	7712.312	7689.566	4108.521	3728.008	8560.324	5837.6577	8906.574	8555.289	13356.5	9657.677	8732.951	7513.2266	7962.377	7090.6997	8986.487	7218.6094	11159.225	8522.072	8243.166
"200687_s_at"	3758.4114	6966.625	4582.9565	4464.458	2964.3694	3575.3591	3275.0396	3547.0256	5990.732	4448.6875	2276.7878	2470.0286	4334.435	3202.6501	3692.759	3258.4473	4238.1006	5822.91	4081.2822	3041.7854	2393.0854	2860.782	9514.873	4872.2026	2679.974	2507.1433	2101.5054	3840.7495	3002.1987	3587.2764	2872.0896	3762.0718	4016.7266	3467.8687	4035.093	3373.826	3387.636	4627.376	4595.6914	5377.1943	4040.0254	4029.6204	2417.3877	3807.6382	4361.201	4368.887	3598.1038	3331.9954	3869.6	3785.6082	4704.5117	2887.6106	3099.304	3821.9592	3259.7795	3193.1106	3195.478	7086.278	4523.609	4662.885	3995.0652	4806.0483	4788.907	4627.519	2240.598	7524.943	4084.3547	2922.5554	4726.9727	2735.818	5701.5913	2713.5989	2470.2307	2097.678	4439.431	3393.912	5088.438	3509.4084	3711.9333	3660.7961	3569.412	3971.3865	4498.558	3035.532	3723.7327
"200688_at"	1857.3273	2442.1313	2324.3608	1312.3468	2376.6272	1918.4999	1237.9395	1469.1578	2081.2302	1550.4288	1428.5703	1847.4755	1526.4365	2566.9146	2945.136	1132.9913	2293.1655	2067.2441	1134.6764	1730.3508	1669.1213	1945.8906	2247.443	1918.3964	3767.497	1407.9075	1516.7108	1837.165	1223.3816	1847.1392	3066.4165	1380.5907	1584.9921	2499.1157	1508.5785	2560.7822	1885.295	1812.0879	1572.9753	1588.792	1979.4078	2260.9243	1812.1898	2084.562	1802.1954	1880.0386	1792.7493	2247.382	1841.387	1641.2019	2067.9797	1334.6058	2544.2715	1618.7295	3057.5493	1579.4904	1443.7434	2688.8142	1046.0931	2897.5476	1375.8064	1858.0598	1605.5869	2570.117	2172.8333	2210.046	2283.3718	3572.001	1832.6552	1931.9125	1149.7273	2308.575	2294.9622	1913.3932	3018.0435	2561.1953	1823.5658	1433.855	1184.302	1458.5583	1607.9042	2753.1978	1564.5752	1561.3276	1079.4331
"200689_x_at"	56563.117	71941.28	35101.97	51958.47	43763.504	36085.027	40342.277	33346.375	76810.53	62904.164	37235.23	39086.645	61116.008	37488.08	38302.492	56002.56	60094.523	45686.7	80093.75	42641.19	35121.598	62581.227	54954.582	43073.727	44476.8	39912.633	47512.223	42722.926	72272.98	48473.09	57338.734	69487.37	45591.082	62636.56	61929.27	52404.766	43832.477	107039.1	72092.08	79804.6	121808.03	64977.105	47660.39	45421.438	60283.0	69827.98	33866.55	76159.44	49564.176	108893.58	95971.09	61105.055	58145.914	64932.668	69902.29	67697.35	54389.348	50727.773	68169.89	55955.63	60586.504	53213.15	62031.86	46629.2	66129.74	66235.22	43345.883	64928.254	51217.953	25821.555	49107.387	40685.605	58167.805	45753.69	74379.97	42399.785	45671.35	58133.457	64371.08	51638.11	68119.98	94692.11	86175.24	26738.176	58864.535
"200690_at"	2093.4976	2255.49	2761.6406	2023.7803	3393.869	3145.7612	2333.887	1559.8334	2961.4902	2164.9783	3374.244	3631.9287	2950.4375	2612.0857	2263.6992	1447.3937	2325.5864	2008.7983	975.6727	1572.3267	2419.1277	2829.7615	1781.1927	2237.7642	2336.864	2466.13	3152.9165	2951.9917	1748.8707	3194.2952	3572.3887	1519.0957	1898.3364	4430.98	2924.6946	2596.4258	2585.1501	4015.2786	3009.7202	3376.6304	1913.5773	2971.1392	2740.3894	3276.0493	2031.7272	3125.0276	3175.4011	5061.558	2152.6975	2798.3718	2252.3835	1169.516	2141.429	1506.684	1775.2579	1712.8962	2566.4958	1360.4188	2668.833	2903.8975	2772.445	3272.8274	1692.6152	3579.6804	3180.406	3362.6997	2082.8083	5595.7915	3822.3574	2417.6091	3445.844	2287.445	2572.394	2759.253	2703.7224	2037.6256	2398.8606	2662.4478	1560.3312	1742.7236	1993.9434	3030.871	3265.536	2347.0413	2794.0742
"200691_s_at"	12793.971	8512.908	17811.705	10419.395	9073.095	13537.454	11966.739	10866.846	9208.242	10014.7	9194.927	10795.554	10888.323	9813.847	9921.509	9494.76	15414.556	13278.865	9132.678	10888.617	10832.3955	14193.317	11420.101	12114.9795	15162.818	11557.957	10045.317	12647.6875	8228.445	16360.404	11746.282	11112.044	11419.785	11036.672	12348.706	10933.56	10073.34	11072.664	14585.062	13297.123	13232.483	10377.8955	11091.111	11462.467	14766.466	13733.558	10635.559	13162.564	12936.632	12340.239	12019.445	13660.933	19247.852	12691.344	7648.93	9372.78	11151.192	9653.493	15251.123	14009.738	10541.504	13807.505	13222.199	12973.0625	25644.656	15924.865	15760.535	14283.849	13956.924	14768.846	16544.213	12955.761	12426.573	13822.189	9457.159	13610.224	11321.404	12836.005	8246.735	11426.104	8602.561	10200.25	12127.311	11445.587	10467.542
"200692_s_at"	5756.5815	7417.7603	8185.186	4792.4795	2623.9666	7947.234	7727.463	4255.6416	5590.8794	5754.349	4877.4434	5812.5654	3271.3232	5194.876	5643.5103	5409.4653	5953.559	5502.9565	4897.9204	5883.769	4979.8154	6812.9614	5680.977	5091.698	5330.892	5474.5537	6504.4434	9943.455	3468.875	6352.0474	3399.0742	5755.0054	5136.505	5310.0264	6109.159	5580.6553	5021.906	5513.586	6735.175	7966.6245	6583.8145	6007.7026	5698.753	4523.469	7965.285	7759.441	6240.113	7317.885	5403.2437	4947.4644	5552.997	7528.468	5520.001	3660.4587	3279.4478	5380.469	6520.756	4444.2075	3836.8025	5103.5034	6256.4453	7453.5356	7243.544	5850.9204	8478.328	8521.937	10575.203	6118.2163	6451.2734	7582.7534	7586.4917	7108.8823	5375.102	5162.4497	4917.6343	6130.0273	5804.719	2158.1658	4460.7124	6832.3013	4053.9397	4500.3477	4324.3936	5297.5757	6136.153
"200693_at"	26679.672	37638.633	25184.727	20188.385	21108.424	14356.269	31646.523	19514.871	32114.686	32315.271	32325.625	29894.494	25087.674	38780.914	31152.219	29055.97	38939.875	28668.646	29102.98	25917.559	33470.61	32604.53	32517.707	21890.238	25349.072	32497.184	26255.11	23939.506	16683.416	21225.63	22144.121	17750.3	25940.111	29241.23	27657.924	28288.814	27640.115	22206.12	30008.982	25880.47	20839.684	30595.465	27632.957	23580.848	27370.516	24514.256	26356.191	30103.469	26918.545	38420.527	50768.95	21448.6	23458.508	29584.072	26154.084	14235.332	28495.625	35555.973	13770.878	27031.537	28719.188	19532.61	21101.97	28167.906	18875.076	25509.75	27853.088	27521.178	24308.998	38675.188	20477.344	26054.045	26333.354	22754.574	22072.186	31715.453	42401.9	21344.416	17303.262	20533.416	34637.43	24388.637	31254.883	31738.346	26777.45
"200694_s_at"	8725.815	6774.0845	8369.081	10369.16	18652.676	4309.2085	8873.372	7919.4346	6958.1567	7424.4478	17080.352	13416.518	20237.965	11502.313	12528.831	8423.714	11299.149	8726.483	15306.01	9688.489	10003.244	12102.97	6531.282	8101.5957	34418.715	14844.822	8473.529	5511.1685	6976.1777	6022.897	38263.99	8255.577	10384.155	16720.79	12393.463	18082.572	13362.476	9300.549	12555.622	10724.417	8165.4375	13348.236	15585.575	12671.489	12387.76	11908.425	10986.906	11153.619	12544.161	15606.139	10855.344	10509.391	17061.07	7212.439	9528.429	10239.667	7248.7197	11717.447	12919.882	16018.92	12752.253	7621.0327	11417.218	9345.936	10143.101	6895.6514	5646.3335	9643.237	8688.353	20835.295	7519.8125	13867.308	15016.846	13290.83	16028.387	5837.946	5593.2397	26377.543	11308.301	8297.812	5875.43	13218.875	11964.894	16183.615	8980.114
"200695_at"	9037.552	8215.136	7390.7373	7413.557	7526.3984	7560.4565	5752.4116	4314.813	8779.647	6801.0874	8361.532	7470.4966	7821.589	6179.703	8791.165	5152.1665	7144.316	6512.4966	6339.9873	8143.3813	7198.3276	5570.8066	6016.5967	7406.14	9040.495	8100.4756	5637.1562	9459.549	5863.905	5550.749	8604.503	6836.8057	5540.3315	6855.0957	5785.504	9249.764	5865.7554	9015.756	5962.987	5463.126	6057.6826	7092.4067	8141.204	7032.196	7417.398	6532.106	7870.201	5802.999	6278.22	3480.8794	6860.518	7726.851	7575.9004	8781.101	7753.344	5229.08	7975.2896	5985.691	5728.0415	8603.673	7963.833	8550.422	5879.0405	6568.245	4316.2686	6718.0103	8740.726	8211.414	4648.2334	10309.945	7266.4873	9641.21	6526.6016	3657.473	6371.3325	7865.0312	7976.394	10722.273	6804.3687	6212.694	8192.848	6726.4917	6517.956	5685.742	5161.418
"200696_s_at"	16112.399	11800.81	13292.785	19458.342	27316.7	17721.86	14915.609	10737.778	7384.331	15251.527	28779.65	17450.984	18632.121	28258.719	11395.148	24644.826	15348.718	25641.457	17000.982	44205.703	23278.416	16156.4375	5305.7188	22907.686	15433.628	34124.875	25116.863	10259.946	29716.361	16906.236	17585.24	25701.582	17614.674	18131.55	26640.963	9898.887	11090.927	11757.309	7469.3296	7122.5234	7975.2686	13413.666	16749.111	25764.934	11242.885	5801.7515	37601.656	13686.143	40284.836	10735.755	14721.477	30164.139	15420.561	22052.963	17963.113	29932.152	16663.424	17975.783	24671.479	7593.201	20808.117	10323.883	33118.004	20271.723	11993.084	2354.2322	9147.844	6460.7705	10361.552	13781.329	17601.521	8459.725	29786.508	26298.418	12057.727	11455.476	12532.71	23907.898	15295.067	13263.876	11273.785	17753.59	23173.09	15463.438	7805.675
"200697_at"	6035.2056	5762.1743	8186.723	7148.003	13870.604	8851.399	7844.79	15338.922	9780.87	8977.824	12435.977	10669.175	13923.896	8071.6733	11730.162	8757.344	8484.997	3782.86	8898.442	8764.917	9874.371	6042.1274	5550.7744	7453.3726	16841.14	14815.696	6702.2666	5308.436	8473.63	9147.667	14682.803	12214.493	7957.4824	13124.169	12567.246	12091.966	13345.818	4722.1035	4723.591	5018.452	11510.61	7405.719	10821.629	7480.2266	6246.2954	10708.934	10495.555	9097.456	9252.645	5659.055	5313.6855	14021.978	15005.4795	9976.637	9921.77	13406.867	9254.675	7754.2495	11944.077	9146.853	6459.937	7295.9873	7184.8535	9396.844	13053.349	5872.161	4722.362	6149.7666	10863.577	22001.367	9801.923	10536.168	10062.914	7123.5825	5438.692	5071.2773	7163.9917	15447.382	12883.444	8489.881	8583.589	4301.003	8350.102	16459.16	12786.368
"200698_at"	11785.771	9194.708	11551.1875	12616.572	3647.645	12473.388	10913.988	8105.1616	7078.012	7959.88	5271.0913	9283.65	5611.0728	8034.7393	8341.82	25741.648	6033.039	12724.166	5416.792	6151.313	6855.0728	6561.7637	16401.16	8997.842	1863.4186	5819.237	7160.372	12991.01	10253.162	7860.5015	2743.893	15233.497	7718.309	5973.885	5252.412	4918.41	5339.439	5902.122	5685.186	9138.903	8835.09	5766.062	5301.2	4331.663	5275.924	4961.6323	6296.036	8589.962	4826.634	3413.6318	4859.0635	10665.021	3758.6912	7752.7217	4282.348	7943.9907	10551.834	8804.729	5183.698	8218.437	6961.177	16781.232	10652.279	6266.189	4751.1235	6096.963	12868.796	6027.5093	6160.71	5176.7593	12977.8	5027.0645	5237.418	6160.341	6931.564	12673.458	12278.21	4742.9443	6629.7925	12324.957	6069.698	6342.026	5182.9556	5177.679	10553.842
"200699_at"	9972.974	8959.995	9046.308	9121.226	4652.555	8065.9673	6892.8916	9157.061	4005.1226	5071.194	4300.2812	5746.5024	13402.141	8154.8657	8263.239	23906.889	11102.977	10910.865	5374.935	4594.7197	4816.796	4712.268	17599.736	11238.555	3758.1123	5953.208	6207.705	9486.068	10957.501	12160.328	6762.2095	15264.401	7106.374	5480.855	5631.1284	3577.7456	4356.378	4559.011	4939.0425	8049.1763	4248.842	4683.612	4359.9707	5765.4565	9238.893	5131.619	4414.486	9303.783	7022.2427	4120.104	4066.9622	11151.081	4550.934	7217.9624	4267.906	8598.781	8047.955	6808.9272	15333.723	12574.702	5720.2964	10913.749	9935.733	5256.229	5068.5723	3701.0022	12402.267	3711.4102	7664.885	3923.5442	11091.179	3956.2676	4911.9644	6326.6606	8237.64	11138.779	10328.764	12290.63	5370.0913	7440.671	4450.1875	3848.0808	5863.0156	3025.8877	9497.037
"200700_s_at"	13238.567	17717.713	15813.488	19920.932	2911.639	15790.885	13552.762	13672.904	12217.556	9337.727	6040.0303	7844.1426	5968.2534	10072.871	9984.321	42079.66	7338.1616	10442.156	6248.321	9071.721	7399.1836	10491.303	13787.256	11356.572	2183.8347	5798.827	7130.195	15829.12	18191.29	11095.989	2552.7532	27875.854	6321.8657	5480.819	4278.411	5863.312	6158.194	6519.0405	5942.639	12726.283	9637.426	6783.77	6152.514	4890.524	7851.064	6674.6235	7363.1284	14813.688	5681.8857	4840.5176	7255.105	17079.72	3339.7312	11003.741	6031.383	10979.997	18265.94	10335.86	11421.557	8461.533	7229.236	20832.08	12885.597	8463.853	8500.624	6660.852	19401.203	7953.838	6570.063	7592.8354	14833.428	4587.392	6836.7036	8837.599	8241.321	13421.344	14475.782	4940.7793	9703.25	18104.596	8509.944	7612.9844	4781.562	3960.2502	16093.473
"200701_at"	13507.643	8087.702	13857.81	41991.56	12883.922	20776.953	22445.65	16931.025	15250.507	6448.7456	21887.756	11939.528	11757.945	11440.527	8736.65	34797.133	4816.6006	21746.809	12857.81	20392.785	13736.307	19248.768	7589.1943	25330.023	9141.006	21232.725	25393.287	12666.244	51313.508	22118.31	10763.402	62219.918	11445.624	9817.001	9335.52	7277.5024	9533.71	11941.961	8569.542	7857.104	14767.231	11841.438	9080.25	9043.3545	9845.591	7065.2456	16120.838	7776.011	25191.223	16985.896	10885.926	31687.223	7773.7397	23187.678	8101.8184	42719.277	21309.285	15324.869	50375.49	18241.176	24403.898	19174.873	28556.443	20141.955	10007.118	3544.4258	15751.308	11262.457	11536.713	7758.9478	34873.18	5149.57	17768.684	34291.08	19280.457	11517.959	13033.38	15678.708	34990.258	28835.797	8191.2715	18639.723	12802.111	8049.5703	23746.986
"200702_s_at"	1361.7589	1057.4149	1543.656	2398.086	7774.818	808.3393	1931.1603	1089.3464	1175.66	1858.5066	2428.7825	2892.7021	2529.4697	3342.8103	1929.0087	2386.9116	1951.1252	2074.3755	7106.1113	3563.973	3363.663	1637.0676	1309.264	1344.1862	8058.6265	5541.2695	3297.0469	1086.0548	2787.6624	1592.9832	5253.083	1806.936	3045.658	5310.595	4958.2637	5248.4297	3395.0383	1702.5483	3575.376	2720.4294	1235.4344	2970.6248	3581.6047	3149.984	3829.0857	3025.2222	2890.1794	433.53537	3033.3748	1767.7329	1031.659	2970.716	2309.9607	1636.4514	3234.77	3740.3025	1608.6753	4911.69	1933.577	1871.0028	2323.7915	1496.5463	4357.5625	1519.0446	2480.2417	1645.6401	2150.643	1936.6533	2683.8696	6034.0723	1416.1531	3202.4114	4410.881	5308.7437	1948.8282	1266.6704	1941.4131	2850.3545	1801.9014	2127.39	1289.1952	3585.264	6115.66	4847.306	2193.9993
"200703_at"	20057.752	23961.373	22833.629	26034.367	38211.47	28743.797	31853.97	21203.467	20039.768	25054.184	32590.023	41293.36	42190.652	27070.947	21714.895	22228.633	23428.441	24958.93	31172.602	31131.418	33871.758	26900.078	27462.854	32520.16	32612.584	30245.527	30231.572	21795.016	28684.629	32709.5	54359.11	24442.766	29019.76	35764.55	29279.348	40360.69	29891.1	22643.387	18174.434	31250.67	10618.184	25091.725	41976.51	24737.174	34548.45	22421.645	36322.41	18439.959	23262.531	41100.2	24360.695	30022.143	24256.396	22748.35	26152.32	30011.639	23769.213	41491.42	46736.0	38053.066	33611.215	21637.752	28232.182	27481.145	35492.688	15284.37	31674.38	25447.252	26995.97	29903.74	37911.324	37920.344	27563.838	23919.744	21676.633	36535.21	29674.877	46967.875	22504.01	30511.08	20076.951	26254.555	27974.922	36310.42	20433.756
"200704_at"	9548.593	7752.258	9693.429	14374.088	6857.838	12518.722	14614.671	10824.475	3345.8518	8886.377	9101.291	5595.8486	9495.683	13735.962	8056.494	12501.835	14149.681	13043.294	4396.9463	12836.291	6472.651	3214.2234	8747.087	10786.063	5923.966	9399.75	10514.228	7751.3086	16363.156	10796.314	4958.6743	17475.166	2295.2607	4291.2993	8784.5205	5714.7617	3390.8848	3377.1152	2037.5657	5490.5723	6891.4126	2694.4436	5833.0596	11518.545	8650.969	2839.8384	10164.02	11467.469	14585.086	8541.464	3170.6345	12916.088	4979.0645	6881.1216	5411.0884	17569.03	6417.913	11331.833	17748.535	10669.308	5783.8936	8767.911	20306.271	9711.646	12023.296	2710.6829	12869.042	3093.5483	7813.549	3964.1719	13632.884	2657.1492	6742.5874	11723.527	4432.6987	7892.7393	12790.601	7297.2	5778.9805	13778.045	6181.3965	5594.048	12710.124	5273.9976	8107.813
"200705_s_at"	23251.783	21804.186	15990.061	21634.191	20135.746	17585.338	20524.94	19317.295	28802.588	19277.076	16532.254	16379.725	18957.812	16962.838	15690.1045	22879.154	25644.004	19173.951	23499.6	15736.051	15848.491	22087.549	18580.455	19298.053	21148.35	17706.5	21303.707	14592.777	33931.105	27358.203	19751.678	28015.14	21940.64	18708.242	24627.8	14870.985	22440.613	46325.285	32707.318	28175.674	28617.861	25039.25	18933.908	22421.066	22630.336	26490.857	15012.256	38863.918	22882.045	46100.47	40600.37	16790.523	26483.701	36090.79	28620.48	23205.158	25157.506	24699.03	30424.396	19009.574	18042.459	16573.787	22857.285	23354.77	24641.578	35450.5	16220.492	24238.787	31751.432	16147.638	27531.186	19918.627	21920.33	22373.18	31690.984	14006.879	22864.254	19088.428	21243.053	23373.887	35321.52	40289.973	36959.805	15845.138	19828.564
"200706_s_at"	7300.92	2856.1816	6425.4263	4671.059	2109.4392	7932.25	9320.542	7727.343	2447.6538	7568.7983	4002.0496	3727.1953	393.2486	4562.5776	5806.395	10678.941	7015.152	10344.475	1191.2195	7379.2114	5759.3477	2384.1528	3552.329	6074.9893	2183.7214	5418.305	9460.715	6031.6465	9752.554	6712.0757	482.016	6724.6963	1610.9259	1207.059	2082.4666	3936.063	2411.927	2966.3528	981.54065	3370.4956	4129.115	3062.3066	5081.681	5088.808	4809.829	2274.2817	6716.179	7013.145	6595.9644	4195.754	3460.248	7223.4126	2132.6804	4063.4512	3866.0469	9998.979	4508.372	5027.0366	821.1665	511.77518	3540.8206	6522.663	5499.18	7572.3423	5290.889	1225.8579	5750.4155	1251.6807	1335.4492	3503.048	5102.16	1752.0552	4247.156	8689.324	3869.7732	4920.059	7790.646	791.85895	3193.5493	7215.786	5643.667	3142.7441	2061.4136	4542.927	1697.8799
"200707_at"	4627.891	6421.3623	9752.096	4308.085	6369.119	5832.372	4316.5576	8135.2583	6397.657	5263.0186	3984.207	4797.483	4050.7756	4775.7017	3614.0012	5406.033	3121.5623	6972.005	3514.185	7073.741	4483.795	3726.9353	5484.7417	4720.4907	6051.035	5288.587	5598.701	8392.946	6229.339	4596.21	2454.4714	4375.556	3333.2744	3938.6965	3621.2727	4285.4375	3394.1453	5295.2773	4155.0547	7937.797	4954.3174	4646.321	4156.8286	5476.795	3429.6177	5126.6587	7371.422	5427.421	5379.362	1093.9563	3951.4856	6084.9688	4142.156	5156.229	3030.8018	4380.119	11513.757	4401.1465	5055.5366	3617.4775	4813.7324	7543.107	7209.9746	3379.1199	4536.2363	6494.443	9825.193	4327.1904	5425.7134	3275.7673	4224.093	2984.5842	2533.0522	4107.5254	5354.3022	3572.9207	4768.1636	4498.6313	4383.058	5448.0254	5960.0376	4633.4087	7047.327	3906.9072	4538.7437
"200708_at"	8575.165	9703.821	9834.785	8076.796	13525.923	6520.6562	5208.6436	8917.93	9519.778	5040.83	11238.67	14287.904	21692.684	10070.354	10466.4375	4644.0293	15020.741	8392.908	9241.357	7624.421	8691.016	8873.743	11278.593	8673.848	11425.057	9148.282	6249.206	4801.0317	5963.4297	8958.802	23090.143	8093.858	5474.966	8488.666	9414.353	12653.459	10909.39	8231.722	8949.854	13875.011	10907.064	8418.905	8489.897	8442.789	7477.4194	6197.532	10215.676	6635.7744	7846.8716	13652.844	9625.936	7662.9077	17571.639	7954.6577	6657.3027	7921.3687	6513.6597	13875.305	14663.3125	14267.214	9989.213	8778.994	9302.125	7284.9556	3696.621	6887.661	9795.148	7630.586	7200.481	13142.887	11639.361	11554.459	10312.957	10259.66	9680.708	8578.727	9275.385	18066.646	5420.575	7042.7534	7484.684	7042.4175	5956.139	11570.933	8091.638
"200709_at"	14414.693	9160.51	18293.936	20512.865	17468.238	15933.96	13965.872	11083.971	12134.02	13259.553	13395.965	15545.248	17240.002	11551.017	11450.109	15175.848	11787.906	11304.938	12359.038	14270.535	14830.979	9996.061	11689.602	12052.403	18035.51	10666.955	12003.398	18822.322	30754.957	17205.703	17099.24	21335.666	8127.6504	10749.261	8676.107	12482.923	11409.3545	11653.238	10739.486	11960.585	21024.404	10970.318	10652.32	8373.12	8130.9307	10060.302	13812.622	11222.799	10356.964	14093.513	12673.902	25026.932	8844.925	15124.576	14242.142	12530.63	21433.662	15530.237	25655.826	15497.843	10819.654	21391.771	14387.834	11988.605	13118.328	14773.977	15422.839	8791.655	13225.142	17392.02	16743.248	12963.848	13031.571	8096.7773	9986.593	12190.185	15273.888	16603.16	12994.798	15833.962	11811.784	9286.658	8421.321	16581.875	13866.276
"200710_at"	10995.1875	7096.0347	9108.033	8719.972	6584.841	7070.4883	12204.719	10154.872	9029.412	8489.684	7010.1826	6175.592	5240.2695	6671.147	10622.534	6786.218	7431.5366	11855.571	6073.565	8401.007	9212.216	7034.786	4530.9536	8822.952	8924.297	6760.325	13384.328	11445.201	9388.204	8673.239	4308.296	11171.834	6428.4536	7908.181	5707.104	5461.9575	7398.1343	7162.9575	6946.1924	7449.541	9769.494	8707.351	5758.478	9277.399	7354.7026	5764.117	7276.5312	4372.4995	10059.365	3474.8674	6169.362	8589.483	6813.182	10196.275	7249.352	7319.8945	12087.858	5853.807	7090.3857	6014.8374	11430.758	8611.898	10277.832	8782.703	8828.688	8788.696	9340.773	8609.577	7893.0737	5824.924	7418.9697	5366.694	7693.2275	9548.261	8236.583	10774.438	6025.5054	6469.9746	9662.324	11648.248	9401.409	7016.229	8105.0884	5343.6567	9254.968
"200711_s_at"	11751.885	15975.48	12838.973	12026.833	26045.633	12235.781	11419.953	11285.461	11596.38	13721.918	22810.002	20584.62	27205.57	17319.764	18238.734	8545.0625	18711.607	15559.423	21506.408	16609.357	18270.355	15893.417	13275.517	16024.646	31561.744	21362.375	14490.847	14642.288	9550.896	17584.168	38160.55	13363.17	18669.322	20205.73	22747.676	22061.457	19919.465	18442.166	16231.185	14210.859	16670.635	20087.957	21150.512	21232.033	19941.875	17910.209	19597.594	20761.646	19921.02	20896.908	15574.778	19590.88	24390.508	10980.737	17542.287	14453.857	11249.031	16730.58	16185.964	21072.188	18303.92	13072.674	15106.091	12006.474	21469.432	15868.709	20604.547	23063.383	17744.475	23695.758	12144.753	24636.754	19649.346	18408.602	15969.785	15829.344	11451.126	31546.152	13183.582	9533.962	8397.317	15026.999	15906.518	23638.275	16315.255
"200712_s_at"	3959.5366	6208.4966	5408.192	4209.116	1730.605	4435.564	4255.3477	2652.0981	5850.505	4191.5093	2454.2817	2985.237	1056.6282	4175.1123	5158.7207	4118.4487	3491.1904	3801.8015	3170.2012	4112.7104	3433.448	5484.349	3105.8376	3352.0403	673.3176	3051.9624	3339.709	6167.6396	2822.9028	2466.6765	968.7516	3817.304	3903.0273	2803.3096	2775.7324	3225.3132	4113.7256	3255.9436	4673.9287	6761.538	3716.235	5799.2915	4082.3833	2442.5083	3370.428	5247.725	2521.2021	5030.544	2460.7812	1999.4805	4700.555	3231.018	2495.5034	4922.7314	2769.3892	2912.0107	4844.8184	5412.9404	1381.4524	1465.45	5545.105	5710.4966	3357.6155	4620.104	2559.6416	5872.957	5523.1567	3900.3281	3962.8938	3507.8354	3366.2585	3014.369	2419.469	3428.8477	3320.4087	3409.7585	4523.9717	1053.9216	3993.6135	4866.193	4730.3296	3506.7927	2546.1301	2063.3203	4066.7524
"200713_s_at"	20802.541	24219.863	22929.508	18337.904	10693.393	14021.099	15517.34	14859.774	23280.99	14785.142	9841.809	11561.393	17304.225	16905.523	16014.172	15903.224	30453.707	17270.1	21504.887	18945.531	11842.771	22150.875	17862.197	18891.94	6858.4033	9968.414	12415.861	19317.354	15926.366	19305.11	12012.685	18696.299	19924.71	17929.752	18893.8	11753.43	15379.017	15079.699	20800.033	29546.727	23840.613	20540.734	12870.102	18221.209	24597.158	16902.441	10100.431	26013.08	18143.172	34004.06	21687.291	17080.24	13793.216	24637.062	18564.232	17940.762	17265.617	26292.146	27935.705	22158.852	22142.945	20375.346	22639.453	17106.527	17053.025	24955.818	21752.328	11804.902	26900.418	8961.694	16281.797	10156.103	15130.577	20474.432	15921.897	16887.78	14387.739	14599.978	20644.768	20663.902	16778.434	14749.199	17824.406	8601.647	22491.922
"200714_x_at"	20029.729	15455.336	23656.148	17162.766	16972.283	20643.229	16552.002	20840.365	19671.379	16696.184	17715.008	16564.492	83174.805	12905.818	14219.963	19918.516	17624.322	17730.072	33581.44	15804.071	18112.105	16439.766	20041.188	19768.996	20425.053	13022.767	16721.916	21785.006	19834.738	16790.53	15393.322	31097.89	20406.576	20009.268	15867.483	14898.92	19190.744	17330.557	17394.79	23115.031	21379.713	20648.459	13519.401	21746.781	16068.95	19430.84	15667.405	18061.512	19566.865	15759.047	16092.068	21559.46	16945.783	18391.342	14422.6045	18902.732	23476.875	19854.738	26521.598	74605.62	18144.408	25603.615	19539.44	18439.598	21079.97	20966.887	19652.516	16297.551	25042.244	15524.216	14695.017	16356.954	18554.303	16658.736	21281.475	17090.97	14690.121	18938.035	21198.809	55036.305	19442.459	21800.555	18144.277	13130.163	21230.49
"200715_x_at"	18670.957	11505.494	11488.729	26303.463	10902.122	11697.507	10984.297	16051.083	21504.04	16699.55	16042.977	14595.065	20979.527	13813.561	9171.709	15087.675	15312.904	16287.613	13114.429	16959.71	10018.4375	14407.5205	13754.312	18147.576	15002.082	15556.949	17338.287	16747.479	41642.94	21402.762	26486.076	54083.77	23345.232	18333.982	20578.37	12460.696	21470.62	48666.484	38666.695	18098.244	17413.057	25069.592	11007.43	14643.094	15712.116	20316.738	12842.056	15705.989	26524.928	63078.29	37950.555	15210.134	28011.814	34204.69	18211.516	33757.977	20745.43	16838.379	47311.49	18361.379	21928.47	25079.871	24974.486	18606.13	16614.736	18424.307	19213.03	26986.576	20043.611	11914.228	23626.166	10820.722	21831.412	26160.559	37353.258	11405.38	14237.488	26750.045	28967.057	12881.848	27904.863	37601.086	33968.395	8433.701	16306.942
"200716_x_at"	77395.9	87073.94	54275.848	74703.91	66832.555	60248.816	59055.383	42542.38	88506.38	66476.9	64815.957	57844.957	70403.69	69833.65	46357.332	64086.918	71628.76	58647.26	82889.266	66445.734	56125.215	63737.652	59359.59	62883.133	64066.992	66516.91	67972.8	65921.61	108442.1	70297.12	63072.734	94089.164	55732.246	73506.52	94104.33	65821.69	59505.457	143148.48	89142.55	79745.01	92906.46	76717.234	67205.1	60454.066	88738.61	81607.234	53305.125	76795.97	73562.1	123292.23	127408.74	60210.027	86639.66	101388.63	80815.836	98831.77	78536.38	68826.73	89225.18	69676.46	79633.12	77092.73	85592.66	59086.062	61709.625	72185.15	84746.76	93184.77	56349.25	56716.996	71427.6	53662.363	78439.805	73428.8	99085.586	50829.7	71145.85	86516.086	81066.81	79209.85	102500.39	129580.09	106007.54	42686.76	69773.36
"200717_x_at"	70085.234	78687.27	57996.77	63486.465	75907.02	56392.844	71668.25	44521.582	96252.93	72099.305	64274.137	71043.75	72869.86	77465.86	64165.56	70384.66	95673.26	59886.48	88352.39	64184.12	65819.06	92059.65	54824.29	71963.086	65067.594	63105.742	74782.734	69998.51	94406.164	88726.195	81007.77	88705.4	74296.29	81775.164	85547.85	69978.07	78275.58	113201.43	89249.625	112202.34	174203.67	85132.76	82501.125	100229.44	107769.6	82865.23	62470.3	105445.26	86488.305	178189.34	119413.03	75483.35	110789.89	104055.78	128424.44	98919.555	86881.164	77483.56	88128.44	76007.984	73798.18	55128.29	70180.99	59032.74	105661.31	98497.77	73564.27	104733.73	84322.59	66455.53	69711.51	91564.74	96148.75	72051.62	91223.04	62309.293	74102.79	73078.01	68743.125	83219.92	100053.56	102130.49	102401.39	58023.87	70082.83
"200718_s_at"	39603.324	40201.7	38913.836	36759.84	63050.855	36247.43	44013.2	30804.098	35360.01	34627.883	50250.39	39971.137	53230.72	44255.055	31610.22	30546.818	41612.67	32567.992	47225.797	39201.45	42510.32	46055.332	36711.168	48291.234	51537.316	51516.56	39211.9	42851.758	41630.996	57185.65	67414.24	39589.285	42064.07	49845.94	55105.92	40603.75	43640.473	37192.805	39076.3	40766.293	41753.684	37634.44	37793.395	36507.59	46644.42	32117.787	47643.97	52800.473	46161.68	55093.586	43434.434	42877.152	39389.965	36626.02	42529.582	30013.049	35930.098	38914.47	64550.79	51231.855	38839.14	33950.258	38664.926	30407.531	67277.56	47153.54	46393.914	48855.062	42446.984	44551.016	51514.938	43110.758	48957.285	39039.04	38417.188	40601.824	38925.504	55822.93	39713.656	33249.26	23446.773	39535.26	46320.633	47820.938	45551.69
"200719_at"	2307.3235	2977.6565	2676.8848	2449.9219	4892.3813	2539.3928	3891.9233	1727.1144	2485.4395	3186.367	4977.285	5954.783	5719.7017	4270.48	3767.723	2546.2314	3690.5925	3689.3276	3409.0603	3597.6035	3753.0679	3670.0574	4278.099	2962.7002	6806.3784	4178.246	3721.6167	2727.9514	2718.0188	3924.382	10722.675	1832.5221	4676.2065	4316.8604	5374.8423	5255.015	5657.4233	3885.6152	3124.0293	4337.5464	3589.9736	4063.0293	4921.4194	4112.682	4844.649	4689.903	4118.7563	2478.0278	3315.5842	5908.2905	3740.8303	3960.069	4853.979	2703.1611	3581.1052	1774.5986	3733.1946	1725.5001	2038.4706	3455.5857	4462.569	2797.239	3387.8853	3627.93	4513.644	4555.1313	3842.9006	5033.479	3038.447	3971.8806	1891.7972	5396.1987	4852.547	4739.9087	4819.4385	4766.508	2698.2563	7912.449	2097.0762	2455.4556	1820.8389	2224.6045	4560.3804	6920.106	2177.8792
"200720_s_at"	3794.383	10950.434	2801.9888	3274.3745	5259.394	3468.5613	2235.1587	5186.3027	5073.4434	6770.2266	5585.0054	3468.3088	4143.9277	7388.992	6354.499	4863.5483	5047.508	4113.6157	3299.8936	4972.9507	3952.9011	4569.83	3454.791	3189.633	4809.4653	8332.236	2938.9578	3756.6445	4243.9404	2716.502	3672.6013	4486.406	2936.2246	3382.8208	3854.6362	5775.139	3591.9607	4300.41	4354.384	6857.859	5932.5435	5104.113	6152.689	4975.2886	4777.091	5150.596	6349.644	6091.6	5595.953	2631.0981	5369.5273	4869.9043	4158.954	4105.074	3120.836	4486.209	6020.7734	5617.5986	2095.7	3558.2715	5750.2505	4161.621	3407.5288	4843.3438	2093.5806	6440.4556	3146.1348	3377.6128	3424.156	7943.241	2602.5344	4626.638	3556.2056	2500.99	4219.1807	2942.24	5029.96	3340.7942	5564.336	2760.7031	3616.0562	4450.594	3620.5078	5545.9707	2105.4688
"200721_s_at"	3331.621	7011.397	2870.079	3281.6448	6496.206	2957.2131	2631.2832	6404.1953	4908.504	6891.0806	5888.2754	4096.5776	6100.7354	5864.9087	4984.9585	4806.101	5436.548	4147.7417	4524.9834	5393.0723	4224.7827	3466.3079	4774.1206	4177.9414	11047.335	7762.3765	4537.529	2783.9778	5652.163	2599.2935	5704.438	4432.226	4229.678	5073.349	5775.7144	6922.9165	4293.065	5511.185	5660.5522	5777.7114	6978.994	6328.254	6310.8506	5768.394	4265.815	5024.581	6519.8545	5724.2554	7453.066	1795.338	5456.79	6902.5703	5776.415	4008.1973	5004.6675	5000.7153	4904.9395	5353.119	2893.3538	4746.171	5266.2314	2969.1047	3515.0396	5110.487	2722.9978	5693.7603	2661.9343	5018.535	4445.9795	7039.8423	2613.2676	5575.852	4162.9546	2627.901	5459.7935	3311.7385	4468.964	7408.1855	4774.261	2521.7876	4655.4175	5266.641	5203.4497	6359.774	2975.437
"200722_s_at"	5991.6147	6022.544	6504.5635	9435.691	1810.2426	8904.428	6771.518	6721.6025	10397.875	8346.216	5149.527	4236.566	1605.7245	6457.8765	6402.6763	7721.838	4208.3345	6135.134	5715.3423	6356.341	5088.4453	7683.933	3305.39	4143.4795	592.4113	5241.1997	5967.204	9104.606	2866.524	2955.542	964.1897	3301.7312	5161.5527	7428.5107	5157.337	5204.8555	7453.6426	5717.086	9914.411	12950.846	6656.178	6349.2256	5859.385	3798.9006	6340.517	7260.4106	5591.9033	7175.3594	2348.5857	1331.0905	4818.4956	4307.4478	3630.4136	3331.428	2322.5408	2900.7236	5886.8394	5982.1465	1407.1478	2633.9885	5268.9614	11046.67	3674.4558	3940.253	2721.0876	12176.825	6650.871	6212.5557	9313.832	6829.793	7888.491	6132.452	2576.6367	4067.9663	5023.2944	4727.6973	8837.844	967.3308	4820.692	5292.625	7265.713	7861.7207	4835.934	5505.401	7237.2476
"200723_s_at"	15194.357	9443.395	17297.008	17888.195	7875.1494	16695.652	14418.636	13056.908	17091.197	16820.543	10416.228	9355.019	6494.442	13048.286	13272.532	13716.548	14394.525	13238.968	15063.515	11951.594	11681.1	19163.31	10097.808	11863.612	3260.849	9507.29	11814.149	16559.28	9412.389	13932.131	4137.617	13542.589	14962.98	13157.917	12775.786	9653.968	16815.184	12201.795	23953.23	27795.11	23862.262	17082.773	11147.723	11291.451	17223.828	16392.766	11512.258	18188.936	9848.449	5788.57	11583.655	16865.12	7920.273	10031.18	9629.672	10591.222	11671.848	19258.066	8446.86	9626.132	14327.357	17068.938	10537.9795	9966.077	11256.071	19875.643	15066.145	14114.123	22650.496	11800.06	15032.378	11882.158	7039.5107	13859.931	11503.368	10663.641	16814.178	3854.9653	10897.639	15032.873	17706.64	17383.85	10964.663	11684.683	15815.997
"200724_at"	655.1239	253.4212	869.49164	463.3721	588.64813	853.9212	806.22375	295.1542	597.4115	324.20276	266.8054	763.88544	333.69836	650.93524	531.44507	883.57245	892.3945	428.54684	546.98584	597.5496	1048.8593	255.03871	517.4469	519.39105	712.29224	244.55983	860.8624	480.9887	330.7079	623.0295	393.7585	1248.8761	663.7433	645.585	950.5222	388.85324	250.53415	567.6255	550.3565	657.0787	1370.3923	298.1312	643.1018	533.6113	557.6889	589.5101	344.76352	644.1187	949.83765	935.14386	860.51044	356.89615	432.6772	747.10596	1042.9554	464.25955	378.0697	727.3204	476.79486	415.4477	684.0418	720.4837	162.09584	565.7552	858.0388	743.6013	626.98517	946.0709	672.42163	556.0674	519.23334	849.75287	907.9628	453.94366	514.45874	530.4498	682.7709	425.09335	516.04877	1169.4355	744.3687	626.2231	441.04065	679.8956	711.67017
"200725_x_at"	44169.375	40171.707	35727.22	44828.668	37792.06	35270.203	37027.04	33813.445	51152.61	46712.277	39121.227	30351.412	41540.89	40223.703	27986.57	60768.234	40703.695	34695.72	48680.566	34124.367	29055.984	52763.836	48801.984	37349.582	31104.982	39552.836	44344.73	43346.57	71884.234	46260.05	31203.814	74253.97	37669.113	39597.375	55897.723	33300.047	36884.066	85900.53	61401.76	61310.133	77731.35	45958.176	36257.023	51718.65	51221.473	50865.863	30821.104	76753.84	53452.02	68665.15	84114.15	37933.62	45795.92	53671.727	61291.39	64688.727	49918.26	41566.312	61436.785	42181.496	42380.598	40418.03	52907.715	36950.668	50576.97	59171.39	44648.39	55227.938	51069.027	36737.887	49230.668	37306.695	46758.758	46282.098	58169.332	26137.89	40266.08	45426.066	47439.78	51632.2	49652.78	94954.56	75055.336	24839.646	39780.03
"200726_at"	10216.803	8980.375	12847.854	10678.993	9795.369	8794.75	7471.6953	8648.008	12554.155	14215.45	7361.151	10928.617	11165.236	18105.39	14001.965	10452.089	10392.089	12311.722	9658.402	8952.18	10007.232	10911.891	13585.946	10868.816	6722.2583	8057.932	8210.206	10335.39	7520.087	7096.4355	9631.708	9533.12	12425.521	8095.34	8279.261	10842.391	11689.167	13219.8545	15973.546	15500.575	10618.352	16759.723	10934.907	8051.7217	9906.782	10097.158	9517.1045	13744.239	9907.876	15883.376	10563.32	8352.908	10362.662	11180.616	5334.224	7272.018	12145.447	10432.178	7339.012	12338.216	12392.684	13160.767	8105.3296	9678.386	22505.225	16558.17	9591.4	15260.323	13083.711	8786.887	9116.042	11585.557	9517.794	10146.54	12725.384	9819.806	11311.477	9640.773	11437.699	10439.068	13135.906	11614.839	10177.555	9429.058	10707.632
"200727_s_at"	3104.7163	7792.806	5518.6943	6890.326	5187.08	7805.056	6972.7236	6179.782	8043.19	5350.3003	6901.8193	5171.246	2613.4092	7687.2344	6180.4204	9135.409	4568.199	3789.7227	9211.875	6717.586	7080.87	4497.971	4290.2285	3869.9856	928.2038	6952.406	6456.943	6492.9287	6611.6177	5523.0317	3797.8618	6809.424	4524.8306	5102.131	6608.893	7473.8257	6192.8975	4899.2915	7026.489	7485.0317	11854.002	5892.8794	5749.015	5026.4746	5007.6577	7955.6484	7497.34	4778.853	3631.5967	7435.158	5460.821	8203.272	3941.5178	8995.938	6752.049	7264.7246	7219.4253	9746.814	2704.1733	3372.6135	5140.244	5527.25	5289.943	6589.232	4739.8745	4800.425	6830.849	5451.301	5715.2305	9526.501	5339.931	6596.2793	5750.3223	6028.142	5013.4385	4560.874	9148.913	3541.1619	7729.773	6710.815	5807.401	6412.286	5651.451	8112.706	12234.956
"200728_at"	8112.188	9416.533	10140.161	13663.774	13169.674	12443.634	12443.722	7422.205	10322.112	9558.737	10309.673	10089.219	8082.567	10639.262	8950.55	14005.51	8505.416	9969.927	16171.96	10654.366	12477.995	12789.488	10934.863	10581.061	10348.304	13499.253	13729.792	10521.581	19125.51	11946.29	6860.4673	15740.388	12058.255	14181.189	11649.705	13366.256	13496.737	12651.5625	12425.316	13739.701	10802.04	15979.858	13109.312	7975.558	14065.353	13086.165	11495.057	9356.807	10386.665	6472.7246	10927.224	12554.445	9718.312	12296.103	12054.145	14846.14	11020.431	14912.454	8838.105	6767.871	10293.959	10442.845	8279.326	9297.213	9990.186	9225.797	13016.756	10471.636	12626.906	17485.959	11898.295	13842.305	10418.754	11249.465	10284.343	11035.39	13904.446	7976.9297	11723.034	11250.535	13073.112	8817.389	12781.276	14567.428	16112.591
"200729_s_at"	6049.4727	7095.3354	7440.896	9472.945	6697.3765	10299.539	8836.187	6050.625	8004.7505	7634.6	5725.0156	7538.692	3289.6492	7394.2944	5865.4766	10119.029	5218.025	4948.6577	8416.799	8695.177	8454.119	7809.7007	7982.253	7166.8423	2236.9426	6952.392	7750.9307	8687.999	11490.824	6094.385	3202.065	7253.2046	7127.7896	7215.574	6947.684	8198.844	9231.543	5991.1763	7136.9224	6473.6387	5176.3066	8320.97	7564.6875	4125.147	7408.1904	6731.3574	6979.32	5700.617	6840.996	6275.5776	7503.79	6395.399	5979.239	9854.474	5689.462	9562.998	8005.1377	8290.055	5256.1	3174.0952	5399.5166	6192.448	5923.1353	8578.609	3769.4011	4181.2095	5835.4253	7042.559	9364.696	8491.72	7143.785	9235.622	6008.9272	9301.823	3725.3735	6148.533	11900.332	2669.0771	8931.857	8730.906	8238.93	4367.1006	8761.276	10747.98	8803.632
"200730_s_at"	4475.2236	5221.0854	3207.1326	3212.519	2077.5354	2869.7532	2172.0366	2738.1064	3470.7607	2612.9612	2326.4207	2156.2148	739.845	4620.001	4600.8	3311.8987	2609.574	2455.588	2994.7783	3691.6475	3173.213	4144.078	2377.121	3598.0522	518.272	2786.9995	2179.127	3183.516	2203.657	2134.3513	539.15576	2509.0671	3249.5518	3367.7002	3048.412	3936.8098	3757.3606	2708.6335	3932.5251	4734.5005	3798.3875	2844.384	4108.6333	2349.2312	3069.4583	4433.9395	3257.0413	3006.6619	2697.6538	1850.0156	2085.7495	3807.4844	1620.7013	2532.1218	2625.1655	2061.768	4291.808	5558.802	683.274	934.1666	2996.4678	3705.186	2328.6423	3188.0447	1479.7648	4813.3604	2851.1086	2972.6592	4481.8936	5147.3965	4600.0767	3411.2463	1846.5833	2783.58	2534.731	2586.649	4639.192	947.7271	2766.5627	2615.3564	6223.1133	2621.8394	4137.57	3982.2227	3543.6143
"200731_s_at"	6780.8633	7997.2925	4694.8345	4776.7603	3011.918	2726.7156	2816.4014	4632.412	5158.338	3025.117	6028.0723	2783.2498	3687.3215	5957.763	7353.999	3235.0557	5217.616	4900.5117	3640.9966	4537.996	5297.2188	4873.7725	3127.7593	5458.126	1493.1636	4620.224	2956.9343	5175.688	2498.9316	3154.8582	2211.3638	2402.8467	4109.503	3919.6995	5469.6846	5320.68	5103.9634	2585.4585	4760.0327	6009.494	6395.9424	3618.2947	5705.964	3743.6948	3711.879	4160.8164	5158.273	5087.019	4057.5774	3158.1829	3439.016	3782.1687	1977.9927	3374.4224	2086.5247	2414.8213	5003.0586	4958.2324	1965.3965	2991.8994	5255.8223	6628.446	2993.9673	3125.8972	2242.6821	7862.553	3894.7312	4338.9097	4616.403	5162.342	5429.382	4836.1616	2437.8132	3217.0068	3574.4668	4094.125	4257.2354	3674.9854	4009.0767	4074.9556	5357.1484	4371.9253	5322.1274	5756.272	4390.2793
"200732_s_at"	7572.3955	7891.4653	5154.0054	6424.6636	3539.701	4373.864	5571.5938	6205.223	5987.5566	2437.9082	6363.1855	5323.2163	8535.408	9070.317	10990.8955	5147.894	11850.926	4533.136	6698.3057	5157.71	5548.9194	6045.899	3984.7627	7861.161	6185.199	5025.946	5222.014	6149.861	5231.962	6308.332	6186.21	4546.4214	4562.211	5026.4478	6292.402	6963.3604	4529.809	3540.8787	5173.8545	8579.744	6578.3765	5648.579	6986.8496	6567.297	6311.442	6254.8145	5256.068	9477.453	5832.9546	6444.988	5244.7236	5750.387	4766.719	4288.4854	5090.0864	5285.1265	5044.2393	6391.6104	4291.9478	6660.9287	4517.1226	5983.2383	5460.0967	4175.628	4502.1104	6729.571	4310.2334	6044.658	6474.031	8601.467	6170.9707	6330.003	5281.034	4349.0015	6049.1426	5029.659	5820.65	7011.0645	4688.0923	4724.72	6988.9375	5943.5107	7805.9243	6550.8804	6168.305
"200733_s_at"	2605.8086	1708.6588	2882.6414	2076.503	2330.4695	1307.6698	1635.2968	1572.6914	1807.3947	1028.0399	1487.684	1189.0342	1713.8182	2544.1404	1564.7338	1559.0854	1751.3668	1121.4254	1328.1112	2358.2397	1383.8173	1794.5199	1884.0295	1776.9845	1314.5261	1292.1261	1250.0157	1279.3083	1607.4926	1398.6237	1665.5972	981.9752	1587.8885	1337.5646	1339.5109	1312.4952	1719.5651	1247.8091	2371.427	1181.2998	1489.5602	1911.6244	1234.6378	796.95685	1320.8329	1547.9861	1841.5513	1344.7139	1681.6401	1435.4318	1484.3389	1882.3365	1122.0488	1690.5107	992.9454	1215.9958	2217.5474	1924.048	1359.0812	1606.9108	1034.6654	1461.0544	1447.0931	1865.0549	1024.8792	2280.0476	1791.6198	1388.9556	2077.8994	2202.2844	2054.939	2277.4207	1384.622	1817.6937	1687.731	1581.0663	3287.3079	2043.5541	1394.0283	2093.1912	3064.7341	1312.1395	1881.9615	1460.2628	1383.2747
"200734_s_at"	7494.684	9123.719	8219.35	8577.782	25041.148	11601.602	6626.296	13110.323	12434.177	9461.028	19839.512	15733.671	30273.928	16816.191	17468.637	5825.6445	15439.458	9729.726	17112.344	17174.992	15647.549	10534.807	8934.73	10309.043	30646.926	19799.254	7732.5386	10351.39	9276.467	12490.281	37249.434	11450.65	7497.67	14057.877	15503.947	23946.793	13993.979	6489.5503	8641.519	9626.379	12342.186	11138.95	17046.78	16421.41	8396.323	13863.903	20233.896	7988.3804	10719.368	12206.302	9933.576	16888.514	20448.809	11047.34	17065.469	11716.362	9054.589	15181.02	19056.633	17532.916	13688.227	12369.728	8828.303	8872.345	12602.66	13392.216	11714.289	6684.526	10450.908	28783.096	9285.827	19652.344	13193.05	7138.795	7293.074	9517.526	9306.8125	32233.94	13874.628	8220.129	6085.7686	6723.1177	6238.699	26113.447	8370.314
"200735_x_at"	45389.324	53819.504	37877.168	42540.87	40127.17	37062.773	34498.6	29751.668	50908.215	46828.65	45664.75	36328.29	37461.21	42534.324	37289.31	36141.008	56745.164	33612.78	47723.33	34793.746	37887.83	55867.93	40459.83	45084.562	41390.234	44241.5	44642.67	42241.74	45988.34	50478.098	49777.55	41369.254	42758.52	42195.387	57970.152	39646.016	43096.188	67590.61	60391.863	72942.22	47448.617	50650.098	35483.49	57757.234	56973.168	54688.07	39656.4	55751.723	52476.805	99196.04	76551.06	33593.57	63785.28	63339.54	61766.695	58891.14	54664.508	35460.09	51352.34	36390.008	35132.363	30979.21	38356.336	37404.33	52951.945	70959.66	38946.465	55464.617	58131.383	40259.67	37542.137	37067.46	51124.137	48792.38	53618.074	38046.406	45197.9	51178.08	41733.383	89628.82	64589.883	74972.21	66536.83	31165.965	33364.957
"200736_s_at"	17603.492	11166.225	21572.09	31078.775	23934.256	19994.184	21894.191	22999.691	17182.592	14713.083	21678.877	12456.043	5977.038	13668.004	11919.115	24425.535	8397.31	21768.857	22398.488	25448.77	18467.305	21498.012	12780.743	30807.934	13705.958	20142.39	32438.008	16728.227	39946.15	31373.7	3658.8557	50796.535	13504.211	13778.833	10706.929	10830.214	12429.387	15506.609	12202.032	12112.082	15237.12	16829.076	11897.751	13276.347	13530.905	13066.215	21256.598	15655.488	26517.494	9180.041	19803.86	32130.1	14044.512	26744.818	13864.407	37645.34	15434.133	23807.982	10358.841	4454.389	26199.703	29995.912	26388.12	22646.383	13801.519	9338.845	20643.674	12396.88	15798.81	16133.31	25604.734	6645.2397	21531.969	30250.55	29980.664	14330.177	21203.738	6777.767	39258.5	25869.229	16593.154	16966.328	22361.957	12272.448	23158.074
"200737_at"	9996.675	6804.9087	7010.141	7998.0522	3229.1445	13299.501	14644.806	9293.235	6316.4	5459.269	4847.2046	4072.8809	4315.8706	3831.7688	3582.9167	8186.5073	5033.8247	3492.417	3293.1382	5803.0825	7543.975	4445.3413	3800.5615	5386.0312	6520.7275	4842.549	2643.5452	5346.6885	6549.3267	8272.373	3949.6116	12325.775	2502.9336	4638.4077	2785.917	4840.3433	3811.0322	2197.327	3103.0999	6896.2905	5458.942	3593.2449	4500.4614	3378.182	3212.8706	4228.72	5546.299	7439.0034	2504.011	1956.8453	5366.462	9837.418	3648.3025	5750.829	3311.7153	6539.2583	6526.767	7787.387	4272.9272	6044.703	5020.104	6225.262	11881.224	7807.5396	13761.581	3850.5193	6339.531	3402.7705	4001.4575	7320.032	18240.824	4438.4834	4494.6206	8346.702	3384.0576	3026.91	5727.3228	4099.269	7263.127	14432.307	4229.8267	2102.264	2319.8862	4739.643	7308.013
"200738_s_at"	37901.84	27581.486	27470.494	34066.91	19566.37	38050.355	41495.266	22581.338	23138.383	20816.148	22406.621	22380.863	28602.117	17960.844	16480.572	28644.121	18279.9	15430.907	17826.473	23634.264	27216.557	19767.943	17552.299	21608.336	30575.395	19454.812	12551.684	21520.957	26112.623	28261.2	32630.31	41994.426	12445.423	20212.398	16577.928	22734.438	17534.139	12976.27	14158.473	31175.771	29040.426	19309.969	22268.71	15297.365	14376.765	24799.355	21593.023	25781.188	11934.195	15956.873	18913.35	43109.973	18592.996	23537.545	11855.416	26980.225	23474.111	34363.38	29494.209	35821.617	22165.205	25635.184	37614.094	23187.188	40501.203	16385.004	22662.38	15225.924	15714.111	29387.785	47401.22	19509.008	21520.387	27929.264	16651.646	15050.9375	21115.143	34685.637	34170.867	43286.027	22228.193	16918.54	14820.077	19053.352	25920.318
"200739_s_at"	3031.3499	3978.362	3641.6384	3488.2954	2326.0576	4633.5356	1969.2264	4109.836	3910.921	2323.5156	4085.3086	2501.234	1792.3689	2549.6887	3305.783	4885.075	2957.0906	2642.5732	2231.5962	2820.7324	3440.5454	2339.4907	1699.4191	3518.3638	1811.8727	4033.1697	2468.948	3988.7297	3997.8745	2054.6992	971.32324	5774.654	1806.2277	3406.309	2258.5623	2823.7617	2648.3308	1538.4697	2054.5002	2427.7876	3922.257	2187.1904	3093.326	2351.5828	3260.381	2658.052	3858.5894	1880.6454	1779.0127	156.45435	2168.34	4047.285	2129.4622	2824.467	2898.545	3461.107	4534.851	4679.64	2062.9673	1586.2479	2005.0472	3850.0195	4139.57	2845.0364	2071.5188	1990.5667	5725.2837	2933.8083	2039.7192	4791.1475	3588.2002	2605.1023	2431.8845	2375.4407	3253.016	4244.7007	3924.324	1314.6586	3716.6746	2949.742	2323.8882	1646.9512	1902.6724	3398.2234	2896.7961
"200740_s_at"	11938.464	11215.515	14366.397	14479.506	13639.575	11530.255	6381.0703	16535.678	13741.667	9267.214	15815.892	12691.356	21932.469	17138.178	14956.668	13239.216	16738.771	12593.327	13691.396	11762.856	14964.01	10893.405	9910.654	14039.671	20184.45	16005.44	10266.645	12515.384	13508.07	12651.632	23653.377	19821.459	12120.933	16557.234	10534.226	13697.927	12311.356	10721.1045	12880.445	9189.887	9995.859	10788.273	13241.301	10732.434	12324.075	10205.976	13570.219	7123.605	10064.201	18692.395	11889.399	14385.127	17312.395	16832.102	11964.092	13526.053	13163.974	14342.207	16115.172	16131.869	12292.598	11946.787	13651.964	11705.168	9655.879	7525.6543	17920.367	12475.479	12838.873	18828.037	19910.268	13962.058	16474.389	12617.13	16283.819	20646.162	13785.517	15979.845	14658.946	13479.593	9990.434	9127.966	10825.93	16936.83	14682.058
"200741_s_at"	60399.426	51663.293	47648.566	61689.027	67590.86	43526.785	46866.01	34645.074	56867.32	65008.25	56162.56	61083.895	63231.883	46807.56	30371.43	50879.652	38225.035	52616.918	69270.76	50118.19	49632.19	64069.42	54157.805	50879.668	47729.32	49464.902	58404.234	53627.547	82736.875	48972.59	75228.41	65480.703	51507.547	61848.65	65891.805	44186.78	52012.72	85376.1	67373.66	65760.82	77148.34	57281.59	60809.992	56681.21	60604.723	67225.26	42290.227	72312.94	58300.207	106672.984	106301.52	44673.37	60106.566	57983.37	81681.22	64946.28	63765.125	45158.387	80369.13	57621.844	51142.477	47949.793	58293.55	49125.11	55050.33	61266.695	52980.03	76511.27	59815.832	51934.445	57218.285	55011.215	71482.96	54385.66	64195.69	48029.82	53290.766	75556.15	55499.793	61896.68	86142.83	87135.73	81599.81	43908.207	48462.98
"200742_s_at"	8299.763	8525.691	12895.153	23623.012	11378.871	17459.166	16636.102	12476.58	15103.311	8924.553	18300.102	14980.215	5562.766	8718.197	6026.8706	21532.146	3483.004	10677.464	9924.627	18434.13	14377.995	12228.609	4724.5205	13268.99	2160.562	17538.021	12995.384	13387.899	20636.99	11519.782	5722.983	20936.52	9060.25	14203.593	9225.774	8896.408	9518.754	8378.747	8141.5347	18555.883	25932.959	14054.526	12067.223	9766.043	7529.813	16032.397	20548.404	5406.573	13811.19	5765.3896	5518.263	17456.555	5271.617	7076.068	5621.3374	16891.357	14085.402	8546.703	18566.75	7572.464	19411.383	15917.68	14350.087	8856.084	19350.082	11186.309	11440.127	12839.114	17764.756	10590.237	17800.99	9028.502	9523.994	12555.819	10455.063	9364.628	11013.3125	8787.108	22209.914	17194.264	7809.02	15370.052	8820.568	11646.011	13902.172
"200743_s_at"	10554.519	8204.232	13896.86	22604.402	18991.715	16378.351	20203.486	15610.814	17534.125	11425.612	16664.115	17090.428	11916.584	11655.076	7631.745	20621.53	11617.74	13565.203	13504.497	20767.516	16285.34	16737.287	8221.184	17231.793	13772.675	18259.52	16441.93	12245.205	26517.787	19879.31	16822.951	21231.078	10952.56	16632.816	12114.804	9630.493	11959.238	12148.114	10352.854	16337.882	14706.094	16910.314	11837.22	14355.509	11244.988	16961.291	20253.836	9121.886	19537.422	16595.312	8087.729	13542.089	10468.968	11529.335	7916.0796	22126.809	14592.751	7515.946	36004.617	14284.7295	23271.457	16175.871	18862.863	10346.872	42846.29	12589.661	13194.219	12170.269	23329.383	9426.305	20220.934	12404.707	17252.355	19585.23	13353.744	11577.362	11415.966	18805.662	25333.83	20062.994	10003.208	12198.351	13822.582	12548.81	15760.714
"200744_s_at"	9066.729	10064.439	10330.439	7002.4136	7846.4917	6731.0503	11232.333	5295.417	19583.502	11008.702	8229.604	7503.686	3308.3928	16527.873	10042.81	11940.303	7600.0615	5033.1904	12205.823	10409.407	10120.264	5387.9097	7186.021	7903.815	2200.8894	10267.136	8399.647	10809.699	8550.175	6298.9937	2073.5886	12594.667	8904.002	11809.541	10092.432	14603.963	12525.684	8997.566	11126.11	12189.301	10142.391	10810.532	14277.097	7244.82	10502.523	8663.415	12402.655	6725.5264	5673.445	1741.0248	6390.303	12622.807	6049.4854	8349.031	8591.433	8754.307	12589.276	17865.555	4200.988	5492.388	10388.836	11892.1455	8398.562	9420.684	5766.1885	7499.463	10772.1	12606.186	4927.728	19072.307	9232.553	13882.799	5282.375	5165.9966	7392.5474	9399.333	17507.572	2641.4858	8432.0625	9657.8	12790.698	9051.991	7373.0366	14568.208	13125.081
"200745_s_at"	22071.945	24686.99	22873.828	18211.064	39631.76	12639.207	20597.451	14006.166	30770.496	20093.826	29423.822	29473.252	30449.984	41628.35	24090.596	25954.219	25329.898	14223.484	36478.586	26429.096	28927.791	16240.965	20487.926	24112.6	18230.639	31256.55	19367.607	19910.717	25366.156	24484.305	38591.574	21591.664	27781.738	35725.87	37594.387	32532.621	30145.268	22741.234	29949.77	26821.855	25698.877	25825.234	30591.318	19949.453	21821.621	22267.928	28858.732	14819.682	17987.914	16610.227	15094.228	26679.283	20876.299	19117.895	27389.479	31387.889	23521.035	34395.01	15275.017	29333.342	27376.11	25153.174	23353.24	22663.65	16930.281	18472.318	18211.188	24874.594	16108.749	45555.426	24924.73	32844.875	23545.61	20592.465	23364.93	27315.477	34493.99	25196.418	21690.6	19590.977	24766.416	23886.02	32186.809	37489.637	32467.955
"200746_s_at"	25735.654	22263.6	24705.373	17690.44	32577.578	14616.433	22186.89	15820.996	30261.803	23717.28	24217.732	22920.28	32042.336	40739.574	24426.201	21512.541	30430.666	16115.487	31800.742	25271.426	27767.164	18758.123	24452.613	24426.672	34801.86	28739.998	18211.55	23955.748	23632.826	27865.607	38138.508	20112.795	24369.291	28054.748	30875.867	27811.146	28194.895	26423.006	27568.066	19122.432	13600.353	22501.502	26545.629	23704.11	22047.332	18135.746	27137.928	21381.389	24485.95	29704.383	23703.482	19600.078	36322.965	28173.418	26245.477	22622.61	24683.174	24789.5	26547.205	32738.469	27413.633	23030.506	20008.682	21653.42	24670.182	17867.807	20407.982	23555.43	18415.316	32705.29	25479.688	27678.096	25688.451	21777.846	27987.871	24228.336	31265.504	36715.047	24140.836	21868.193	22767.648	19472.012	23599.145	31062.324	28936.803
"200747_s_at"	5174.392	5499.9526	3563.222	3191.505	5390.3286	3768.3223	4716.948	3886.7285	6772.5938	9806.625	3766.1628	3447.597	1873.4276	4600.1865	2452.211	4481.094	5811.5586	4334.397	5801.969	3541.8704	3811.8347	10817.9	4216.716	3279.814	4375.6006	3664.8853	4787.9785	7401.781	2798.8723	2628.7854	1349.9403	2270.5667	5721.4126	5431.059	4478.285	4169.4497	6353.986	5566.563	10920.865	6010.6626	5788.9414	9738.776	3974.947	5357.8677	5198.8726	7591.611	3699.825	5298.8623	5299.865	524.65753	6397.0566	4218.1294	4506.763	5094.893	6332.795	3795.3792	5618.5146	3388.479	2506.8184	2195.7617	5174.9	2595.2134	4019.839	8966.13	7048.017	5482.038	4046.7974	9330.756	5132.96	2179.8708	3258.4182	3758.668	3726.5503	3627.3303	9673.665	3112.4438	2713.9155	2405.6277	5751.575	5295.9463	4957.9023	6302.882	6752.073	3653.8318	3425.8105
"200748_s_at"	48819.69	45902.51	52707.152	43092.355	86705.53	63757.836	78506.15	41616.64	38139.8	38620.445	54628.273	50111.902	48647.766	66783.74	39685.62	68503.125	41694.23	49269.902	47417.395	77178.09	70895.67	63880.047	32778.41	72423.75	78711.14	63028.574	65266.113	49760.703	99332.664	71786.484	49460.8	100647.51	31453.814	74689.75	53828.492	57654.316	57314.535	36861.984	28654.035	42815.82	50112.152	73862.414	52329.035	57708.574	40572.445	50047.613	60952.934	47334.227	57033.99	39871.67	39197.254	84079.516	41779.957	44222.766	44788.25	80174.79	31354.576	77627.52	66013.164	42975.67	78456.27	59905.234	70183.77	47533.473	49776.066	48162.023	42668.484	59025.33	51013.457	58786.645	69590.98	41199.254	63091.914	79297.93	50628.008	47542.227	43858.918	55805.08	95411.77	75968.19	80725.94	48313.7	71633.47	56790.035	48597.008
"200749_at"	8346.954	7031.9688	7853.684	6973.4097	10473.633	3955.7092	6535.262	8284.509	7654.448	8070.8696	10384.837	9346.16	13664.303	10814.773	10360.601	3947.7446	10385.153	9998.875	9925.5	7016.798	8031.9453	8104.518	10429.212	7690.4243	17686.162	9233.045	5322.305	8054.4727	3369.749	7582.8413	19555.738	2746.7231	7846.3916	9374.517	9965.142	11597.23	8819.097	5603.1895	9987.631	6992.413	5089.794	7304.8755	9736.433	6329.52	7038.7686	6549.37	8135.1294	8438.126	5927.854	8061.676	6676.2793	6411.8696	12601.025	5729.648	7733.336	4813.224	5864.836	7985.083	8179.606	10793.505	6713.566	9131.222	7393.237	6913.082	8583.698	9615.553	7959.593	8958.997	9081.3	15789.869	6865.947	11030.243	7322.417	6812.4814	7099.6167	7550.9365	7393.022	13151.031	6961.1045	5996.1924	3907.3386	5554.4604	7475.3745	12823.754	6793.34
"200750_s_at"	14287.178	15167.753	15680.261	15155.011	7198.2334	10915.016	15950.396	11980.174	20125.74	20188.582	11347.1875	11772.16	14923.098	16518.139	19231.18	15761.258	19188.637	16571.764	9153.669	12513.821	12342.579	15933.602	16821.166	14371.778	11563.386	11958.147	11125.1875	14208.08	11619.952	10218.711	8160.21	10632.794	9937.073	8005.507	9399.441	14843.819	9335.554	8979.444	13345.672	16418.682	10225.429	15201.996	12020.401	10249.421	14313.203	12744.051	11244.072	16350.14	10979.712	10224.815	14423.663	11781.503	11036.478	14584.075	9645.644	11546.962	20874.945	17071.297	12548.209	14443.334	13596.072	16014.566	8979.968	11934.023	19599.543	14908.065	17447.2	12696.605	12421.691	22671.793	18649.613	13117.7295	10727.403	9118.705	10165.849	12436.504	18426.707	9686.569	11727.08	14188.451	16053.525	11916.946	9677.189	10817.612	9925.58
"200751_s_at"	4713.9067	6532.1836	6271.549	5931.403	3169.106	6874.309	4891.333	5545.738	9031.52	7829.09	3746.8228	4192.7393	1229.7668	4890.308	5472.8843	5009.6343	3760.5994	5452.8086	3148.161	5759.234	4543.0894	6701.7256	5131.939	4481.735	1372.1265	3864.1965	4655.638	5834.731	3355.2468	3401.2646	855.12396	4221.222	8202.49	4437.332	3977.2805	4606.261	7054.341	5723.4766	7409.6577	4921.5503	5791.747	10218.637	3686.1548	3529.2185	6179.725	6339.008	3776.4595	4857.63	5175.351	2858.0635	6033.8774	4636.7905	2828.4424	4287.2295	2538.194	3668.7874	6808.162	7246.068	1164.0405	2016.2664	5102.22	8055.7075	4264.947	6569.7954	3857.7961	8949.165	6155.376	7456.537	5427.7295	6167.73	8291.179	3912.5771	2881.4055	4763.8125	5442.0903	3319.73	6417.762	1172.5695	5540.2114	4899.5674	5538.36	7056.2383	5866.2407	4133.604	4004.0264
"200752_s_at"	2468.222	2931.0544	2168.345	2404.4773	1618.246	3046.0264	2646.0464	1967.1875	2309.5046	2758.0627	2955.6062	2518.4043	2163.3213	2359.809	3722.8254	2699.2207	1789.8208	2808.488	1634.2113	2446.623	2145.4404	1608.0065	2201.4277	2753.0222	2318.395	2329.3047	2609.3093	2147.7136	3546.48	1383.0	2713.2937	2840.3855	2134.4983	2093.2385	1722.3458	1904.7135	766.77234	2028.9558	1405.7001	1532.5062	1769.5049	2740.9255	2399.1392	2713.7417	1991.7697	2364.189	2876.5488	2336.4324	2883.96	1912.8962	1907.732	3668.256	3223.372	2716.748	2780.2175	2670.9504	2999.529	2051.177	2196.657	2543.004	3309.529	2480.6975	2702.944	2242.1638	2286.003	2381.2969	2002.6793	2055.441	1286.8375	2759.1006	2275.2466	2036.3119	2725.3137	1794.604	2900.6448	2655.584	2148.4744	3352.374	2471.108	2561.096	2404.7534	2735.0774	1703.2593	1806.4828	2110.9497
"200753_x_at"	4242.6924	5699.765	3828.9573	3768.4158	1773.2173	4347.083	5223.405	3301.3062	5716.8506	6321.9062	3634.013	3369.3494	2218.642	4522.5835	5267.575	4280.3022	3654.8047	4870.1523	2541.5735	3206.1062	3976.0754	4259.2715	4654.0605	4216.354	2020.601	3626.1912	4309.884	5236.355	3097.8137	3018.3718	1380.0842	4194.686	2989.5474	2669.937	2475.7625	3167.8293	3420.5637	3599.9143	3418.3088	4239.1978	3896.5437	3000.9138	5102.885	2905.6064	3907.7388	4105.708	2989.5476	6292.0547	2924.521	2506.1152	4575.6157	3549.3447	2610.134	2868.6897	3050.293	3017.7993	5025.904	5912.364	1023.97156	2286.372	2764.2751	3854.2876	2983.6716	4234.0166	3485.9788	3716.117	4426.044	3153.9219	2939.599	4322.463	2783.5518	3559.5059	3433.769	3151.9333	4514.815	2766.2332	5434.6133	1937.6106	3061.933	3235.5652	4710.668	4065.019	2316.7195	3012.727	4707.5327
"200754_x_at"	22675.229	41396.176	20742.508	17674.719	11773.297	19431.098	26148.6	19204.22	42629.22	32666.969	13916.818	15546.615	16986.863	23653.64	17584.133	21539.422	26990.223	19608.852	17659.361	18087.986	18441.37	16659.172	23908.96	18944.486	16370.78	15067.274	28664.824	29661.035	23961.736	20962.287	11908.558	18575.596	13279.942	13942.48	18823.145	15483.714	14643.086	20427.977	16437.48	31771.678	18935.738	20088.887	21199.291	29991.104	26996.703	24429.117	19600.832	34300.324	17162.842	17736.824	16777.844	24779.674	13536.282	20507.59	17378.38	15024.927	23478.922	25457.953	13722.055	14986.661	13483.131	16498.44	23007.648	18137.574	25288.582	15370.715	30340.557	16316.285	19182.31	14198.232	16293.33	17149.258	17548.418	16691.043	21540.139	20531.025	30770.262	14201.145	18771.816	18922.258	23632.832	18796.564	11938.024	11622.624	35464.41
"200755_s_at"	3452.3066	4403.892	6513.7974	8791.312	927.16876	4858.2915	4541.4077	5963.872	3673.0146	2765.1155	1565.2926	2120.0774	1701.5203	1686.7794	3683.6628	11712.626	2175.2502	4090.175	1355.8004	1886.5195	2422.247	1597.8229	7052.886	4908.304	927.691	1751.0453	1697.248	4754.36	7386.937	3482.5251	785.9989	6464.732	1087.6019	1651.871	1445.931	1035.4883	1083.8147	1580.6411	1614.3351	4281.704	2957.603	1007.91864	1760.3619	1415.668	2648.517	1230.0485	1716.3896	3599.3064	1838.7737	3625.73	2270.8582	4404.211	882.2657	3655.405	1123.3898	4038.9265	4200.6484	2178.577	7007.0615	5815.2437	2055.3442	10594.114	4865.646	2177.8135	3437.9968	1122.8481	7135.017	651.48596	2324.4136	2281.207	8970.814	585.75616	1702.4272	2898.6702	1366.3281	3316.9702	3463.7002	1581.22	1942.1456	6133.1777	3637.9148	1745.683	1117.3375	1147.2755	5525.75
"200756_x_at"	2442.539	5012.8965	4190.42	6821.003	1317.173	4469.2935	4717.815	3584.527	3175.8806	2429.6414	1386.7001	1556.4388	889.7148	1234.8423	3030.9907	8289.746	1090.2605	3440.5413	1201.7422	1590.2981	2735.6462	1977.6278	4153.7603	2925.6643	526.3012	1470.3807	1773.3328	4439.561	4262.6416	2258.8174	208.63716	5244.742	1487.8052	1677.9899	1445.0948	1488.9576	1518.6718	1506.5563	1410.6573	3833.8015	2849.3967	1510.4338	1750.6252	1625.7577	2705.4097	1605.6743	1798.9043	3106.6792	1619.7997	1554.3578	1534.243	4032.8167	898.8944	2660.1624	1908.0013	3421.65	4405.507	2169.3215	1467.7214	1554.0192	2197.8074	8733.061	2815.1248	1745.0333	2532.7112	1290.6528	5838.5312	1578.0309	1489.7327	2329.025	4247.358	1745.1332	1709.495	2028.126	1429.1626	2857.4507	3831.891	1397.3193	2406.5981	4686.4976	3334.622	1611.7935	1190.067	1334.5862	3824.3057
"200757_s_at"	11429.221	14113.213	16106.457	17950.93	3663.4011	14468.0	15428.62	15411.5205	10650.748	9040.815	4784.52	6679.4	7845.787	8457.87	8315.086	26102.426	7050.209	10140.548	8019.971	6051.84	9342.897	5909.6167	15257.154	12848.639	3317.4167	5975.9424	5814.729	12436.8545	21049.566	13677.311	5191.028	22619.459	5621.9487	5413.9897	5748.815	4852.2607	4870.7686	5302.223	8883.989	13507.406	8394.693	4606.8955	5685.835	6689.156	7327.7744	6483.6445	7087.2314	12110.437	7979.9307	10237.246	7078.953	13619.789	5252.4683	11689.733	6459.6943	11255.201	12739.226	8681.833	20045.137	15721.692	6945.438	21313.447	15222.581	8006.2295	10810.783	4341.952	15920.838	4656.532	8606.365	6638.208	17526.24	4640.2036	7173.9775	9939.397	5427.5293	10560.229	11099.76	8084.881	6454.8506	16414.545	11998.054	5225.996	4504.8315	5166.185	15883.954
"200758_s_at"	7318.7163	7829.979	10373.338	7459.4756	8716.551	7852.667	12753.471	7540.7017	8337.343	9168.193	10188.267	12985.904	8429.005	10672.228	8663.646	7563.036	6717.6797	10010.217	8698.499	11775.997	8393.502	7103.652	8496.382	8962.457	8920.698	13827.973	13631.508	6896.989	12024.046	6886.1455	7667.4727	8910.345	9965.761	9729.333	7704.693	10485.063	10613.17	11670.599	5963.563	4829.852	7169.2856	17925.469	7872.0493	9878.054	7342.3545	7683.181	10935.844	3630.105	12834.725	5580.9775	6740.3877	8422.086	8997.918	6495.641	6104.509	10446.215	8024.6875	7697.6626	9442.179	7308.298	12135.69	8767.703	8928.255	6755.797	11673.456	4452.592	4095.2205	9631.037	4005.9302	12517.52	9553.496	7966.8296	7116.9	8739.695	9515.899	6933.7344	8838.872	10064.333	8882.928	3885.8865	10940.22	8496.751	6252.816	8290.039	6887.9507
"200759_x_at"	13434.854	12160.814	13615.918	11886.008	18293.137	12544.923	19161.078	12421.871	12284.147	10904.185	17253.42	17684.354	9765.663	15196.524	15629.081	10456.222	12495.86	15195.199	15627.103	14668.806	12292.065	12463.687	13625.699	12608.009	25006.074	17054.002	22122.121	10319.852	14213.297	12263.275	9682.784	13075.217	17073.125	19396.586	16459.803	14140.7705	16040.892	19165.137	11460.698	11478.575	12617.807	19188.426	14111.695	16014.041	11801.35	10965.958	16643.62	10117.771	17564.578	11206.621	11889.21	15411.672	15376.322	14368.53	13786.578	14747.175	11894.053	11601.645	8706.09	6519.448	16728.787	11569.127	15591.852	11284.516	21730.809	10133.161	7870.5796	16681.803	11171.652	16023.433	15768.401	13138.097	17528.629	13992.1875	13072.689	11577.998	10710.014	13970.603	12917.939	8922.565	13525.175	13896.302	12912.165	17202.328	14048.661
"200760_s_at"	5219.7505	9115.23	8282.17	9138.625	17646.041	12987.235	13296.616	13140.344	16029.378	8815.624	11935.306	13025.278	7117.0054	9940.767	8074.6646	12316.119	7879.93	7069.347	16728.148	13013.917	10577.44	10162.802	4439.716	10338.143	8857.162	11314.197	11033.056	10791.942	15392.611	13508.521	9380.27	12376.756	13029.072	14030.164	14074.414	12644.078	10035.781	9054.212	11778.782	7942.9404	12952.585	10497.729	11900.551	12108.458	10475.621	8777.087	17185.955	8830.612	11836.741	6518.895	10174.465	15764.777	12657.995	11801.172	13318.848	12252.571	10864.095	11688.321	7980.664	5803.9683	10605.008	8903.76	8867.015	9632.571	6630.3086	9107.235	8818.156	12695.036	10339.916	12160.99	13078.812	10575.439	7873.7896	11383.072	6433.1714	9260.151	8787.373	7444.429	12428.99	10413.437	12209.057	12073.3955	17588.04	14804.062	13686.92
"200761_s_at"	10561.8125	14578.615	12570.49	14397.12	25079.762	17932.398	23447.168	20684.658	26949.184	10678.899	15649.536	21602.102	15427.88	18016.326	16176.082	20722.227	15006.846	13095.882	19924.7	16663.135	19138.533	12946.647	7606.044	23910.639	22424.531	15890.878	22764.348	15292.519	30600.693	23969.035	31531.615	18452.355	21518.406	18284.953	15463.998	13423.952	17085.043	19380.287	19441.924	12604.951	14841.628	21492.348	20127.367	20302.186	12276.21	14014.426	20483.97	12348.515	22410.195	25610.377	18753.152	22597.953	20879.486	25293.246	18795.744	17588.656	15526.26	14067.066	32552.182	15734.48	18032.275	15415.151	18816.05	19937.135	11153.201	12685.807	12743.164	18219.084	15369.433	17173.812	23966.152	15855.802	16440.338	23742.098	17280.316	16949.076	12829.265	19000.23	26050.467	13372.691	17255.008	18961.473	20464.596	24240.248	18534.791
"200762_at"	34107.367	34742.15	27045.176	17218.004	52916.477	21147.6	36757.562	31374.127	21575.045	27110.73	34584.137	39071.04	39553.535	47067.785	31131.162	22151.111	32702.418	30723.602	42195.746	44045.742	40541.2	29017.56	25247.172	33798.66	40264.324	33845.984	37559.65	32240.004	22860.857	31939.908	47827.707	12974.799	33062.82	35444.49	39725.703	37042.562	38693.86	25516.965	37415.094	32888.324	34838.684	39179.312	41302.516	39468.67	35488.293	30913.84	44421.246	26458.924	43679.555	52508.582	39163.406	33745.695	38396.133	39506.51	39421.402	27359.395	28850.588	28331.193	32957.81	30740.848	40237.707	32839.53	41766.215	28714.064	26400.053	30675.334	25126.256	23878.877	38839.496	34842.906	46277.426	43856.652	45955.055	38589.01	33825.19	27213.484	28247.863	37279.125	47942.832	37799.613	27067.414	27449.275	40880.895	44124.188	40598.785
"200763_s_at"	52575.234	74562.19	44642.492	51477.59	51285.26	42120.234	44301.13	33666.0	65265.16	57067.742	50356.066	44809.953	56144.895	48557.473	39850.363	62026.188	35359.473	37174.9	58617.258	42850.8	43709.17	67696.44	57574.805	54947.47	44045.13	47622.504	54076.594	43190.258	76207.625	52760.227	50449.32	72963.5	49784.03	52766.76	56624.27	47150.04	47517.094	92767.06	66262.25	64303.527	56545.832	60073.965	53295.41	48008.484	57500.254	71760.89	38140.684	75924.695	58694.516	53465.758	82115.35	58424.04	49451.266	59952.93	61116.004	62106.742	59618.023	51253.93	72131.72	43026.438	57343.453	46153.664	59426.418	42353.152	61103.992	49917.51	55954.74	59679.473	54929.375	44991.54	46324.625	41751.2	62295.188	53414.59	67817.52	43599.7	48263.918	62825.742	53943.8	57259.74	76430.94	81079.21	72558.734	31711.566	58630.523
"200764_s_at"	5473.401	7127.4805	7358.811	5911.803	4212.174	7121.311	7620.903	7319.0366	5035.8135	6543.1055	5542.0396	5636.228	3188.029	5921.75	5374.461	5864.5996	4728.5596	5809.6455	3224.6775	7494.5986	5684.8257	5123.576	5665.624	6432.781	2694.5366	4502.775	7772.7266	6709.854	5889.735	4782.9756	2857.9253	6005.735	3582.9219	4686.692	4661.1875	4513.25	3695.6648	5002.2915	4001.7869	4860.7407	5549.55	6085.785	6002.2085	5213.1895	4723.171	4378.46	7034.987	5542.6885	5806.8286	4305.174	4234.57	9288.836	4643.38	6226.6196	3882.6016	5717.0684	6235.8984	7138.719	3887.2043	4830.836	6341.042	5616.697	6102.4346	5762.6406	11223.321	5552.7783	9507.3	5491.2183	4053.417	4786.6836	9266.971	4512.249	4280.1567	5097.221	4742.902	7731.9507	7812.0576	4708.9663	5871.604	6500.7607	4152.2695	6536.966	4542.788	4487.786	8266.346
"200765_x_at"	11654.431	10973.115	14443.966	12444.287	8654.365	11688.966	13419.176	15650.201	7960.773	11048.471	9731.455	10991.787	9338.62	11147.181	6260.6323	10163.864	11936.9795	13025.39	8933.451	13738.851	12208.866	10826.349	10744.752	14710.887	8215.878	11533.419	16303.978	11552.056	11652.628	12629.664	10532.897	11721.175	6872.372	9804.205	6951.8145	7508.3457	7034.782	9096.975	8360.613	11273.996	6355.6196	9260.307	7883.021	8054.2295	10357.114	6302.915	12942.183	11157.04	15250.75	11815.273	7810.568	18155.271	6721.758	11702.236	5742.024	11109.023	10522.871	12587.416	14834.18	16087.994	12741.813	11549.039	13754.122	10672.74	27196.605	8599.099	18099.646	5901.659	9924.007	7372.7705	16604.504	6740.2466	10050.8545	13108.792	9046.083	16620.62	11685.718	12039.35	11098.185	13162.792	6967.0776	9364.318	12214.305	9476.26	19998.148
"200766_at"	3336.926	3693.8374	3621.8472	8086.968	3938.1956	6649.843	4766.2705	5053.578	3054.3708	1824.4016	5375.2554	2638.7598	2579.793	3236.2078	2447.2095	5705.4272	1866.4183	6223.4565	2288.6802	5539.673	3693.966	2657.0527	2707.2515	7291.657	4538.4995	7513.5996	4913.942	3697.5994	14647.828	5555.856	1776.6841	10327.6455	2165.3037	3089.2512	2011.9822	2709.0286	2524.1206	2120.234	2255.3762	4795.4995	5725.2505	2707.7598	2768.5918	2616.3528	2123.0908	2952.971	5100.9243	2130.8745	7709.516	431.65845	2285.7227	7868.759	2688.1506	2994.5618	1117.9353	6712.067	2321.3745	3802.7285	10342.733	2399.293	5855.536	5146.9087	7782.1016	2474.6702	3883.7336	2361.966	3042.4167	1822.8408	3618.983	2595.3203	4834.605	2826.2124	2940.9297	4305.69	3657.884	2744.2292	3658.8516	4732.999	6661.1973	5134.647	1562.8163	3179.3098	3389.9956	2861.8489	3137.5203
"200767_s_at"	1320.7625	2164.535	1750.762	2255.0088	1264.3009	2276.8179	2437.0325	1756.0132	2186.5544	1830.5233	1396.4213	1602.1167	1067.2184	2047.7422	1675.6965	1650.7736	1354.9679	2345.576	1649.3967	1877.8643	2017.2367	1096.1831	1700.0275	1626.0775	1443.974	1584.649	1861.3453	1997.2318	2184.373	1744.8984	1240.096	1583.2351	1374.5126	1650.4597	1486.1875	1292.2446	1462.059	2044.5581	2848.2207	2619.8357	2472.212	1752.3799	1730.864	1801.2727	1631.2389	1775.8419	1590.2084	1836.7059	1926.437	945.92914	1808.1396	2228.8037	1169.9089	1346.061	1740.312	1219.3267	1561.1986	2205.6772	1146.0533	1520.9525	1487.2125	2016.1427	1751.4813	1492.7178	1103.5901	1500.6604	2293.4434	2217.1926	1372.2516	1162.2162	1561.7859	1570.0507	1071.2512	1147.6576	1446.7914	1528.3185	2608.8696	1720.6787	1368.6295	1760.2898	2283.528	2117.1946	1304.975	1250.2349	2118.722
"200768_s_at"	15876.522	10255.744	12224.083	9921.694	12733.213	11100.894	24481.945	12027.649	13753.437	18519.314	10833.936	9643.266	11719.884	11627.259	7996.37	13413.495	9907.652	19289.768	15566.438	12803.004	9770.503	11234.792	29719.592	18632.742	10926.281	8741.093	24696.049	12790.34	15001.152	20632.186	9934.763	16386.88	20533.785	13824.7705	16985.68	9793.615	14402.048	16932.717	17842.611	10996.129	9986.692	23819.014	9247.839	12576.732	21478.68	17379.012	10561.037	11371.999	19310.07	22391.37	18260.408	9633.179	16245.991	13762.217	15398.922	13413.516	13131.538	11225.316	15009.657	12143.397	19066.918	11490.896	13019.316	15347.933	10863.954	17134.018	14691.443	10480.174	16161.523	7809.0757	8631.607	10404.561	17552.164	27667.447	15351.188	28466.217	15487.887	10661.251	11495.153	11126.902	15809.008	8061.0156	16604.754	9721.476	16202.747
"200769_s_at"	3362.9277	6697.2656	3247.386	2884.6594	2982.664	6043.1064	8056.8213	3907.1047	6102.921	6953.6284	4366.5747	4274.946	711.59216	4657.3643	4265.203	7641.749	1362.3883	5308.177	6023.7017	4742.9062	4867.2197	5409.3184	5649.1055	3338.6921	488.10956	5178.154	8526.6	6008.224	3243.5798	2775.7507	715.7049	3773.5715	6899.642	6161.4907	4282.4785	4460.5776	6336.3984	6699.902	5332.9326	5722.339	5578.8643	9784.546	5060.6763	3101.4546	8747.114	6470.346	5160.821	3631.622	3058.8657	967.4945	5795.473	6475.2407	2309.0774	2536.7886	2913.7388	2864.3394	6511.473	4897.3906	608.6441	1151.0807	6314.702	4416.1157	3286.2441	5025.7485	1199.7097	6559.233	6922.129	7253.29	3354.9592	3884.3186	3028.0703	5174.452	1849.0917	5302.5186	4565.2485	7929.0205	5623.662	1015.50366	3972.033	4270.956	5403.233	5055.1436	3759.4336	4269.9634	4796.059
"200770_s_at"	2664.6643	1033.0706	5180.097	7359.111	327.01642	3333.5925	2124.1228	2954.2854	1617.4851	1026.3125	1035.5771	839.1534	1067.3757	1505.3243	2692.7234	5548.928	2226.9194	1788.435	1105.6337	1481.7941	4758.079	1112.0287	1096.9421	1303.4043	379.48715	1650.6385	1110.4581	3322.3228	6874.568	1933.773	887.0435	6663.5337	680.62256	793.8998	495.47763	601.40265	599.78015	798.51263	712.0884	1019.0458	2791.07	565.1821	715.2864	654.3821	127.89152	718.67065	1054.8214	2752.4626	1078.4904	2115.371	845.80316	2796.0317	635.532	4443.254	446.88428	2984.9817	6923.704	1327.3004	4830.119	3639.5686	1426.7749	5468.0435	3866.2063	1822.3094	7200.778	1125.9451	3846.5247	1229.4556	997.9936	678.4504	2479.8303	103.86805	1525.8334	1563.9181	728.97705	1109.0945	5358.382	682.67926	1633.564	2569.0227	1067.3999	1714.5084	489.40863	437.8578	3511.2637
"200771_at"	8275.674	4762.6177	16503.332	17971.434	1861.4005	8649.643	6367.4346	11374.217	5702.422	3783.246	4698.6313	3498.5034	5635.588	5050.7847	5021.093	10352.021	11391.575	7917.1045	3944.1858	4932.064	9756.144	5406.212	6220.4893	7295.7163	2588.6233	5876.2456	3521.2876	8408.034	20565.021	8544.585	2844.7493	12861.644	3345.8508	3186.2104	2349.9746	2631.5186	2297.3665	4137.902	2628.7395	3342.9546	5209.5215	2596.5566	3923.7244	3079.6938	3306.5676	2954.0984	3637.2122	10832.276	4980.429	5010.9087	4260.6836	8298.544	3154.8606	13654.834	3270.336	7849.0054	17423.195	6921.329	13208.665	12528.901	5754.2393	9687.29	17263.453	7509.608	17686.932	3847.5854	10717.544	4937.9385	4204.402	3137.5024	11063.543	2393.3997	9111.711	7494.785	2947.8726	6481.914	13205.499	5319.497	6554.48	8734.282	6517.2056	3892.196	2478.5466	2107.2527	14192.96
"200772_x_at"	18148.062	25568.121	17039.564	12600.162	14210.252	22696.854	22177.037	13663.607	15448.852	27306.252	12205.834	12113.174	12329.535	23214.936	11039.018	21791.463	14937.843	41863.246	14980.222	21386.826	17396.836	8826.637	23169.855	19529.031	28661.236	22340.723	28745.545	19678.63	26588.277	17961.791	8230.207	25306.096	10876.816	5867.2627	15127.557	14928.762	9574.065	11114.736	11690.608	30929.92	20285.37	11733.272	20749.26	21847.816	15125.162	11988.609	23095.383	25261.092	23318.143	8077.7646	13289.308	28628.443	10772.224	13280.95	16096.304	19108.469	15699.656	42567.113	9223.517	11299.597	14731.633	18959.22	18767.11	10845.678	18451.854	15663.482	20096.701	10005.478	9230.347	24328.414	13084.406	12182.969	14204.005	17772.121	18295.9	13830.493	34114.887	12935.22	22891.887	19911.28	20782.602	14684.311	16367.749	16864.234	13523.795
"200773_x_at"	25538.393	31997.568	24133.627	26492.672	30704.033	31360.13	27332.863	18504.822	22872.316	30399.309	28704.05	28997.713	32698.441	33376.93	31550.912	27747.885	21684.25	27207.705	27480.623	26066.799	29730.152	20347.436	35978.066	36819.13	21583.826	30386.568	33645.598	28593.318	37341.125	22887.646	27280.86	25402.936	21144.797	20234.363	32286.346	26601.377	18367.32	19710.742	21061.072	44365.035	32195.791	19490.572	30160.857	29359.285	25229.334	18020.82	29785.314	28163.078	26703.018	33434.613	23586.928	20130.555	22628.422	20226.922	22970.258	29696.48	21881.797	30554.582	31249.033	27021.764	30180.504	28894.857	32191.531	18366.521	22972.422	24386.934	20974.92	20026.756	23661.857	39327.31	24646.385	22180.64	22756.91	24687.635	27966.084	21329.002	31558.656	34720.96	29870.232	27363.426	29451.62	20671.25	39330.676	27692.87	25722.031
"200774_at"	13213.169	13296.504	13211.963	18397.861	9426.517	20217.105	15109.878	12481.538	13641.991	13429.307	11333.005	9058.39	7361.93	13868.75	14822.624	15399.107	13547.443	19156.912	7748.0195	13451.424	13581.496	9362.634	11493.205	12650.327	12612.788	14561.426	11776.605	11163.986	16533.467	14440.172	8064.3936	17021.47	15705.247	9214.142	9537.387	11249.834	12298.969	11437.082	14733.359	18326.064	19975.182	13040.833	9959.266	8668.359	9191.215	8714.614	11470.926	11958.091	9616.639	10332.317	10443.117	13687.281	8444.962	12491.454	8996.924	12307.211	14542.07	14036.432	12561.6455	8466.613	9698.803	14919.108	11033.81	12818.719	12450.351	9590.054	14617.754	12540.55	12119.551	8640.835	13294.822	10407.409	7665.9766	13548.88	12624.23	13133.093	15624.963	6927.577	10850.134	14269.699	13257.862	11995.286	9313.045	10972.322	12393.147
"200775_s_at"	21840.783	24041.193	28492.27	22895.924	18148.902	23513.979	25498.326	20350.06	28867.584	31749.795	19315.863	20592.977	23039.727	32514.537	25774.957	21231.81	35220.785	23340.203	32469.064	23866.588	23754.77	18098.848	26879.125	25736.361	12873.517	22000.412	20616.213	18145.695	22850.855	24189.664	19413.363	18878.799	29988.242	31516.928	36057.215	23301.498	23223.553	27197.445	35149.35	34900.48	32475.63	23307.727	18233.287	16993.895	23705.945	26103.53	22439.707	24122.256	24823.52	24187.654	24694.238	17877.3	25361.885	27230.1	25019.242	16076.881	26824.436	25365.48	30202.074	35225.02	17751.422	18175.346	21407.33	23277.379	27313.895	30061.514	26125.674	23950.709	34711.145	23480.068	24814.814	21567.992	16341.978	25696.516	23672.75	27181.068	22989.969	31127.514	32070.322	26172.889	19825.371	27923.111	30560.902	22587.375	36889.184
"200776_s_at"	5190.37	4503.6416	7029.696	6650.768	2104.019	8018.897	5492.3477	5288.5015	6830.9634	5585.2505	3899.0774	3903.8538	1789.5411	5912.539	7741.4443	5707.038	5870.5063	6215.066	3005.273	5019.5083	5318.1753	4078.633	3734.7751	3561.8455	1436.2535	4701.475	6355.6533	6518.892	5597.254	3680.846	1334.5511	4073.8604	5563.217	5205.839	4468.303	3793.1255	4867.7363	4824.092	3364.8792	2938.9023	2768.777	5106.3535	5358.4443	4217.3477	2875.1677	5621.601	3920.3945	5969.6777	3545.0464	3743.4448	5072.3984	3898.4033	3077.2312	3548.3384	2626.7114	3605.9966	6744.2744	8196.219	2046.2612	2760.134	4683.782	7352.1772	2300.1826	4527.9297	3811.8984	4090.7173	6690.9194	6200.2676	5768.4326	6743.181	8238.071	4800.5107	2739.4019	3779.9443	3522.089	5562.1196	9342.217	2015.17	2824.6592	7860.3755	4954.2	2562.8518	4046.4194	4934.043	4922.6284
"200777_s_at"	11354.324	8232.444	12750.379	13447.99	5840.2725	12812.92	11205.071	9467.973	10538.296	8884.991	6721.699	8355.008	8094.3135	9946.387	9840.094	8352.192	12498.306	13240.736	8645.147	8674.818	9032.067	10876.3955	11911.215	11237.647	5682.5337	7451.643	7536.127	11949.743	9260.273	11050.27	7596.5347	7628.2617	10370.915	7688.414	8389.424	8610.849	8496.521	9240.2	9094.362	5316.1606	6589.133	8489.735	9088.969	7786.154	8265.9375	7840.213	7421.1445	12401.098	8676.483	11341.713	8564.798	10279.73	6890.7114	8863.486	7978.5474	5936.5527	10479.692	15931.69	9855.71	11235.007	10880.08	12744.165	9199.945	9330.552	9968.877	8922.413	13741.82	10628.633	9158.543	10535.913	14267.892	8842.671	7886.3115	10856.545	7518.44	9646.971	13696.23	6831.51	7648.9595	12081.445	9558.496	8002.651	6811.581	7884.644	10317.957
"200778_s_at"	16518.875	26431.16	17604.703	19891.207	9912.238	23446.63	16471.604	16851.426	20778.738	20372.916	16156.853	17318.643	7461.313	18167.445	13930.158	16088.613	13535.063	21274.307	17577.49	19182.016	17356.691	26148.242	14264.4375	16152.607	2914.211	12314.719	15774.848	27264.145	9436.405	10556.776	3238.5063	12403.161	24428.693	20181.719	18201.773	15309.251	20314.123	20188.781	24786.977	25934.639	26899.68	26187.324	14297.195	10129.575	17763.664	24847.73	16204.794	16874.768	10669.67	13321.321	16971.623	18489.438	7718.995	12464.753	14096.551	10558.598	12250.301	35243.86	7072.434	7631.701	17851.408	23642.414	14473.715	19347.023	10549.933	25022.787	24345.818	12196.732	22252.14	12579.301	19043.215	19921.154	9893.554	14558.819	14086.337	20532.395	22647.807	4312.219	16717.605	16348.023	22778.47	22032.37	18503.666	15708.353	21783.197
"200779_at"	23348.28	17933.57	17533.893	20933.473	8940.335	12778.266	17219.668	23777.793	17071.074	21345.027	14431.75	13216.208	13779.745	19861.45	17317.41	12691.769	28921.523	20462.719	15278.141	17570.984	15229.55	23632.484	17200.414	18970.277	11381.63	23028.994	12314.799	19986.0	20277.291	18921.885	12364.726	10547.71	16824.44	11373.591	17632.346	12756.744	11375.1875	22032.064	17359.387	16266.908	13939.29	11329.683	15698.538	18603.148	15648.257	14668.244	14663.001	29517.123	18998.736	21806.348	20731.926	16111.589	16755.09	18686.545	14321.529	14820.9	11765.347	14693.851	14441.334	13642.378	14320.889	15586.257	16430.58	10368.056	11992.164	24022.44	11682.104	15739.086	15127.393	18793.768	26336.99	12886.636	15470.38	17400.996	18336.363	9949.52	17816.633	17199.502	15826.13	21760.719	12469.605	19724.088	13679.218	11090.944	15818.047
"200780_x_at"	70085.94	92820.78	61676.727	59898.78	72251.16	71244.14	42694.47	36347.895	84270.49	70102.11	62929.35	73336.32	87279.96	81525.15	69469.945	53875.004	98835.73	50283.98	101946.52	69117.41	74249.16	75402.87	57861.875	64902.242	79520.086	67140.71	63140.992	85169.195	52528.234	69231.06	102176.86	71186.6	57588.29	79867.9	61303.85	77314.75	60671.1	96894.71	71737.68	90367.836	120296.32	73624.625	78700.04	106474.39	79050.62	88652.875	59127.31	105707.945	68810.61	81880.97	79788.11	90232.36	82373.875	74780.875	91752.484	68293.67	66555.69	81574.305	67409.41	74322.52	76898.805	82959.47	82126.4	43645.703	81547.89	79729.08	61574.066	76378.52	67138.71	81926.88	44275.418	77879.68	89779.27	62694.16	73035.96	62282.07	69066.33	91304.04	65904.92	65297.8	60272.203	72562.32	76838.53	58359.68	78446.3
"200781_s_at"	43108.977	47765.184	39340.65	46996.086	39551.31	41646.164	30539.846	27986.607	61048.7	57774.234	28681.69	29003.943	36977.145	38661.535	31890.854	37490.688	48060.46	33254.88	58037.336	36300.395	31598.678	51118.703	47673.242	37010.12	22063.684	34048.598	39332.25	39318.336	65388.316	45329.61	24965.793	51684.434	45314.21	46231.234	56821.273	34005.633	43749.31	83945.414	67790.69	82608.16	71899.62	51328.45	39501.91	48158.477	55124.816	57610.727	31327.352	75770.12	50467.145	55701.066	90569.4	27442.994	48079.66	62618.363	72290.85	58612.29	54919.027	40939.39	59531.586	41028.86	35011.973	35974.48	44273.453	33007.504	59968.316	58186.406	56263.85	55286.53	58907.594	26199.713	44763.848	32070.21	43112.074	39058.76	46403.105	35696.11	47415.633	32427.566	40546.38	46511.938	53272.3	83655.75	70711.164	28738.05	48308.81
"200782_at"	30929.213	18325.174	33678.438	36702.027	7727.893	38004.902	37250.293	22591.371	13589.653	15055.1875	14255.572	20481.479	12855.067	13119.44	10464.5	32185.459	11489.951	29437.947	12542.209	28022.828	29976.73	12223.59	17843.244	23429.797	7342.129	20827.037	25223.496	39613.496	33058.305	19226.43	14492.119	27828.797	17902.959	13324.72	14260.95	5836.124	10217.217	11381.363	12340.857	12136.63	13647.292	20304.379	13539.229	13925.645	8993.422	10574.471	25683.38	33424.03	16818.586	17605.201	15160.646	17903.852	10441.641	17908.32	11748.691	24298.385	14612.771	21187.318	37908.16	34483.074	20010.809	37359.582	46192.03	22148.566	26313.707	11678.349	41611.375	8228.057	14530.867	10958.182	31636.127	10589.269	15877.672	29033.533	12584.569	23552.03	23175.97	21937.775	30703.338	22403.309	6876.31	11768.062	12823.422	7688.5757	41737.992
"200783_s_at"	2513.6538	3891.8792	1342.2314	1915.9088	3521.6958	1417.288	1718.6741	2226.39	2195.3704	3094.9714	4250.847	2957.4229	4182.179	3456.1033	4273.4727	1699.6532	4658.41	1960.4115	2615.2397	2507.7812	2508.107	1888.802	3696.0781	2383.6328	4484.9717	2329.2324	2258.8323	1421.4784	1771.6167	1377.5747	3624.7437	1805.1334	2288.125	2439.0562	2330.1116	3435.3237	1322.0668	1848.378	2127.4214	1894.372	2127.389	1637.1855	2721.5361	2796.7139	1930.3893	1922.831	3065.355	3532.365	2729.651	3041.4639	3241.2964	2188.1514	3207.0598	3286.0107	4505.223	920.7025	1679.7758	3360.8389	1622.2825	3867.8584	2092.3613	1007.30164	1205.2162	1730.0342	1749.1506	2382.2637	1513.8843	2893.383	1905.3195	2512.909	2029.4915	2305.3047	2349.855	1016.7788	1720.9144	1495.1205	2658.9944	4645.886	1645.3512	2338.918	1841.8333	2709.4202	2936.0845	4704.4487	2012.6132
"200784_s_at"	2061.5205	2239.7832	3148.403	3520.6206	1017.96246	8714.685	2429.64	2888.156	2314.268	1642.0719	1190.6823	1679.8768	401.65088	1047.4653	1333.1346	3345.0537	1249.3173	3450.5308	1012.7793	2196.1292	2994.3735	1943.4642	1681.8232	2565.4814	267.4442	2839.4644	2310.9014	6309.9844	3270.2222	1277.8372	230.40317	3780.5464	1933.7616	1650.9496	490.22476	1819.9806	858.4539	2431.6272	1907.5571	570.2577	2846.4487	2251.8438	2858.5725	1742.1749	1506.6213	3731.117	3400.3894	2573.2725	1157.1133	171.77602	376.33063	4691.3223	966.5974	569.22986	306.4722	4221.021	2008.8969	1731.3604	1080.8989	6679.2666	2879.1506	7060.6636	5802.54	2072.578	2232.2166	2383.9966	5272.7847	2147.8184	1792.6035	661.1829	2168.3682	1752.3025	442.0661	684.3576	3136.331	2010.258	3055.9683	732.75055	3512.8245	5773.846	1617.9065	2308.8132	704.4998	1533.9521	1475.1709
"200785_s_at"	4449.384	2542.7896	7276.646	7811.17	3765.3716	11534.493	2861.1887	8047.711	5111.3237	3719.738	4113.8335	2336.4119	3299.3186	2388.4998	1810.1743	3431.4907	2708.0107	5126.97	3966.9001	3591.9575	4118.5894	2470.1692	4834.8916	5009.3906	4160.117	2922.6987	2966.6257	8655.389	6916.4023	4107.3247	3096.2197	5871.1636	5342.8833	4221.997	3707.8923	2855.74	3814.6108	3732.334	5716.3623	2782.0203	3747.5984	3677.4006	4153.785	4452.045	2752.8813	5764.7383	3500.758	5377.2573	3507.2637	1152.3344	1705.9243	5334.772	2262.6846	1950.9685	2079.8115	7291.662	2833.067	2586.03	7842.143	43469.473	3793.09	8648.49	13174.642	4450.929	4562.8877	3620.4778	5757.0107	4091.6914	7229.5073	1915.898	4742.8145	2958.1394	2848.1416	3366.2068	6500.7314	4194.525	3376.9163	3457.1296	6690.5215	8170.506	2784.3306	5627.742	2309.2688	2672.8174	7063.6533
"200786_at"	10467.6045	16085.9	10155.69	12250.256	12401.588	9578.856	8606.756	13963.383	13472.73	15797.526	9355.735	9979.33	17601.818	13197.577	14363.675	9213.064	24517.123	10008.0205	14251.905	11784.609	9522.048	12812.572	13124.095	11943.155	12378.448	14779.202	7984.257	5093.116	9628.073	16074.202	14571.773	9240.131	12128.162	9759.672	12393.685	9566.145	8756.713	10841.662	17299.852	14594.839	11816.629	9549.006	8259.893	11913.598	13644.807	7914.2007	9321.216	18386.44	13223.123	14174.517	16878.236	8966.239	14992.6	14102.902	14873.954	12154.759	11201.512	11571.215	14936.235	16934.76	8823.564	7713.065	10889.391	11277.207	15258.599	12820.582	15361.354	9592.059	16017.05	13182.24	11188.779	10457.697	10320.956	11727.868	12663.746	8764.844	17266.89	15783.319	9496.521	9616.061	11433.877	12040.042	16017.635	10606.1455	11214.031
"200787_s_at"	18716.977	38032.17	23459.031	17305.066	25986.146	24370.297	13144.623	21976.006	35662.71	33337.074	38481.555	29313.596	21093.361	24374.934	26867.225	13631.536	17557.645	47077.438	36311.69	29891.11	29559.762	31679.83	48069.78	44029.14	29187.27	30551.303	17968.207	28019.938	8618.462	14646.1875	27140.057	11713.847	55341.785	46387.875	38603.3	39369.215	44091.082	52419.844	46196.402	14619.017	13979.401	57614.062	37276.344	23708.795	49344.98	47799.74	34318.15	14849.267	24404.96	19465.975	31298.041	27197.44	27536.422	14733.786	35265.75	16849.203	22243.947	30254.412	9775.597	19836.914	66272.14	25637.234	28001.23	33450.63	11559.082	57777.906	33955.176	49675.38	33853.39	39754.61	20584.396	45837.457	24055.672	10947.977	26445.988	49030.98	24796.924	18702.742	36531.05	16697.498	44797.73	37952.383	36521.793	32808.16	19963.623
"200788_s_at"	41880.883	50949.793	41816.645	34907.91	41584.074	33515.074	25295.023	28229.973	56633.566	50534.883	56171.727	56682.293	64833.793	49429.945	39358.918	22231.705	38700.74	51785.35	75702.914	50425.613	47235.664	63237.688	65650.234	63856.637	55293.332	43320.773	32248.262	36863.31	24392.777	31625.084	86689.19	30476.037	59894.906	66935.47	65124.996	60332.63	58381.004	85913.414	62057.75	27472.701	20235.469	69778.35	61613.215	34082.527	76111.07	67318.06	45882.977	30710.49	50672.9	107214.7	62031.145	46926.715	43636.316	32183.682	66350.72	30042.883	36265.453	42263.52	54426.613	60136.438	72778.305	40846.49	57021.742	40246.062	26987.54	63007.004	52498.684	74273.26	58362.33	51810.008	41659.23	66725.0	65971.13	32778.242	51163.17	79687.81	33821.215	69603.09	56040.99	33133.133	74845.305	65556.164	77662.52	41272.094	43110.945
"200789_at"	5149.5444	3436.3877	4594.3735	5416.3154	4321.16	3163.25	3607.5435	4192.127	5853.557	3231.4438	3484.299	3762.8684	4527.2314	3416.161	3780.4187	3164.0051	4727.4185	5004.5757	3080.8633	4050.9463	3875.7976	3541.7712	3324.0364	3532.6824	4974.9097	3474.5212	3436.4004	6345.967	3818.4578	4611.3013	3308.2864	4192.9424	4113.863	5555.6733	4639.025	2880.3271	5306.2974	6603.4375	5624.7188	5036.9243	2173.3118	6969.017	4611.5234	6424.555	5585.8857	3256.9385	3704.2961	6503.601	5686.1763	1271.869	3524.3403	3104.365	2785.9395	4002.5645	3829.3447	2598.3745	4044.9502	4109.567	3611.5652	4761.799	4853.42	5203.6665	3874.2449	5155.8335	3291.63	3422.102	6732.5312	5695.278	5989.715	2087.1797	3237.5686	2982.184	3476.1018	3418.5525	3186.7825	3846.8462	3140.1848	3241.5913	4641.2383	3738.5667	6002.5376	7259.288	5108.4907	2536.6875	5761.2256
"200790_at"	21288.645	39953.723	15415.563	13203.421	5988.59	8497.121	7006.582	20231.986	25941.146	20986.367	5867.8677	6465.365	16828.938	29450.207	22389.066	5845.178	38442.527	17801.287	12173.23	6621.204	9650.598	14941.853	39063.508	22400.896	5554.9233	5032.6294	8568.513	12384.014	6778.062	15691.361	7036.171	9430.087	15464.265	12322.688	10168.336	11666.91	10093.7295	11700.184	21532.04	16824.895	15289.627	13343.677	5766.5156	9094.286	15034.5205	8534.606	6760.2847	13932.708	20472.803	24339.4	40807.094	12388.486	10236.436	26413.057	24914.014	6530.9556	39051.68	36657.414	11001.879	21701.457	10224.258	16352.522	8046.0317	17312.834	15423.643	19195.543	12571.552	13250.33	13793.709	10499.835	14151.643	7633.809	12352.5205	9542.299	10333.557	19183.123	22640.098	9357.518	10936.457	10504.477	22140.922	12309.534	12260.365	5507.6025	13967.056
"200791_s_at"	4310.1	2314.6023	8936.819	12066.594	1972.6023	10616.733	12729.904	6176.646	1949.1646	2835.039	2529.7861	4463.866	2895.2	2986.1367	3224.533	12474.04	1944.534	4860.828	2965.727	5746.779	4707.2144	2127.1167	2779.0222	4722.192	2496.638	4487.2495	8328.639	6504.261	21635.727	6180.891	2548.0889	17558.688	1697.206	2194.7703	2637.71	2031.9419	1991.0995	1246.6766	1532.8032	2749.3076	1151.8226	1722.8192	2135.8826	2065.5984	1267.6246	704.5017	3571.413	4405.1025	3163.9583	5710.236	1918.0858	10801.735	2220.772	8295.372	1777.18	9747.008	12264.002	2710.458	12509.78	1868.7131	4396.5566	9027.208	14799.244	8047.7764	7749.6426	307.45215	6357.118	1883.0867	2076.07	1548.53	9820.218	809.863	3782.7993	8911.19	3137.8015	3258.3677	5651.8853	3177.1199	4321.8564	8345.906	1759.8999	3431.5427	2469.7673	1914.0184	8702.359
"200792_at"	22522.525	18048.023	12840.137	15395.518	15409.114	10774.9795	10471.118	21565.037	15490.052	19661.8	12554.578	13929.124	20030.908	18254.758	13820.277	12422.627	21896.584	20180.463	11187.346	15927.302	16463.209	19429.992	19960.234	22711.102	17990.287	15476.543	14149.888	16818.914	17816.72	19316.508	12521.466	15372.599	14695.939	14255.883	12581.202	14784.974	12469.012	15543.011	18106.754	14908.185	15723.092	20793.72	13693.711	17382.045	18890.15	15256.768	12475.573	22053.979	20953.639	9566.207	13664.42	15231.855	18134.31	15492.021	13091.746	14691.626	12061.821	19899.031	18070.912	15360.45	19460.924	19570.295	15661.951	11049.735	11390.007	22036.83	11846.421	16601.715	16533.842	23289.176	15939.328	14922.757	13533.496	17621.1	16166.548	11948.648	18527.926	13615.164	15366.169	16986.643	12469.367	7511.677	14434.503	13982.535	15096.164
"200793_s_at"	11014.553	10164.944	3346.3914	5691.8457	21346.898	4876.119	2369.0266	15461.214	10500.232	15307.503	18335.63	17952.371	11923.943	16484.098	13262.702	2841.508	6682.597	13978.396	14383.28	17278.938	11993.935	22810.441	10453.002	17590.4	21523.203	17422.68	4259.401	6584.7964	4577.5654	13263.272	14582.295	6549.4365	11480.45	17972.057	15700.564	19962.66	11548.0205	24267.145	13239.999	7284.0503	9310.394	17449.57	18810.504	13047.408	11935.284	16728.406	16604.51	6595.201	17411.775	4284.612	6445.284	17197.578	19864.79	5828.2803	12377.502	7437.211	3632.0417	16140.409	13284.962	9029.453	21613.334	16304.318	10699.831	4110.948	5216.2476	13532.24	4654.142	14325.455	11319.852	21577.781	8709.412	17756.469	12206.922	14181.515	7727.1655	8694.046	11726.861	12248.674	8669.441	6288.692	10830.467	8290.71	11942.311	17810.348	11504.855
"200794_x_at"	18649.482	21101.572	15528.24	24995.627	14777.274	21103.793	18779.447	20751.082	24552.953	20539.24	23448.473	22391.488	18546.705	21329.969	14868.826	18125.357	20165.77	15021.901	22784.832	24585.74	21788.406	26696.361	19256.992	25621.205	22200.547	21809.178	21424.85	21727.135	29963.557	29176.0	18454.87	21843.076	26614.455	24123.592	25866.377	22450.078	25408.637	21538.768	23630.182	29768.574	20818.658	32217.29	20760.51	25257.531	32962.01	26800.434	25153.6	20881.736	26337.088	24430.07	15378.689	21496.035	18684.973	19892.834	18595.797	30173.363	22877.809	18536.918	19311.934	21227.023	25454.4	16941.432	25081.23	22825.08	22844.855	21803.674	22649.441	30527.51	32368.59	21330.816	20303.4	20692.979	24744.217	26717.908	24600.17	27002.576	15715.049	21623.447	29807.824	18275.217	24518.588	23451.793	26563.254	20318.547	26328.277
"200795_at"	54019.07	34938.07	54773.67	53395.426	83862.43	54626.08	41878.547	37887.79	67844.37	76319.51	83043.766	82135.66	79901.805	87767.5	63281.152	32801.06	65675.78	33431.52	76750.52	67342.49	77349.75	90338.96	22526.908	56987.496	80154.7	78380.016	41788.21	57703.336	42583.73	69535.695	113857.39	46172.53	70829.53	91768.98	97731.37	78219.97	81921.21	104772.414	72429.695	36771.6	27974.795	101267.52	85721.29	70627.48	84604.11	76157.32	74275.54	38819.676	74200.76	122499.67	81498.71	57518.3	91385.44	64059.363	91406.75	63269.742	53369.93	54201.76	76980.94	57120.188	70663.125	59165.098	60984.14	53730.477	94552.97	81599.055	53024.664	98309.8	73811.055	82497.78	62143.992	82185.92	107164.24	48693.426	66553.33	64149.82	41551.723	109006.88	71889.5	26535.223	103209.33	92968.3	78658.02	58248.727	72645.24
"200796_s_at"	460.77155	1599.2948	780.84204	1163.4738	485.71033	2434.1511	2643.6887	657.29614	1742.5989	672.4487	290.45224	431.26852	19.015453	1267.6016	663.72076	3244.4617	167.57521	979.7992	555.2827	876.90955	1205.7177	848.5029	413.8575	417.18524	46.921337	923.6601	1383.0095	1974.6412	1186.3699	461.18582	44.123325	3988.994	466.58197	728.94495	500.8204	845.4938	1112.2324	806.8219	869.17365	2372.674	1862.3676	972.63947	1399.2815	372.98425	1094.4292	1917.5393	840.87286	666.173	77.368385	69.720795	590.23364	1608.6256	101.251884	124.55634	336.99313	1752.504	3844.5505	1476.2162	51.917084	206.04169	1051.4523	1779.5171	593.8248	1513.8629	146.50194	1863.7238	2235.2903	1305.2797	602.46075	1160.1702	942.1326	715.93	45.40113	690.3351	807.0004	579.29095	2461.17	55.781563	804.96594	1691.577	983.92645	1505.9128	483.89948	482.68777	1152.8927
"200797_s_at"	19899.209	15949.767	22004.03	22633.59	17695.521	22211.02	41592.566	20588.787	21236.148	11237.319	12377.582	7700.545	10789.37	12179.775	10904.992	27613.033	18293.355	19308.89	18807.523	13444.936	16789.844	15605.282	20019.713	16870.666	8818.389	10214.198	17397.99	13922.374	52473.848	30564.861	7663.7227	60316.348	14458.713	16157.151	12339.2	8698.615	13802.547	18257.95	20954.02	15798.333	10262.842	14535.452	14369.734	12439.33	26053.213	18957.799	8785.041	19145.7	18505.656	16527.742	17753.742	14467.023	13718.76	17487.309	16080.469	50741.355	37733.875	13085.989	30306.49	11605.128	14473.418	14869.084	25675.29	24123.217	33220.62	13136.489	25785.75	11580.42	19609.023	11896.276	31523.254	9275.789	24122.791	27691.71	23791.477	16645.16	27035.803	9153.628	30299.729	31179.125	17191.469	15846.105	19935.262	5938.8613	24136.418
"200798_x_at"	5773.918	7348.0737	8977.816	11217.558	5172.279	13928.452	20075.895	8772.86	9058.294	6620.217	6360.591	4024.3098	1692.7472	5230.576	4173.414	13914.963	3279.4182	11338.407	5135.5376	5630.757	8844.304	6474.8086	5461.0596	5041.111	996.1166	4821.2734	7403.999	8877.602	15692.413	7328.062	1142.2788	23378.592	5408.559	6414.1797	4107.6074	3629.8455	10014.138	5416.01	8008.7505	9650.073	5190.4062	6553.5728	7294.771	2797.8633	7401.0444	8842.79	3817.9434	6299.5547	4465.6226	5312.63	7123.3027	7756.3843	3498.624	6036.7754	5387.3506	14573.908	17729.184	8850.443	5355.155	3226.7043	8005.1333	12914.163	8449.743	10086.321	5049.719	11888.8125	9213.331	6339.6973	7776.9316	8380.141	11410.398	6594.836	5445.2812	8757.56	7047.555	4840.5293	13810.18	1138.8331	9603.677	13579.464	6112.693	6643.3584	6271.953	4308.532	8873.878
"200799_at"	33707.305	28617.395	16142.548	21213.285	33279.207	17052.795	32948.04	23510.078	18581.814	23766.826	13599.43	18122.037	12839.798	12897.043	5442.9644	25888.06	3687.3274	55219.63	21057.982	24544.334	12979.1045	16280.317	6555.362	13008.874	17680.492	31882.252	29446.107	19384.445	71604.516	25734.166	26758.725	55237.66	13447.732	34015.68	8917.03	14657.688	26239.791	13056.616	36645.11	14329.574	9852.404	7037.4624	17905.17	13166.844	41599.312	30166.39	16249.428	20214.18	44222.375	26643.312	21398.127	14461.143	16648.55	13421.543	12471.541	18796.547	22724.34	9131.723	30608.35	30557.516	19688.32	23048.463	18146.893	22248.836	20155.156	64358.254	27546.938	6742.7827	10714.841	13957.457	34882.008	14488.619	18185.371	34554.81	26446.62	42875.06	16891.916	19472.283	16699.367	37403.832	33240.098	11982.7	32345.771	20028.838	27549.69
"200800_s_at"	16407.967	13502.82	4680.5557	4805.788	9698.287	6431.818	13306.209	10224.554	7701.1772	6903.322	4288.104	4474.0576	1911.3019	2734.4504	1825.304	14477.961	1473.5349	42802.05	5634.819	12790.365	3900.7244	5114.5884	2848.4048	4867.3896	5810.482	15348.66	21875.607	7220.7505	62240.453	13452.747	3076.1636	43438.766	3286.8289	14983.739	2829.235	4006.355	10409.299	3105.739	10012.572	3524.351	3506.743	3096.5105	5813.335	6890.2324	20518.516	10623.129	3691.4749	5779.28	14378.447	3334.7693	4383.692	6720.1333	7291.757	3967.3713	3129.855	8539.655	10225.7295	3663.8193	4801.1	5833.867	4509.7856	5942.375	6904.7744	8578.553	9579.455	38488.992	14080.167	2435.6045	4139.4844	4835.6895	11840.626	3471.418	6626.0635	17416.693	6271.1284	21540.63	7275.509	2802.1445	4292.888	16073.159	19036.54	4515.523	10617.325	4230.078	6219.83
"200801_x_at"	119026.8	158872.9	91694.63	95558.445	116963.305	117236.17	112959.586	47062.758	125576.0	108140.62	108453.58	103084.195	109044.57	127850.9	79698.94	111113.914	113388.34	95946.03	131455.44	109009.89	120580.64	123428.42	104693.016	114746.445	109254.79	133566.9	121427.164	120137.79	157984.4	116240.51	128700.29	160695.62	78311.26	104027.48	106148.555	102425.125	76531.79	132191.11	89735.78	129576.625	188380.8	114425.586	123984.266	129697.74	116415.88	120663.57	110884.48	116964.48	128898.62	123015.02	113170.22	169814.28	99363.734	117365.23	116461.37	143654.23	110362.29	148660.06	116383.5	97406.84	133984.75	103852.8	122670.93	62426.926	118691.266	98468.34	105949.484	129975.1	88815.9	112465.76	87250.46	100850.87	152613.73	93404.74	119538.336	120585.44	117952.99	135226.52	129340.96	135898.7	96389.586	118368.11	116400.516	70979.19	122459.35
"200802_at"	9658.596	10711.122	11648.877	9826.107	16149.923	7630.78	7945.0312	12506.116	10463.551	10639.449	9364.546	10498.372	15611.319	10726.446	10803.417	7425.149	13746.664	7176.0786	11190.245	8755.235	8491.28	12404.868	12792.019	11709.138	19010.1	12844.265	6997.553	8016.113	7927.5107	10520.404	16131.207	9812.141	10636.35	12412.84	14084.661	10896.517	10274.922	11524.624	15281.595	8465.162	7043.157	11409.898	10273.524	11480.104	13685.492	8367.244	9886.77	18098.861	12690.536	12706.818	12471.979	12640.977	14906.427	12311.384	10536.889	10775.481	8610.718	10530.348	15834.852	17689.086	9244.417	8676.543	10686.464	11172.984	13121.538	7548.538	10203.182	15009.254	9152.842	18632.512	13395.37	10717.492	12959.068	7474.92	10963.163	8289.844	11504.723	19141.207	8071.508	9553.115	9735.139	17205.209	10822.137	12770.562	8768.558
"200803_s_at"	10864.798	13868.843	15905.22	24759.234	8926.923	20980.816	15970.357	16653.568	18451.553	14163.374	12880.933	10106.922	5745.99	11738.108	9139.626	17776.877	8600.848	21568.684	11208.257	12475.811	14596.858	12630.996	10423.843	12933.231	3378.4949	14639.67	13685.898	16071.24	14858.946	13024.981	3973.6177	21295.44	10050.449	13624.192	10328.361	11709.5205	12155.696	11942.34	14770.034	14531.447	12935.258	15041.602	14860.061	10389.046	14424.188	14514.9	15914.95	16586.168	8698.409	9077.217	9992.084	23089.441	5615.6665	12315.608	9762.81	12549.979	20955.549	15715.517	13276.911	8654.748	15265.478	20844.7	12098.565	16449.521	12385.781	15641.309	20591.857	14676.96	10743.708	14568.509	19045.467	10399.404	8316.814	8732.638	11847.577	10313.614	12674.267	5545.0083	13323.231	17378.188	16084.309	16201.581	8025.1665	11874.088	15991.446
"200804_at"	20285.887	20329.03	23148.8	23423.324	19232.576	27202.299	25508.965	24114.746	25369.629	21539.508	16727.377	18030.436	16851.09	19450.113	16054.905	17077.398	18870.604	36200.492	23617.658	22207.537	25063.152	20124.715	23719.113	25061.375	25948.41	21767.121	22477.371	24655.639	22913.947	24695.975	16952.68	19315.516	16554.725	23912.29	19204.533	19134.527	16262.033	22416.445	19871.324	16198.128	17629.76	24347.004	18625.229	21899.55	18550.494	22544.615	23179.334	20164.719	21130.986	12802.243	15030.276	32966.277	13701.976	19026.088	15364.464	18812.533	23958.16	18256.494	22254.73	20079.027	22407.648	27112.617	21523.342	16492.049	29807.66	19028.893	33663.52	19161.545	21074.127	20176.822	26247.447	14867.117	18231.121	20534.463	25386.682	29874.248	19622.63	17573.184	20229.213	24258.549	30025.643	25548.256	18137.777	15957.061	24873.105
"200805_at"	2720.664	3218.4841	4011.858	2421.1262	1489.2607	4520.8677	2286.877	2333.182	1504.9211	2244.649	1214.8092	1504.6381	1431.6184	1903.81	2076.7017	3311.7583	2418.6633	2000.8308	828.9415	2670.501	2394.2988	1859.7015	2545.6858	2296.846	1552.1952	2345.8247	3103.4768	2955.9292	3405.6697	2202.2517	978.5913	6832.136	1387.4495	963.41473	1234.175	1433.1233	1255.5785	1283.253	1305.1254	1915.3807	1296.6725	2017.3743	1308.3881	2343.1523	1845.0581	2107.4404	1484.5499	3527.9558	2555.0647	628.2425	1879.1951	3057.2146	1445.4542	2960.1348	1512.8582	1976.3732	4149.2344	2913.6648	2340.6255	1845.9921	1866.818	4077.1196	2937.0125	1904.2357	3183.0068	2249.097	5547.269	1228.4067	1848.1066	2271.9812	2565.0789	1686.6113	1788.9724	1924.3048	2226.0068	2374.7312	2532.636	963.0153	2005.1221	3260.9106	1431.7306	1640.5762	1340.2756	1077.3121	2118.614
"200806_s_at"	11249.381	14456.402	13028.688	12423.099	7126.2036	20599.648	14974.084	11320.862	22159.266	18370.004	8558.453	10487.17	2632.8408	9650.643	8821.512	12410.537	9860.14	14353.619	12325.619	10203.29	9935.551	16617.443	11000.649	6384.748	3531.471	14210.029	13352.382	16838.76	5626.7764	7673.3984	2036.1683	10333.936	14900.028	13428.734	13675.774	12305.686	13184.779	15654.889	19079.164	19939.943	16977.7	15901.009	11225.545	10487.329	12713.71	14410.786	11161.304	15509.827	7717.71	7315.299	13162.086	11130.851	7316.937	13062.247	7401.4644	6368.1074	17377.037	17975.45	2525.6086	3413.636	9261.868	15504.665	7898.566	12880.052	8478.48	37376.57	20014.213	24055.496	17644.56	15068.557	12755.1045	11414.675	7575.423	9370.593	10445.405	9542.088	17111.064	2374.856	7480.6504	15059.189	29788.744	12419.096	9844.103	7729.5264	14025.038
"200807_s_at"	31219.457	29319.68	30275.846	31124.725	17879.441	31617.07	33929.332	21922.8	39219.96	32712.348	21533.807	27043.836	25649.805	22731.459	19830.496	25174.742	28543.637	28313.71	24469.81	20566.012	23582.418	29692.172	34215.043	26864.973	22466.193	33751.19	27431.842	26309.621	25833.268	32714.277	26680.215	23667.86	29499.617	25407.22	22553.283	22373.158	24332.166	35878.223	32620.604	28287.535	33318.84	28491.805	21446.576	21189.873	34077.53	25960.152	24077.188	31147.334	25549.742	38152.684	32139.875	24682.256	21897.672	29627.559	23727.64	19014.408	27907.738	33020.688	36590.465	32198.156	23431.436	24737.018	23470.223	27601.156	33433.99	50384.984	29673.174	42341.793	29820.582	27690.768	34061.418	24388.273	22086.2	24769.889	23767.002	26014.885	33747.96	26713.537	18955.754	32496.715	46246.344	27672.162	22451.94	19531.268	26124.07
"200808_s_at"	12128.862	7341.8833	23921.46	10425.512	3294.8667	8048.54	11457.503	12948.369	5614.141	3101.0637	2627.6343	4708.083	6252.727	2905.102	3149.3206	10486.79	3057.2402	4535.171	2405.0378	5353.518	10401.833	2520.6545	9682.441	9467.273	4865.0103	5850.3374	5574.417	14427.197	15578.186	5786.72	2917.3318	8841.334	1953.2269	3338.1282	2801.1667	3485.73	3064.6794	4666.4424	2682.2798	4241.4907	3461.4036	3809.296	4071.6653	4094.1787	2671.862	4101.0205	4791.3823	8933.418	4391.9214	993.3175	2957.6206	6745.867	2634.2095	9510.705	4875.2085	10144.528	8501.999	4390.597	23269.162	8484.845	5235.9453	19429.383	14151.005	3316.388	5767.953	2192.5732	20187.32	4631.908	3162.92	5841.3574	11566.092	4035.065	8372.372	4310.6855	5130.742	5346.679	17402.62	4160.979	8179.5815	11304.225	3352.8086	3101.326	1528.9353	2236.1067	14816.703
"200809_x_at"	39006.113	50340.76	33775.02	55123.594	29914.438	29420.6	30942.133	40032.7	49061.19	34482.336	31621.268	17650.426	33496.844	29585.33	25552.363	43563.688	45141.242	34081.242	42360.582	32811.918	26948.342	33975.95	38438.85	40082.78	31384.572	28295.777	37605.336	22778.207	80354.62	56625.805	24488.389	74598.46	43056.566	35312.543	46931.76	26906.553	34397.164	75092.89	77275.03	61224.598	64054.543	39135.492	25345.346	39108.12	61858.8	38172.234	26564.723	76255.61	56303.49	71604.375	93528.97	44758.176	51901.78	69496.36	56074.383	69044.37	51789.98	43582.8	71837.46	42538.484	34949.977	34420.53	48471.64	35802.836	57288.184	57523.562	43074.53	41557.242	49617.902	29112.912	55594.043	29741.959	43264.27	50213.85	53097.93	27573.688	47255.52	40436.99	40822.496	46334.29	67016.42	82177.586	69383.21	23889.03	35499.574
"200810_s_at"	17561.035	9917.815	19874.65	12241.715	18570.43	12249.345	11456.238	14988.149	15221.168	16761.15	12601.255	13794.884	19071.012	16579.686	12700.162	8044.546	14896.842	11188.108	19438.775	18598.807	15849.14	23347.445	9425.659	12288.212	23651.826	10038.217	18496.557	22480.396	11263.532	11506.813	22011.258	7082.228	18685.855	21532.143	15736.287	15243.895	19507.715	15493.229	23097.926	27302.502	17616.852	18838.96	15742.09	24510.432	12129.1045	22776.555	15307.996	30758.559	15553.576	13313.662	14102.031	10784.819	20437.094	16065.874	18008.793	14909.16	15532.943	10032.659	14515.086	15815.672	13612.6455	17397.49	16090.372	16468.387	22122.025	18301.197	18133.348	20466.992	25856.816	12512.829	10488.437	23848.305	17696.863	23180.139	22278.77	12580.94	11381.794	18220.777	15069.85	8960.69	11081.737	24827.586	29553.758	15971.635	19839.053
"200811_at"	22246.99	13691.924	21763.16	16965.594	17861.426	15029.283	12752.088	19021.63	17610.5	20087.025	21331.805	21227.291	17058.701	16015.732	13307.734	10851.341	13642.56	15671.338	22308.705	21960.725	19695.797	24871.822	9031.814	13112.927	21001.598	13820.652	20149.328	25409.904	11008.67	10862.948	14755.29	9751.578	21044.844	25577.791	20524.938	21550.441	21585.63	20146.28	26627.85	32251.043	32861.92	26090.08	23330.45	24655.01	12813.539	34477.61	18795.137	29846.258	14608.793	4286.269	16622.19	14818.661	16653.91	15976.108	16633.113	16367.911	17875.082	15340.753	9217.11	13060.135	19588.607	28462.535	18475.994	20679.031	18082.71	24819.65	20690.643	27690.104	27109.225	16307.038	14642.714	27529.4	16577.35	19454.057	26576.057	15624.503	12832.199	13498.61	21332.156	10932.694	12259.586	33561.79	26926.576	22171.744	25645.75
"200812_at"	6752.598	7699.0894	5551.819	4867.715	5693.1147	4426.5044	4947.833	7125.662	9961.832	9427.366	4777.8545	5191.866	10337.62	5551.851	6912.9175	5174.225	10031.11	4326.525	5489.049	4171.9624	4633.253	7023.296	14221.768	6787.969	8534.053	4599.1484	5121.795	4107.45	4566.5234	7346.94	7667.6494	6715.3813	4343.2905	5441.1855	5324.802	6408.446	5029.8457	7264.0845	10347.407	9516.246	11247.577	6435.3022	5474.057	6843.9395	6980.686	7199.2944	4228.145	8509.016	6695.713	6026.666	10124.662	6946.373	7817.258	11791.838	6309.2827	5308.5786	6189.6797	12555.463	9227.925	10735.129	4922.168	6512.93	5296.636	5558.647	6839.352	9975.33	7023.963	6902.416	10521.995	6142.069	6964.537	5848.133	5400.326	5134.281	5579.528	5439.0645	9245.806	8409.987	4952.7124	4935.513	9872.037	5434.121	6498.691	4298.627	4985.9263
"200813_s_at"	5904.158	10189.251	4952.379	5699.0625	11652.081	5421.841	5345.3423	7238.3965	12453.837	10493.891	12544.118	8567.776	4829.0747	11322.79	8873.857	8078.251	7580.0874	8013.6016	10788.44	8968.711	9819.68	6307.946	10118.414	7262.688	7611.0806	12859.938	8075.5063	9908.128	3298.4548	4079.8318	4203.9814	3752.904	8027.2637	13178.363	12968.846	13229.232	12634.739	10028.798	11243.602	16525.17	9152.388	9434.53	15472.474	10654.354	9657.16	11010.68	11042.432	11611.707	5630.6577	4376.0225	7170.546	11859.311	9250.37	4444.6533	8321.731	5334.8257	7645.1494	9661.357	2792.4333	5010.501	8441.497	9259.72	2985.5757	7127.1245	4419.961	14638.317	7982.7676	11437.689	10770.921	14155.817	5647.288	12924.872	5465.281	4177.155	8804.495	7893.976	6465.979	4629.923	5292.333	5397.5073	9096.176	9372.151	8902.601	12359.414	7915.76
"200814_at"	7759.6714	6012.774	10876.862	11247.749	6705.3677	11152.225	11586.279	11320.397	10795.397	8038.2793	9156.646	7275.2896	9367.76	6101.262	4776.062	12401.852	7291.1245	11538.822	6753.378	9029.728	11773.73	7886.47	6139.7163	7554.054	5384.982	9785.327	7786.581	12257.993	13768.863	7773.3667	7103.641	13934.9795	8451.381	6711.6733	5582.048	5312.2036	6297.41	10520.158	11336.127	5896.0283	9462.794	9299.924	5808.4683	6400.542	10268.241	8349.613	7393.2397	9944.259	12499.53	12612.182	9292.442	7669.5005	6319.0566	7179.1997	6122.304	11357.57	10839.159	8697.825	23228.559	12850.002	8862.197	9832.3125	8631.642	11030.965	7380.2393	10844.215	12279.502	10336.372	7763.5513	10126.896	14655.166	6611.768	7244.392	9983.246	10717.089	5776.957	8292.274	14329.011	14870.983	11168.464	7496.0176	12016.984	6169.567	4449.7856	11419.011
"200815_s_at"	2464.6138	4504.842	3500.3818	2446.727	2755.009	2380.615	4693.0063	3739.6958	5205.471	4307.8306	2290.8093	1607.3033	1103.3369	3246.9058	2130.6494	6816.656	1997.7544	2538.9744	1867.8707	3461.6318	2429.6333	1984.2157	2943.6692	2449.3694	2170.7769	3264.8567	3762.3164	3200.6807	2951.9287	1808.3136	1228.2766	3019.7463	2657.5693	2752.2422	2518.0857	5637.305	3983.1638	2286.4204	2990.2185	5966.827	5456.815	3965.865	4241.07	2282.1482	2249.1277	5169.295	3639.9207	3214.8057	1893.7167	2462.2246	2121.905	4072.7512	1857.8555	1837.24	2376.2063	2200.9524	3816.293	3324.1787	2860.3672	4056.0293	2775.7102	2957.9421	2303.2507	3403.1506	2513.628	5141.4365	2524.6182	3075.4524	2492.7046	5660.7295	2596.8394	3504.1868	2995.278	1885.6075	2366.0745	1844.9733	3683.6199	1570.9739	2708.5986	3143.9915	4636.502	1980.9014	1994.89	3932.1091	2829.5117
"200816_s_at"	10502.113	9767.191	10030.547	7995.15	10977.417	5920.3423	7773.6094	10080.101	12915.038	13192.818	17241.242	13522.893	17965.857	14224.922	13003.653	8170.6396	17672.363	9298.2295	12097.119	12085.02	10826.905	9606.985	18209.809	10664.504	23207.953	11730.65	8807.561	11572.524	6034.89	10521.566	17503.57	5643.718	12972.988	18236.98	14939.951	15620.651	13502.752	8702.044	13751.942	12123.464	8304.661	12897.723	14313.402	12152.803	13812.732	14200.778	13520.061	16692.209	8217.38	11265.633	12109.659	10821.997	16754.703	9032.878	12488.288	10232.5	8471.043	10663.792	9341.74	13734.964	9481.12	8798.5205	7596.9497	10284.838	12087.742	12011.062	8205.501	11758.027	13324.089	18390.752	9445.415	17379.11	13837.057	9004.679	12758.746	12027.514	8341.64	13452.556	8538.86	7649.3315	9747.231	7934.154	11591.509	15608.88	9160.935
[truncated: 18,253,767 more chars]
