# Supplementary material for: Expression and Potential Biomarkers of Regulators for M7G RNA Modification in Gliomas
Source: Front Neurol. 2022 May 9;13:886246. doi: 10.3389/fneur.2022.886246 (PMC9124973; doi:10.3389/fneur.2022.886246)
Supplement: Supplementary file 5 [file Data_Sheet_5.XLS]

id	futime	fustat	NUDT7	NUDT11	CYFIP2	NUDT10
TCGA-41-2572	406	1	1.71798	4.519835	3.230186	3.014609
TCGA-32-2634	693	0	2.944416	5.150712	5.186436	4.297123
TCGA-06-0747	82	1	2.185912	4.273271	3.974858	3.094788
TCGA-26-5134	167	0	3.008382	5.259433	5.243772	4.686802
TCGA-32-1980	36	1	2.78462	5.286716	6.043002	4.182191
TCGA-12-5299	98	1	2.135794	4.498597	4.282406	3.633642
TCGA-06-2562	382	1	2.545401	4.448835	4.881156	4.176457
TCGA-06-2559	150	1	2.123043	5.259821	4.437574	4.460105
TCGA-76-4927	535	1	1.750778	4.148031	4.132219	3.226656
TCGA-06-0158	329	1	2.077278	4.515708	4.612858	2.572291
TCGA-12-3650	333	1	1.673435	5.716645	4.437256	3.946551
TCGA-41-3915	360	1	2.606114	4.810691	4.160952	3.939392
TCGA-12-0821	323	1	2.67613	5.936178	3.631241	4.241854
TCGA-06-0125	1448	1	1.722438	5.028333	4.311565	3.796434
TCGA-19-2625	124	1	2.826954	3.631992	3.727486	2.460935
TCGA-32-5222	585	1	2.10728	5.56943	3.670027	3.658118
TCGA-06-0139	362	1	2.559215	3.38829	3.214718	3.089853
TCGA-06-2564	181	0	1.756634	4.369042	5.026513	3.57662
TCGA-06-0743	803	1	2.268411	4.166181	4.015861	2.8465
TCGA-15-0742	419	1	2.130775	4.636307	4.440648	2.181933
TCGA-06-0129	1024	1	2.453967	5.413896	4.916596	4.62203
TCGA-28-1753	37	0	1.760559	4.881075	4.623981	3.698675
TCGA-06-0645	175	1	1.804784	3.987473	4.123943	3.018126
TCGA-19-2619	294	0	2.551453	5.021643	4.510577	4.458929
TCGA-08-0386	548	1	2.680934	5.39021	5.224935	3.865622
TCGA-06-5408	357	1	2.22435	5.388601	4.639669	4.376333
TCGA-14-0736	460	1	3.052015	5.659148	4.56331	3.911606
TCGA-14-1823	543	1	2.983197	3.264186	3.504433	2.629711
TCGA-02-0047	448	1	2.80618	4.859961	5.198168	3.830439
TCGA-19-4065	214	0	2.515299	4.836972	4.11231	4.129609
TCGA-14-1825	232	1	2.298514	5.622348	5.355496	4.159081
TCGA-06-0171	399	1	2.426764	2.895124	4.819376	2.521881
TCGA-06-5414	273	0	1.510701	3.483752	4.537332	1.746415
TCGA-12-0619	1062	1	3.038785	4.522724	4.268861	3.436395
TCGA-06-0744	1426	1	1.714357	4.534078	3.531979	3.853592
TCGA-15-1444	1537	1	2.71334	6.319618	5.126036	4.028523
TCGA-06-2565	506	1	2.185815	4.847962	5.382736	3.962546
TCGA-06-5411	254	1	3.095113	6.158826	6.085985	4.621544
TCGA-32-2616	224	1	3.007537	3.559446	4.507188	1.823015
TCGA-76-4932	1458	1	1.612116	4.609739	4.195222	1.893904
TCGA-27-2524	231	1	1.879538	4.637486	3.912963	4.232981
TCGA-19-5960	455	1	3.186998	4.930024	5.181566	4.178425
TCGA-06-0211	360	1	1.61409	4.822574	4.140177	3.545443
TCGA-27-1830	154	1	2.987334	4.78075	4.951603	4.005858
TCGA-06-0745	239	1	3.514393	5.9818	4.680142	4.137735
TCGA-32-2632	269	1	2.479252	3.161788	4.314938	1.757721
TCGA-HW-7491	2078	0	3.906543	5.660463	5.951258	4.672065
TCGA-VM-A8CD	240	1	2.487009	6.26941	5.383205	3.970434
TCGA-S9-A7QY	863	0	3.303921	4.659076	5.559463	4.036018
TCGA-FG-5965	1120	1	2.888855	5.460695	5.698813	4.394825
TCGA-HT-7475	530	0	2.678924	5.841612	6.42118	4.948007
TCGA-HT-7473	503	0	2.929642	5.349518	5.253492	3.520002
TCGA-DU-7292	242	1	2.184294	5.780478	6.845794	4.04496
TCGA-DU-A5TT	743	0	3.236338	5.757815	4.95606	4.00509
TCGA-HT-7874	1130	0	3.242728	5.51348	6.891778	4.350959
TCGA-DB-5274	2289	0	4.005634	5.286935	5.002549	4.948899
TCGA-S9-A7R7	3000	0	2.824253	4.219373	3.602584	3.446205
TCGA-S9-A6WG	2602	0	2.548798	4.798445	5.152798	3.743726
TCGA-HW-7487	1382	0	3.565166	5.629876	6.475764	4.674224
TCGA-E1-A7YJ	592	1	2.046936	5.334654	3.561458	3.333777
TCGA-E1-A7YK	378	1	2.642245	3.866736	4.199294	3.187135
TCGA-HT-7609	1399	0	2.768042	5.5167	5.73478	3.845296
TCGA-HT-A5RA	832	0	2.96635	6.560354	4.537305	4.460914
TCGA-S9-A6WL	946	0	2.902012	5.055699	6.379249	3.864651
TCGA-S9-A6TZ	1120	0	3.540836	5.754088	5.730565	4.366539
TCGA-QH-A6XA	502	0	3.171698	6.155622	5.471351	4.344309
TCGA-HT-7858	1540	0	2.936598	5.430691	5.504918	3.830781
TCGA-TQ-A7RH	486	0	2.831724	5.306446	5.4033	4.256943
TCGA-DU-6403	354	1	2.491263	4.831452	5.947426	4.345331
TCGA-E1-A7YL	492	1	2.687484	4.294067	3.817595	3.719402
TCGA-FG-A4MX	569	0	3.086084	5.396312	4.469769	3.893533
TCGA-DB-A4XD	1210	0	2.704896	7.479922	5.735864	4.646425
TCGA-VM-A8CF	609	0	2.902697	4.784031	4.137842	3.425903
TCGA-DU-6394	682	1	3.048603	5.052224	5.865673	5.503009
TCGA-HT-7692	90	0	4.043795	5.658837	5.846239	4.768688
TCGA-DH-5141	968	0	3.144289	4.990321	5.253781	3.856511
TCGA-DB-A75L	342	0	2.77382	6.795364	5.317212	4.177132
TCGA-HT-8558	418	0	2.566706	5.300374	7.172806	4.570431
TCGA-RY-A843	63	0	3.013718	5.792437	5.930486	4.313033
TCGA-FG-A4MU	326	0	1.622492	4.189009	3.502101	2.329207
TCGA-DB-A64S	835	0	2.721868	5.336497	4.943973	4.38351
TCGA-FG-A6J3	677	0	2.345765	3.835504	3.53926	3.435337
TCGA-QH-A6X9	58	0	2.824353	6.20178	6.018339	4.620756
TCGA-S9-A7R4	914	0	2.420441	5.46563	5.670211	3.883292
TCGA-HT-7695	442	0	3.124049	5.419174	6.593367	4.463548
TCGA-DU-A5TY	1033	1	3.007381	4.11497	3.897319	3.730356
TCGA-S9-A89V	569	0	2.728204	4.132478	6.766676	3.497659
TCGA-FG-A4MT	1164	0	3.284465	7.655529	6.081882	5.277978
TCGA-DU-7290	315	1	3.832008	3.554789	4.866633	3.769125
TCGA-DU-A5TW	760	0	3.071665	5.627504	5.28808	4.761151
TCGA-DB-5279	1354	0	4.341714	5.398753	6.343042	3.952188
TCGA-E1-A7YE	886	1	2.528393	4.896	4.847398	4.034502
TCGA-TM-A84F	1796	0	2.867343	4.628053	4.679824	3.776401
TCGA-S9-A6WP	567	0	3.020789	5.292673	5.793787	4.621934
TCGA-DU-A6S2	777	0	2.688278	5.202903	6.683303	4.468885
TCGA-QH-A6X8	509	0	3.572276	5.686184	5.262278	4.820912
TCGA-DU-5854	257	0	2.406959	3.636608	4.064499	2.410776
TCGA-TM-A84O	1011	1	3.980826	4.851848	6.42248	3.891138
TCGA-DB-5278	2772	0	2.859468	5.297728	6.279759	4.412352
TCGA-HT-8109	169	0	3.197344	5.57646	6.46502	4.409865
TCGA-DU-7294	2869	0	3.030045	5.448368	6.393664	4.607478
TCGA-FG-5962	1453	0	3.556016	5.464176	6.560843	4.55177
TCGA-S9-A7IX	819	1	2.681279	5.505608	5.824887	3.869654
TCGA-HT-8110	419	0	3.796595	4.605555	4.939697	3.38948
TCGA-QH-A6X4	442	0	3.822087	5.864614	5.438379	4.847265
TCGA-DB-A64V	889	0	2.917825	4.470334	4.617631	2.855965
TCGA-TQ-A7RK	1341	0	2.621562	5.519234	4.973528	2.997346
TCGA-TQ-A7RF	650	0	2.818973	7.002341	4.683059	3.89149
TCGA-DU-5871	576	0	2.466532	5.32845	5.682033	3.606693
TCGA-S9-A6TV	571	0	2.537538	5.122001	3.828437	4.316932
TCGA-TM-A7C5	1500	0	3.735484	5.773848	7.141275	5.193777
TCGA-RY-A83Z	301	0	2.633103	6.147189	4.531305	4.710767
TCGA-DU-7304	709	1	2.447696	4.839199	5.622449	3.105198
TCGA-DH-5144	748	0	3.481167	5.610779	5.746931	4.832338
TCGA-DH-A7UT	531	1	2.437528	4.746945	4.674608	3.921812
TCGA-TQ-A8XE	954	1	3.137187	6.283354	6.237302	3.880922
TCGA-DU-7006	349	1	2.494508	4.652704	5.174084	3.576606
TCGA-P5-A733	414	0	2.897951	5.608506	5.753379	3.866473
TCGA-FG-A87N	567	0	2.396822	5.349516	6.035689	4.831075
TCGA-DH-A66B	1279	0	2.491296	4.141254	4.743434	3.082704
TCGA-S9-A6TS	1891	1	2.656725	5.8106	5.652205	4.095798
TCGA-DH-A669	919	1	3.198764	4.921183	5.647466	4.596979
TCGA-E1-5302	1525	1	2.958006	6.048181	5.475143	4.43747
TCGA-S9-A7J3	629	0	3.557862	5.553214	5.706278	4.369351
TCGA-HT-A617	491	0	3.936699	6.984178	5.435906	3.969866
TCGA-DU-7011	3200	1	2.669499	5.334316	5.843613	4.025205
TCGA-FG-8181	862	0	2.219688	5.871734	7.260469	4.551193
TCGA-FG-8182	416	0	2.789598	6.483088	5.90498	4.489783
TCGA-TQ-A7RJ	1229	0	2.769696	6.607434	5.632036	4.309358
TCGA-FG-5963	775	1	2.490654	4.719976	4.252475	4.233143
TCGA-TM-A84J	735	0	1.862466	5.970668	5.996672	4.974209
TCGA-TQ-A7RN	1026	0	3.222545	5.408977	5.885277	4.363298
TCGA-QH-A6XC	508	0	1.898325	5.324181	5.403501	3.393564
TCGA-HW-8320	1217	0	2.692421	6.083294	5.893599	4.195907
TCGA-E1-5307	1762	1	2.714627	6.794973	6.090273	4.485461
TCGA-FG-7634	467	0	3.403188	5.288218	5.510136	4.668023
TCGA-S9-A7J2	62	0	3.693078	5.360973	6.018673	4.684245
TCGA-QH-A86X	337	0	3.742689	5.601109	5.7031	4.492736
TCGA-QH-A6CX	372	1	2.659211	2.837902	4.447433	1.949925
TCGA-HT-8013	1933	1	2.657342	5.011355	5.023971	4.283443
TCGA-HT-7610	1706	0	3.350089	6.195911	7.127449	4.422437
TCGA-S9-A6U2	908	0	3.759161	5.266514	5.658839	4.325469
TCGA-QH-A6CS	588	0	3.976009	4.232763	4.873423	2.113753
TCGA-HT-8011	494	0	2.395841	4.992115	5.128419	4.442486
TCGA-HT-7474	114	0	2.450738	5.542649	6.536134	3.948373
TCGA-HT-8104	372	0	1.794995	5.10208	5.181047	4.227396
TCGA-HT-8563	860	0	2.839336	3.588917	4.357096	2.423057
TCGA-QH-A65R	461	0	3.024059	5.512388	5.929238	3.996934
TCGA-P5-A780	72	0	2.442391	5.449658	5.36283	4.035843
TCGA-E1-A7YY	4445	1	2.875363	5.968564	7.237747	4.713191
TCGA-DU-6393	1585	1	4.00709	5.748053	5.839735	5.713757
TCGA-R8-A73M	1806	0	3.846936	5.617705	5.681456	4.994357
TCGA-HT-7879	112	0	2.079682	5.681909	4.678461	3.96221
TCGA-FN-7833	837	0	2.693843	6.169842	5.300686	4.072953
TCGA-IK-7675	578	1	3.214418	5.709347	4.286291	4.747249
TCGA-TM-A7C3	1666	1	2.833697	3.714429	3.953837	2.787346
TCGA-DU-8166	516	0	3.379231	5.779216	5.955882	4.443123
TCGA-DU-6406	512	1	1.647562	4.709188	4.861314	4.165661
TCGA-E1-A7YV	987	1	2.516093	5.311881	5.539471	4.360274
TCGA-CS-5393	1222	0	2.948495	6.504428	5.863578	4.649908
TCGA-CS-6670	1426	0	3.584154	5.41339	6.03231	4.548815
TCGA-HT-7483	5255	0	3.111343	5.995572	6.075177	4.422756
TCGA-RY-A83X	939	0	3.29298	5.387264	5.692007	3.91163
TCGA-P5-A5F6	39	0	3.877209	2.503125	7.968787	1.484435
TCGA-HT-7470	1220	1	2.762293	5.96401	6.345005	4.190454
TCGA-TM-A84Q	772	0	3.477786	5.191651	5.26228	3.867992
TCGA-R8-A6ML	2860	0	3.464461	5.703679	5.57715	4.655613
TCGA-DB-A4XG	2219	0	3.302385	5.764831	6.470372	5.001374
TCGA-QH-A65X	482	0	3.034035	4.738703	5.888448	3.835775
TCGA-S9-A6U0	742	1	2.17313	4.837584	3.924594	3.639958
TCGA-QH-A6X3	313	0	2.772137	6.788265	5.609512	4.439787
TCGA-DU-6396	2286	1	2.48172	3.953619	5.786581	3.271064
TCGA-FG-A4MY	721	0	2.437576	5.246053	4.907971	3.496227
TCGA-HT-7684	184	0	3.532559	5.496829	5.601231	3.847497
TCGA-HT-7608	671	0	3.942548	5.099179	5.478889	2.988019
TCGA-CS-5395	639	1	2.464086	4.44472	5.862965	2.623367
TCGA-WY-A85E	633	0	3.19285	6.36278	5.554435	5.005721
TCGA-P5-A72X	403	0	2.47664	5.251753	5.513496	3.790255
TCGA-E1-5311	4084	1	3.657035	5.769944	6.391115	5.006837
TCGA-DU-5852	205	1	2.343761	4.859916	4.933631	3.954445
TCGA-DB-5281	2381	0	2.257943	5.206696	6.079665	3.742477
TCGA-DU-A5TR	908	0	2.659431	4.46079	4.382837	3.500181
TCGA-CS-5396	1631	0	3.735741	4.928698	8.121178	5.183354
TCGA-HT-7620	434	0	2.901726	4.300081	4.98947	3.561367
TCGA-HT-7856	1189	0	2.909329	5.241051	6.688002	4.398243
TCGA-HT-8019	1004	0	2.942615	5.397391	7.05532	4.576595
TCGA-HW-7493	2107	0	3.094346	5.964133	6.566007	4.066466
TCGA-QH-A65Z	427	0	4.016298	5.34739	5.464172	4.567593
TCGA-TM-A84T	724	0	2.489021	5.920703	5.485031	4.603249
TCGA-P5-A5F1	179	0	3.153372	6.501499	4.672634	3.860956
TCGA-06-5418	83	1	1.835113	4.522027	3.980843	3.623805
TCGA-26-5135	270	1	2.085272	3.946501	4.740164	3.7092
TCGA-28-1747	77	1	2.236559	5.189309	4.636017	3.708129
TCGA-06-0184	2126	1	2.860762	4.798624	3.434045	2.895409
TCGA-14-1402	975	1	2.647251	5.202504	3.821854	3.401668
TCGA-32-1970	468	1	1.995346	5.036713	4.730961	3.033652
TCGA-12-3652	1062	1	1.530963	6.176324	3.409827	3.638676
TCGA-06-0190	317	1	2.182971	3.879753	3.315051	2.785351
TCGA-76-4926	138	1	2.06385	5.736044	5.138324	4.133979
TCGA-19-2629	737	1	2.613147	7.241642	5.210651	4.602722
TCGA-27-1837	427	1	2.033012	4.706741	4.824042	4.15889
TCGA-06-0878	218	0	2.692612	4.211017	4.475959	3.09418
TCGA-76-4931	279	1	2.331104	4.738275	5.091459	2.929637
TCGA-06-0649	64	1	3.946662	5.228819	4.064648	3.999016
TCGA-06-0156	178	1	2.323262	5.279658	4.774338	3.779024
TCGA-28-5216	415	0	2.556102	5.220201	5.26585	4.131219
TCGA-02-2486	618	1	2.04336	3.272032	3.984168	2.947039
TCGA-02-0055	76	1	2.698256	4.381762	3.361877	2.480191
TCGA-32-2615	485	1	2.802019	3.729768	3.695185	3.435275
TCGA-06-0174	98	1	1.484548	5.258313	5.178524	4.619969
TCGA-06-5856	114	1	4.211944	5.552197	4.528853	4.114121
TCGA-06-0644	384	1	1.912867	3.810364	3.910286	2.573925
TCGA-VM-A8CH	714	0	2.429555	5.84115	5.414463	4.418889
TCGA-FG-7641	627	0	3.766084	5.819514	6.334938	4.667424
TCGA-DU-7299	1339	1	3.321996	6.427393	5.242868	5.221723
TCGA-HT-7485	122	0	3.507409	5.690141	5.932757	4.045832
TCGA-HT-7605	139	0	3.251428	4.958241	6.201568	4.094589
TCGA-TQ-A7RM	1116	0	2.249052	5.216798	4.118287	1.868492
TCGA-HT-A61B	533	0	2.870343	5.288757	4.730169	4.81344
TCGA-TQ-A7RV	1868	0	2.734862	6.144548	5.955464	4.018864
TCGA-S9-A6WO	566	0	2.674427	5.884923	5.499127	4.150604
TCGA-CS-6667	1469	0	2.961282	6.874094	5.369046	4.047435
TCGA-DU-6397	1401	1	3.454829	5.581803	6.207647	4.395939
TCGA-S9-A7QW	458	0	3.913824	6.059403	5.78314	4.840349
TCGA-HT-7693	533	0	3.146037	5.610316	5.035843	5.086284
TCGA-HW-7490	1387	0	2.444465	6.25402	5.484382	3.734295
TCGA-CS-6666	1428	0	2.447693	5.290395	4.77678	3.829136
TCGA-E1-5305	2433	1	3.275029	6.474628	5.669081	3.957885
TCGA-DU-5870	5546	0	4.055681	5.662315	6.275176	4.650759
TCGA-DU-6407	2875	1	2.328847	5.677992	5.266139	4.465772
TCGA-S9-A7J1	249	0	4.368492	5.870068	5.278239	4.047075
TCGA-FG-7637	1219	0	3.350687	5.293314	5.677493	4.211223
TCGA-CS-6186	538	1	2.424992	4.911765	5.748087	2.399074
TCGA-S9-A7QX	564	0	2.43935	6.462172	5.584941	4.475829
TCGA-DB-A75O	935	0	2.298565	5.013548	5.040782	3.609961
TCGA-DB-A4XB	919	0	3.257004	5.676383	6.277275	4.690031
TCGA-FG-8189	685	0	2.719001	5.818401	7.516578	4.945803
TCGA-HT-7606	526	0	2.678084	6.321156	6.232711	4.955023
TCGA-DB-A4XA	573	0	3.899116	4.83777	5.549807	4.211381
TCGA-CS-5397	194	1	2.951685	5.295561	6.470314	3.656754
TCGA-HW-A5KJ	962	1	3.212045	5.126331	5.577705	4.508554
TCGA-QH-A6CY	408	0	3.568884	5.810937	6.195135	4.626531
TCGA-DU-8167	471	0	2.171129	4.615337	5.173412	3.342874
TCGA-DU-8162	444	1	2.803985	5.870693	6.784937	4.534369
TCGA-DU-6400	37	1	4.061979	5.804917	6.234794	4.797578
TCGA-TQ-A7RP	914	0	3.128473	5.832708	5.930784	3.693023
TCGA-WY-A859	1213	0	2.676227	5.846873	6.371827	4.734407
TCGA-P5-A5EW	204	0	2.78553	5.60516	5.864322	3.802189
TCGA-S9-A6UA	178	1	2.422479	4.810042	5.201307	3.936546
TCGA-FG-7636	544	0	3.331618	6.26447	5.530107	4.156024
TCGA-S9-A7IZ	608	0	2.809603	6.323943	6.012615	3.893454
TCGA-DU-A6S7	638	0	2.902449	6.507916	5.160148	4.232413
TCGA-P5-A730	333	0	2.819344	4.80808	5.960734	3.398384
TCGA-WH-A86K	405	0	2.919211	6.129574	4.595394	4.308848
TCGA-TM-A84H	926	0	3.016358	5.331449	5.691471	4.246329
TCGA-TQ-A7RW	821	1	2.789509	6.566151	5.678349	4.270526
TCGA-FG-A70Z	328	0	3.170888	5.245631	5.360256	4.408264
TCGA-FG-7643	611	0	2.714199	6.15936	6.686034	3.961791
TCGA-CS-4938	3574	0	3.588969	5.119068	5.740648	3.675635
TCGA-WY-A85C	1426	0	2.800866	5.915443	5.770789	4.78667
TCGA-HW-7486	1721	0	3.304211	4.973078	5.31327	4.00236
TCGA-HT-A74K	467	0	3.268601	4.746945	5.831698	4.902493
TCGA-DU-6404	4068	1	2.360418	5.916199	4.451013	5.410243
TCGA-HT-7602	908	0	2.862102	4.317781	4.862627	3.291409
TCGA-E1-A7Z4	4412	1	2.465279	5.99453	5.228005	3.315533
TCGA-QH-A6CW	414	0	2.267792	6.367074	5.085206	4.183131
TCGA-S9-A7R2	316	1	2.74087	3.882557	4.699025	3.735203
TCGA-S9-A7IS	241	1	2.12984	5.397524	4.399028	4.703492
TCGA-DU-6410	242	0	3.134334	5.873987	6.61465	4.805437
TCGA-DU-8164	651	0	3.493547	5.602645	6.288913	4.488189
TCGA-FG-8191	992	0	3.110363	7.537979	5.411028	4.645371
TCGA-FG-6688	571	0	2.496902	3.493593	4.82156	2.416378
TCGA-DU-7298	576	1	2.842598	5.702027	5.658991	4.81263
TCGA-E1-A7YM	648	1	2.955323	6.403322	5.287831	3.616919
TCGA-DB-5270	3733	0	3.335761	4.989691	6.806847	4.174181
TCGA-TM-A7CA	1058	0	2.814604	6.154525	5.860395	4.524937
TCGA-RY-A83Y	166	0	3.550051	5.437786	5.538606	4.732677
TCGA-DU-5855	207	0	2.611856	5.803383	5.833966	4.006994
TCGA-HT-7603	705	0	3.042026	7.036699	6.381043	5.229963
TCGA-DU-6402	214	1	2.629753	4.725327	5.259473	3.951777
TCGA-TM-A7CF	1989	0	2.987316	6.317119	5.682284	3.882784
TCGA-HT-7482	3253	0	3.316586	5.116586	5.033948	3.72803
TCGA-DB-A64Q	182	0	3.846436	6.419909	5.018527	4.794971
TCGA-DU-A76R	648	1	4.292021	5.089669	5.638096	3.838628
TCGA-DH-A66D	846	0	2.438374	5.036211	5.216567	3.711981
TCGA-DB-A75M	544	0	2.839746	6.065157	5.409835	3.841134
TCGA-DB-A4XF	1021	0	2.074027	5.283878	5.869112	3.612202
TCGA-VM-A8CA	411	0	3.570101	4.585238	5.538286	3.685576
TCGA-DU-5847	548	0	2.45721	4.049654	4.824671	3.39368
TCGA-S9-A6UB	3761	0	3.582849	5.822568	5.728441	4.797184
TCGA-S9-A6U6	1069	0	3.306799	6.992644	6.246294	4.892319
TCGA-DU-6399	2000	1	3.586367	6.086901	5.896047	4.070821
TCGA-E1-5322	3978	1	3.28143	5.753014	5.457222	4.462101
TCGA-E1-A7YO	2282	1	3.674789	5.765016	5.747161	4.652528
TCGA-DU-7306	1277	0	2.522298	6.237015	5.95575	3.611678
TCGA-DH-A66G	523	0	2.874447	5.408878	5.897576	4.20522
TCGA-VM-A8C8	1397	0	2.929242	6.616135	5.778089	4.089802
TCGA-S9-A7J0	609	0	2.835606	5.510165	5.23574	5.015912
TCGA-W9-A837	1553	0	3.430703	5.943682	6.191606	4.536166
TCGA-FG-8185	433	0	2.482889	6.104011	5.264615	3.718533
TCGA-E1-5319	2907	1	3.746379	5.258189	5.436856	4.045904
TCGA-DU-8168	431	0	4.120888	5.873134	6.451319	4.891677
TCGA-HT-7607	96	1	2.780036	5.304496	6.894376	4.286978
TCGA-HT-8012	286	0	3.957279	5.576132	5.969851	4.785567
TCGA-S9-A6WN	805	0	3.12429	3.183568	5.287824	3.922521
TCGA-TM-A84M	754	0	3.338293	5.623768	6.405197	4.284347
TCGA-DB-A4X9	1412	0	3.396326	6.386006	5.806678	4.345421
TCGA-RY-A845	596	0	3.180749	6.24204	5.837951	4.409474
TCGA-DU-7018	933	1	3.044745	5.36332	6.784461	5.229059
TCGA-HW-A5KL	878	0	2.194104	5.913368	5.628667	3.812285
TCGA-S9-A6U1	785	0	2.909049	5.682987	5.459705	4.350978
TCGA-HT-7476	199	0	2.735071	6.047511	6.311932	4.108857
TCGA-CS-4944	1828	0	3.525228	4.531854	5.177792	3.490221
TCGA-DU-6395	1491	1	2.829331	5.514389	5.548968	4.173882
TCGA-FG-7638	686	0	3.268273	5.395882	5.736118	4.224985
TCGA-P5-A781	134	0	3.607921	5.13329	5.453436	4.115574
TCGA-DU-7007	1915	1	3.022436	3.691101	4.397647	2.765166
TCGA-HT-7884	343	0	3.193633	6.183362	5.275952	4.10008
TCGA-FG-6692	561	1	1.461777	4.266043	3.608806	3.738795
TCGA-DU-A7TG	1351	1	2.751224	5.38835	7.038569	4.320357
TCGA-KT-A74X	438	0	3.771461	5.503704	5.674167	4.608952
TCGA-DB-A64X	563	0	2.776118	5.685088	5.485672	4.348322
TCGA-E1-A7YQ	1578	1	2.255882	3.365292	4.666059	2.614272
TCGA-WY-A85B	1393	0	2.478386	6.326251	5.305438	4.538645
TCGA-HT-7854	1201	0	2.78161	3.609922	5.643945	2.438227
TCGA-DB-A64W	438	1	3.496432	6.419985	6.436713	5.480488
TCGA-P5-A5F0	287	0	3.743414	5.689949	6.393903	4.917555
TCGA-HW-8322	758	0	3.749682	5.708668	5.625536	5.031333
TCGA-HT-A618	512	0	2.983126	4.688772	4.744092	3.3792
TCGA-R8-A6MO	993	0	2.997514	5.157727	4.924002	4.751561
TCGA-DU-7010	456	1	2.019545	5.200347	4.802334	4.417899
TCGA-RY-A840	854	0	3.957107	5.125392	6.115312	3.865339
TCGA-DU-A7T8	4229	1	2.593124	5.974919	5.640872	4.471233
TCGA-DU-7015	2761	0	2.621318	5.119033	5.621419	4.012637
TCGA-HW-A5KK	388	1	2.812913	3.595688	4.769432	3.088474
TCGA-CS-4941	234	1	2.821649	4.072484	4.726723	3.321171
TCGA-DU-5872	532	0	3.111219	4.30517	5.070989	3.313109
TCGA-HT-A4DV	792	0	3.169153	4.919753	5.546184	3.839216
TCGA-DU-8165	582	0	3.142591	5.166821	4.184197	4.856861
TCGA-P5-A5EZ	70	0	2.867109	4.88607	4.294474	4.005949
TCGA-EZ-7264	1201	0	3.127602	5.550751	5.723853	4.976699
TCGA-DU-6408	3470	1	3.472253	5.242001	5.587457	3.888788
TCGA-S9-A6WH	1173	0	3.175886	5.684499	6.013185	4.49476
TCGA-TM-A84C	492	1	1.863551	4.499847	4.383876	4.356062
TCGA-S9-A6TW	1250	0	3.562084	4.823322	5.872393	4.077287
TCGA-DU-6542	73	0	2.432529	5.285498	6.365514	3.959454
TCGA-VM-A8C9	1314	0	2.103016	3.367405	6.178269	4.254485
TCGA-E1-A7YN	727	1	2.86251	3.521293	4.691904	2.007994
TCGA-DU-6392	6423	0	2.889945	5.638613	6.152945	4.982376
TCGA-DU-A7TD	228	1	1.909597	4.026429	4.836646	1.56793
TCGA-CS-6188	814	1	2.062383	4.752865	4.209542	3.200928
TCGA-TM-A84I	854	0	1.70851	5.411631	4.96734	4.538872
TCGA-DU-5849	443	0	3.001515	5.269674	6.225603	3.891907
TCGA-DH-A66F	523	0	3.987737	5.03582	5.178033	3.826429
TCGA-S9-A6WM	604	0	2.559189	4.618235	4.343521	2.669774
TCGA-P5-A5EX	243	0	4.036249	2.926985	5.45513	3.372068
TCGA-HT-7480	2287	0	3.710663	5.380163	6.171948	4.281603
TCGA-IK-8125	1301	0	3.706981	5.653976	6.263118	4.734246
TCGA-HT-7881	1079	0	2.95896	5.52592	6.779115	4.165863
TCGA-CS-4943	1106	1	2.502801	5.775999	5.924061	4.640777
TCGA-P5-A77X	105	0	4.349431	5.713014	5.828026	4.454972
TCGA-DB-5275	1458	0	3.594754	6.580142	5.277485	4.523683
TCGA-P5-A737	372	0	3.3775	5.344382	5.900833	4.675344
TCGA-HT-8564	478	0	3.369835	5.605595	6.079419	4.732433
TCGA-DU-A7TA	2565	0	2.981258	5.501141	5.371971	4.134256
TCGA-HT-7902	956	0	2.793613	4.461281	4.891866	3.504512
TCGA-VM-A8CE	1191	0	3.295116	4.789655	5.250359	3.97956
TCGA-HW-7495	1078	0	3.294916	5.40201	6.097957	4.139713
TCGA-FG-6689	454	0	2.689558	5.812582	6.112072	4.003515
TCGA-HT-A61C	537	1	2.45762	4.761262	4.964606	4.375412
TCGA-E1-A7YS	466	1	3.440314	5.877267	6.180036	4.843682
TCGA-WY-A85A	1320	0	2.633618	5.445524	5.698617	4.083982
TCGA-HT-7873	718	0	3.057737	6.07421	5.142597	4.428609
TCGA-DU-A7T6	547	1	2.853932	5.691701	6.51757	4.614027
TCGA-P5-A731	274	0	3.934526	5.381235	5.992892	4.047208
TCGA-TQ-A7RQ	795	0	3.250747	5.591817	6.414519	5.108367
TCGA-TM-A84R	566	0	3.1188	5.638772	7.159737	4.626673
TCGA-DU-A5TP	1012	0	2.033734	4.845202	5.237925	4.173463
TCGA-DU-A76L	814	1	2.36447	4.429248	5.221712	3.898659
TCGA-HT-7468	203	0	4.327094	6.49951	6.375851	5.093453
TCGA-DU-A7TC	1137	0	2.858094	5.989164	6.236268	4.724216
TCGA-DB-5277	1547	1	2.548426	5.87823	5.313964	4.955844
TCGA-DU-7014	3571	1	2.426871	4.85039	5.608535	4.114611
TCGA-DB-A75P	492	0	2.698708	4.877157	6.113615	3.659897
TCGA-FG-6691	1257	0	2.583595	7.053173	5.198498	4.262449
TCGA-P5-A735	292	0	2.308184	6.232405	5.383878	4.434281
TCGA-DB-A4XC	1421	0	2.374502	6.915722	5.828342	4.324488
TCGA-CS-6668	1519	0	3.480758	6.863431	6.157765	5.848897
TCGA-HT-7601	153	0	2.70728	4.420098	4.896741	3.563941
TCGA-WY-A858	1337	0	2.864455	4.873407	4.505003	3.817643
TCGA-S9-A6WQ	428	0	2.323669	5.450153	5.108353	3.818057
TCGA-HT-8114	1040	0	3.033748	6.541401	5.726644	4.152841
TCGA-FG-A60K	542	0	3.766034	5.945108	5.692334	4.326276
TCGA-HT-7479	1227	0	2.822958	4.791095	4.995345	3.671644
TCGA-DU-5874	461	0	3.323247	5.475907	5.877439	4.158561
TCGA-HT-8113	900	0	3.182569	5.597821	7.147467	4.849102
TCGA-DU-7008	4752	0	3.397876	6.809522	6.207256	4.682348
TCGA-DH-5140	607	1	2.564904	6.278786	5.48586	5.279945
TCGA-HT-7855	585	0	2.721759	6.32431	5.580156	3.596221
TCGA-P5-A5F4	231	0	3.034944	5.939284	6.327699	4.376937
TCGA-DU-7019	800	0	2.747057	6.55698	6.000317	4.111263
TCGA-HT-A615	515	0	3.300603	4.987502	5.810667	4.028005
TCGA-DH-5142	1943	0	3.378011	5.113217	5.049097	3.80445
TCGA-DU-A7TB	1567	0	2.891518	4.43429	6.160398	3.738982
TCGA-HT-7880	162	0	2.948995	4.728696	6.40165	3.999915
TCGA-KT-A7W1	438	0	1.762874	4.736867	4.232938	3.367472
TCGA-E1-5304	1251	1	3.594281	6.057124	4.836871	5.272439
TCGA-QH-A65V	384	0	3.237058	5.627528	4.859043	4.159667
TCGA-HT-A5R7	615	0	2.700548	5.509717	6.339923	4.484074
TCGA-S9-A6TU	2650	0	2.097649	5.117451	5.228543	3.891168
TCGA-FG-A60L	655	0	2.801383	5.270301	4.343339	4.02437
TCGA-HW-8319	1209	1	2.9342	5.879896	5.94164	4.455363
TCGA-FG-A4MW	559	1	2.047824	4.941273	4.974141	4.088979
TCGA-HT-7686	1300	0	2.463893	5.019961	4.978547	3.748881
TCGA-DU-7302	1834	0	3.667786	6.131676	6.676285	5.027473
TCGA-DB-5273	2493	0	3.086555	5.317288	4.873978	3.782745
TCGA-S9-A6U8	2988	1	3.062608	5.778943	5.404678	3.953021
TCGA-FG-5964	1588	0	2.743572	4.992004	5.633828	4.586834
TCGA-DU-7300	1886	1	2.955478	5.17505	6.579928	3.907198
TCGA-VW-A7QS	706	0	3.486074	5.108814	5.849645	4.560618
TCGA-TQ-A7RO	949	0	3.728224	5.803564	5.946182	3.979393
TCGA-DU-8158	155	1	4.021114	5.256269	5.452586	4.531303
TCGA-TM-A84G	1236	0	3.536987	5.394451	6.276595	4.392146
TCGA-HT-8010	50	0	3.273501	4.543103	6.016164	3.92914
TCGA-DU-A76K	347	1	2.431738	5.51989	5.73131	4.204339
TCGA-DH-5143	1401	0	2.952377	6.436387	6.22368	4.160651
TCGA-HT-7477	738	0	2.465942	4.650022	4.940756	3.840282
TCGA-VW-A8FI	245	1	2.28293	4.85911	3.294726	4.156231
TCGA-E1-A7YI	111	1	1.515437	5.521599	5.235045	5.039053
TCGA-FG-6690	1294	0	3.016995	6.972566	5.752712	4.055456
TCGA-DH-A7US	706	0	3.657054	4.823325	5.174808	4.010914
TCGA-HT-7689	455	0	3.492642	5.726229	5.548751	3.975758
TCGA-P5-A5EY	72	0	2.610686	4.832597	6.567409	3.487681
TCGA-QH-A6CV	442	0	2.274361	6.144594	4.749029	3.454095
TCGA-HT-8105	190	0	3.690703	5.586787	6.109458	4.60483
TCGA-S9-A7R1	5166	1	2.975568	5.640797	6.068947	4.440587
TCGA-HT-7681	1359	0	3.408423	5.279461	6.270243	4.561247
TCGA-TM-A84B	758	1	3.966715	5.477911	6.112474	4.514854
TCGA-HW-7489	1262	1	2.655305	6.2417	6.583657	4.564378
TCGA-CS-6669	1494	0	2.712358	5.410544	7.504041	4.400233
TCGA-S9-A7R3	3013	0	3.598975	7.180058	5.464169	3.740796
TCGA-HT-7882	113	1	2.14841	3.334764	3.626526	2.872907
TCGA-DB-A75K	368	0	2.933946	4.734889	5.466091	4.295044
TCGA-HT-A61A	194	0	3.020499	5.609619	7.158063	4.688276
TCGA-E1-A7Z2	398	1	2.403042	5.086336	5.414132	3.096921
TCGA-06-5412	138	1	2.659458	4.399167	4.421278	3.717871
TCGA-12-5295	454	1	1.683068	6.244147	4.842909	2.779236
TCGA-27-1834	1233	1	3.33664	4.149586	4.661981	3.821838
TCGA-27-1831	505	1	1.981958	3.584719	3.463021	1.929417
TCGA-06-0132	771	1	2.411619	5.611349	5.768815	4.030257
TCGA-12-0618	395	1	2.552012	5.611772	5.904458	4.663301
TCGA-28-5208	544	1	1.852254	5.683565	3.797354	4.509543
TCGA-06-5417	155	0	1.696993	6.383702	4.942221	3.353274
TCGA-28-5215	335	1	3.160672	5.297054	5.171194	4.015427
TCGA-14-0790	419	1	2.003474	4.483241	4.246953	3.614877
TCGA-28-2509	145	0	2.830075	5.323241	3.707774	3.707248
TCGA-06-0210	225	1	2.033254	3.946095	4.222736	3.209642
TCGA-12-0616	448	1	2.19167	5.482146	4.956997	4.706357
TCGA-76-4929	111	1	4.076318	5.327071	4.567606	4.413543
TCGA-06-2567	133	1	2.703251	3.651592	4.859816	2.913165
TCGA-14-0789	342	1	1.886688	2.515999	3.721352	3.100929
TCGA-28-5213	298	0	3.487576	3.771403	3.608836	2.606333
TCGA-06-0882	632	1	2.659034	4.762619	5.338581	3.752944
TCGA-27-1832	300	1	2.978723	4.828813	3.55691	4.296834
TCGA-26-1442	953	0	2.665947	5.883582	5.463403	4.054949
TCGA-14-2554	532	1	2.329976	5.692195	3.993746	4.917825
TCGA-16-1045	883	1	2.905694	5.117765	4.971508	3.552571
TCGA-06-2561	537	1	2.899332	4.974171	5.109229	3.354032
TCGA-06-0749	82	1	2.610779	5.201834	5.19801	3.882284
TCGA-76-4928	94	1	2.702895	5.427677	4.172005	4.066597
TCGA-14-0787	68	1	2.316412	3.849183	4.622794	2.219825
TCGA-06-0152	375	1	1.666359	4.435732	4.971669	2.954138
TCGA-06-5410	108	1	2.23313	3.122204	4.043373	2.62142
TCGA-26-5136	577	1	3.443702	4.644963	4.045391	3.779
TCGA-41-5651	460	1	2.343598	5.586677	5.658017	5.313326
TCGA-19-1389	141	1	2.11119	4.159869	4.377844	2.974204
TCGA-26-5132	286	0	2.10523	3.536544	4.835265	1.757252
TCGA-06-0646	175	1	2.984574	4.882869	4.73375	3.946344
TCGA-19-2620	148	1	1.530344	5.425119	4.580748	3.797906
TCGA-27-1835	648	1	3.191324	3.955777	3.756961	2.726545
TCGA-76-4925	146	1	3.017707	4.765234	3.781626	3.29041
TCGA-06-2557	33	1	1.834986	4.528365	4.798952	3.19582
TCGA-14-1034	485	1	2.219582	4.35519	4.440239	2.571887
TCGA-27-2519	550	1	3.624502	4.210146	4.262922	3.882082
TCGA-26-5139	48	0	1.919918	5.094512	4.535738	4.115608
TCGA-06-0221	603	1	1.955637	5.67275	6.834801	4.355487
TCGA-27-2526	87	1	3.127022	5.134242	4.205577	2.747152
TCGA-06-5858	187	0	2.173863	5.07681	4.852109	3.358032
TCGA-16-0846	119	1	2.677058	4.505932	4.707339	3.863423
TCGA-06-0157	97	1	2.706405	4.247689	4.988119	3.60809
TCGA-28-5209	442	0	1.771347	5.001526	3.939853	4.022355
TCGA-14-0817	164	1	1.997767	4.828881	3.379318	3.741684
TCGA-32-4213	604	0	1.909715	4.461522	4.507305	1.82212
TCGA-28-5207	343	1	3.651388	5.558393	4.862335	4.600249
TCGA-06-5859	139	0	3.805516	6.030223	5.238176	4.377253
TCGA-06-2563	932	0	1.630349	4.400196	4.707509	2.289339
TCGA-14-0871	880	1	2.031074	5.259913	3.006602	4.363574
TCGA-06-0686	432	1	2.242678	4.959335	5.547071	4.24413
TCGA-FG-A710	1115	0	3.027906	5.177395	5.788929	4.475749
TCGA-FG-A6IZ	457	0	4.229374	5.100693	5.115975	4.753062
TCGA-S9-A7QZ	826	0	3.682529	5.640105	6.260916	5.458911
TCGA-DH-A7UV	566	0	3.1009	5.753512	5.202235	3.776091
TCGA-E1-A7YH	2835	1	2.280565	7.012219	4.719339	4.476282
TCGA-DB-A64P	916	0	2.76045	5.04017	5.710491	3.667335
TCGA-DH-A7UR	1650	0	3.249333	5.208315	5.868441	3.232
TCGA-DB-A64O	775	1	3.316374	4.374286	5.335459	3.247244
TCGA-DH-A7UU	417	0	3.147431	5.44621	4.660752	4.205356
TCGA-FG-A60J	449	0	3.019248	5.425699	5.392901	4.246323
TCGA-DU-A6S6	2893	0	3.042015	5.333742	6.578498	4.373343
TCGA-VV-A829	1127	0	3.910797	5.510445	5.899458	4.862431
TCGA-DB-A64L	736	0	3.514867	5.554255	6.182279	4.64902
TCGA-DU-6401	2660	1	1.962877	4.65279	5.204295	2.984184
TCGA-QH-A6CU	451	0	3.850965	4.207496	4.062876	3.427805
TCGA-DU-7012	199	1	2.711109	3.240898	5.082582	2.303041
TCGA-CS-4942	1335	1	3.368812	5.94489	5.73273	4.407421
TCGA-HW-A5KM	630	0	2.412255	6.163635	5.323971	3.780251
TCGA-S9-A6WE	4113	0	3.279387	5.988732	5.957908	4.61956
TCGA-P5-A736	230	0	3.05347	3.934212	4.899574	3.258984
TCGA-CS-6290	1137	1	2.829525	5.121698	5.040095	3.677912
TCGA-HT-A616	55	0	3.043878	6.738152	6.339587	4.884699
TCGA-TM-A84S	454	0	3.492996	5.17529	5.0804	4.156784
TCGA-RY-A847	933	0	3.530078	5.296961	5.793678	4.360968
TCGA-QH-A65S	77	0	2.201715	5.353338	4.439537	4.052015
TCGA-S9-A7IY	715	0	3.540981	4.973955	5.204325	3.66893
TCGA-DU-A5TU	796	0	2.770065	5.507592	4.326722	4.769645
TCGA-DU-7301	788	1	2.414669	5.590822	5.356886	3.437143
TCGA-DB-A4XH	962	0	3.220638	5.41298	5.291057	3.739347
TCGA-HT-7478	194	0	2.333856	5.412356	5.15284	3.961896
TCGA-S9-A89Z	623	0	2.105822	4.675209	4.169751	3.430532
TCGA-HT-A74L	336	0	3.580156	6.1715	5.292417	4.619296
TCGA-HT-8018	1152	1	2.707672	5.859052	6.609153	4.448186
TCGA-P5-A77W	584	0	3.302798	5.40723	6.584097	4.77054
TCGA-DB-5280	1112	0	2.48942	6.235594	5.81506	3.767308
TCGA-P5-A5F2	242	0	3.32835	7.39882	5.912309	4.37732
TCGA-FG-A6J1	500	0	3.558381	5.07523	5.204834	4.575909
TCGA-HT-A5RC	162	1	2.192698	3.481691	4.536827	2.655392
TCGA-FG-A70Y	868	0	2.980481	5.773149	5.190799	4.099635
TCGA-HT-7604	3725	0	2.525978	6.576794	5.793478	3.770437
TCGA-HT-7694	210	0	3.447243	5.83258	6.794518	4.69666
TCGA-TQ-A7RI	62	0	3.786101	5.362751	5.503818	4.543297
TCGA-DU-8161	722	1	3.103857	5.081292	5.573464	2.468054
TCGA-VV-A86M	487	0	2.786308	7.335352	5.531877	5.018215
TCGA-E1-5303	2052	1	2.997215	6.311874	4.956112	3.423365
TCGA-E1-A7Z3	2235	1	3.089564	5.731901	6.188231	3.849804
TCGA-DB-A64U	846	0	3.501223	5.332867	5.118505	4.345754
TCGA-TM-A7C4	1470	0	2.612489	6.146331	6.451996	4.659993
TCGA-DU-6405	605	1	2.306609	4.362355	5.230586	3.336783
TCGA-DU-A7TI	1183	1	3.043173	6.301553	5.824419	4.549374
TCGA-FG-A713	622	0	2.714043	5.204638	6.954898	4.653984
TCGA-E1-A7YD	435	1	4.442144	5.849682	4.520635	3.257787
TCGA-P5-A72W	317	0	2.376959	5.83607	5.263379	4.730347
TCGA-FG-8186	487	0	3.50148	4.943172	5.51963	4.045318
TCGA-DU-A6S8	678	0	3.443985	5.248033	6.101801	4.718374
TCGA-P5-A72Z	354	0	3.290736	4.710727	8.114481	4.20153
TCGA-HW-8321	1294	0	2.611174	5.476775	5.441694	4.497276
TCGA-HT-A619	651	0	3.851415	5.951447	6.405956	5.596277
TCGA-TQ-A7RR	787	0	2.770081	5.104244	4.983442	3.713669
TCGA-S9-A6U9	2918	0	2.139247	6.441237	4.77345	3.615698
TCGA-DU-7013	269	1	2.84503	4.719644	5.135451	4.011921
TCGA-QH-A6X5	497	0	3.174735	5.462236	5.121514	4.230084
TCGA-HT-7688	964	0	3.006027	6.050154	6.882768	4.920064
TCGA-DU-8163	629	0	2.980996	5.673477	5.47451	3.725143
TCGA-R8-A6MK	2702	0	3.71152	5.091418	5.613727	4.153842
TCGA-DU-A6S3	656	0	2.811657	5.143668	6.292036	4.320492
TCGA-DU-A5TS	964	0	2.061468	4.663451	4.540294	2.993752
TCGA-HT-7611	1752	0	2.456764	5.96193	5.215729	3.51537
TCGA-DU-7009	4695	1	3.282966	5.287036	6.229732	4.234942
TCGA-TM-A84L	1242	1	2.71711	5.64801	5.298812	3.7782
TCGA-FG-A711	1481	1	3.353169	6.268232	5.718033	4.285417
TCGA-DB-A64R	955	0	3.496842	5.936626	5.862828	5.022176
TCGA-E1-A7Z6	984	1	2.81465	6.128024	5.807302	3.284063
TCGA-S9-A6WD	2289	0	3.488299	5.220112	6.268418	4.650217
TCGA-QH-A870	395	0	4.035344	5.886994	5.318585	3.800587
TCGA-FG-8188	455	0	3.258181	6.233734	5.166981	4.099702
TCGA-DU-5853	407	0	2.512512	6.132172	5.545386	4.307534
TCGA-S9-A6TY	1076	0	3.735813	5.49787	6.276723	4.243147
TCGA-E1-5318	2379	1	2.973311	5.647274	6.191938	4.789851
TCGA-DU-7309	84	0	2.968656	5.155571	6.816784	3.96753
TCGA-HT-A614	82	0	2.590225	5.560615	4.927299	4.433853
TCGA-FG-8187	611	0	3.305019	4.755731	4.915083	3.906311
TCGA-S9-A6TX	1245	0	3.271739	4.999346	5.834691	4.586095
TCGA-HT-A74H	74	0	3.024548	4.021045	5.025646	3.569588
TCGA-TQ-A7RG	599	0	3.755573	5.747729	5.669875	4.27804
TCGA-DB-A4XE	1139	0	2.718225	5.760251	5.543944	4.624493
TCGA-S9-A7R8	961	1	2.446654	6.827468	5.634634	4.922732
TCGA-HT-7481	2918	0	3.176016	5.108675	5.864286	4.153844
TCGA-HT-7677	494	0	3.716759	5.064236	5.873652	4.412229
TCGA-FG-A87Q	174	0	1.723536	4.529318	4.489433	2.560801
TCGA-S9-A6U5	992	0	3.752829	5.09642	5.57887	4.178671
TCGA-HT-A74J	320	0	3.040774	6.015653	5.66468	3.980705
TCGA-QH-A6CZ	279	0	3.881255	6.562907	6.146356	4.751573
TCGA-WY-A85D	1147	0	3.510281	6.098104	4.250928	4.427373
TCGA-S9-A7IQ	1099	0	2.915617	5.436561	7.175903	4.58156
TCGA-DU-A76O	522	0	2.845895	5.335714	5.388265	3.997166
TCGA-HT-8108	76	0	2.893302	7.07288	6.026084	4.727548
TCGA-E1-A7YW	1120	1	2.285262	6.560744	5.216159	4.165605
TCGA-S9-A6WI	2585	0	2.703318	5.280159	7.028012	4.441074
TCGA-HT-7469	351	1	1.829325	5.096275	4.026594	3.726322
TCGA-06-0138	737	1	3.36744	4.827644	3.681905	4.035993
TCGA-12-3653	442	1	1.51849	4.420936	4.061506	1.870042
TCGA-32-1982	142	1	2.365986	4.705465	3.948539	3.361029
TCGA-02-2483	466	0	1.994561	5.947225	4.440953	4.858683
TCGA-14-1829	218	0	2.70293	5.681014	2.867186	3.879988
TCGA-06-0238	405	1	3.138314	5.12961	5.314738	4.490897
TCGA-28-2513	222	0	2.15875	4.484936	4.196114	3.940851
TCGA-27-2521	510	1	2.316481	6.080676	4.845082	4.12064
TCGA-02-2485	470	0	1.850505	5.103636	4.075262	3.991059
TCGA-06-2558	380	1	2.660856	5.448498	5.258277	4.495534
TCGA-06-5413	268	0	3.068091	5.805738	4.530404	4.711192
TCGA-19-0957	666	1	2.527236	3.746518	5.309005	3.472207
TCGA-19-1787	385	1	2.305734	4.969816	3.995626	4.91698
TCGA-06-1804	414	1	3.108879	4.346771	5.878682	3.020535
TCGA-06-5416	204	0	3.115081	5.616379	5.495757	4.561667
TCGA-26-5133	452	0	2.360339	5.237396	4.306449	3.920526
TCGA-06-0130	394	1	2.324026	2.994786	2.658439	1.613795
TCGA-27-2528	480	1	2.09741	5.4916	4.617997	3.379364
TCGA-12-1597	675	1	2.645072	5.642781	5.051574	4.37271
TCGA-06-0187	828	1	2.117608	4.447555	4.668032	1.607621
TCGA-06-0178	2681	1	2.662159	5.553349	4.075585	4.124085
TCGA-27-2523	489	1	2.293856	4.911777	5.063977	4.334608
TCGA-06-0141	313	1	3.095406	4.668241	4.774676	3.562974
TCGA-28-5220	388	1	3.939379	6.710082	3.974197	4.158153
TCGA-28-2514	160	0	2.103035	6.145043	5.628085	4.650573
TCGA-28-5204	454	1	1.783197	3.000312	4.988898	2.219201
TCGA-28-5218	157	1	2.169009	2.69795	2.712278	2.012049
TCGA-06-0168	598	1	2.329421	4.562884	4.889053	3.353945
TCGA-06-2570	958	0	2.784285	5.060083	5.29121	4.589519
TCGA-32-2638	766	1	1.512004	4.337736	4.273041	3.264412
TCGA-19-1390	772	1	2.946258	5.306173	6.316761	4.814449
