# Supplementary material for: Expression and Potential Biomarkers of Regulators for M7G RNA Modification in Gliomas
Source: Front Neurol. 2022 May 9;13:886246. doi: 10.3389/fneur.2022.886246 (PMC9124973; doi:10.3389/fneur.2022.886246)
Supplement: Supplementary file 6 [file Data_Sheet_6.XLS]

id	futime	fustat	NUDT7	NUDT11	CYFIP2
GSM99432	188	1	2.146235	5.091263	4.400238
GSM99434	98	1	2.146235	6.401355	4.54478
GSM99436	356	1	2.146235	3.980019	4.400238
GSM99438	182	1	2.146235	2.851574	4.400238
GSM99440	961	1	3.019536	5.566247	5.970033
GSM99442	325	1	2.146235	4.221015	4.54478
GSM99444	396	1	2.628265	4.467928	3.382758
GSM99446	588	1	0.7839051	4.6762714	4.4002384
GSM99448	780	1	0.7839051	5.300756	4.1624278
GSM99450	85	1	0.7839051	4.9004043	4.9122141
GSM99452	506	1	0.7839051	5.0912632	5.5394005
GSM99454	56	1	3.019536	5.566247	5.069114
GSM99456	71	1	2.628265	4.467928	5.539401
GSM99458	173	1	2.146235	4.467928	5.069114
GSM99460	173	1	2.628265	5.091263	5.739337
GSM99462	53	1	3.019536	4.676271	1.846254
GSM99464	54	1	2.146235	5.091263	4.54478
GSM99466	64	1	2.146235	4.221015	4.162428
GSM99468	664	1	2.146235	5.566247	5.237904
GSM99470	224	1	2.146235	5.566247	4.912214
GSM99472	95	1	2.146235	5.300756	4.912214
GSM99474	265	1	3.019536	5.300756	4.912214
GSM99476	412	1	0.7839051	4.6762714	4.4002384
GSM99478	186	1	2.146235	4.467928	4.54478
GSM99480	286	1	3.382399	4.900404	6.896444
GSM99482	90	1	3.382399	5.300756	5.381636
GSM99484	279	1	2.628265	3.980019	4.400238
GSM99486	298	1	3.019536	4.676271	3.694971
GSM99488	148	1	2.146235	2.436994	4.400238
GSM99490	293	1	2.146235	5.091263	4.400238
GSM99492	96	1	3.633583	5.091263	5.970033
GSM99494	153	1	2.628265	2.436994	1.846254
GSM99496	2516	1	2.628265	5.566247	4.400238
GSM99498	1918	1	2.146235	5.566247	5.539401
GSM99500	850	1	2.628265	5.566247	5.381636
GSM99502	442	1	0.7839051	5.0912632	5.9700327
GSM99504	1830	1	2.146235	5.566247	5.237904
GSM99506	858	1	2.628265	5.566247	4.54478
GSM99508	2185	1	2.146235	5.300756	5.069114
GSM99510	2241	1	2.146235	5.300756	5.970033
GSM99512	206	1	2.628265	4.900404	5.069114
GSM99514	515	1	2.628265	5.872584	5.237904
GSM99516	726	1	3.382399	5.091263	5.970033
GSM99518	726	1	2.628265	5.300756	5.739337
GSM99520	684	1	2.146235	5.300756	4.54478
GSM99522	702	1	3.019536	5.300756	5.739337
GSM99524	43	1	2.146235	5.300756	5.381636
GSM99526	224	1	3.019536	5.300756	4.912214
GSM99528	302	1	3.019536	4.676271	4.400238
GSM99530	223	1	3.382399	4.900404	4.912214
GSM99532	223	1	3.382399	5.300756	4.726269
GSM99534	7	1	0.7839051	4.4679276	4.7262688
GSM99536	569	1	2.628265	5.566247	5.539401
GSM99538	168	1	2.146235	4.221015	4.54478
GSM99540	168	1	3.382399	5.872584	5.381636
GSM99542	236	1	2.146235	3.788085	5.069114
GSM99544	126	1	2.146235	3.980019	4.400238
GSM99546	112	1	2.146235	4.676271	5.381636
GSM99548	418	1	2.628265	4.467928	4.54478
GSM99550	420	1	2.628265	5.091263	4.912214
GSM99552	1088	1	2.628265	5.566247	4.400238
GSM99554	1031	1	2.628265	2.851574	4.726269
GSM99556	723	1	2.146235	4.221015	3.382758
GSM99558	1098	1	2.146235	4.900404	3.382758
GSM99560	1089	1	2.146235	3.980019	4.400238
GSM99562	1022	1	2.628265	6.401355	5.237904
GSM99564	683	1	2.146235	4.221015	4.54478
GSM99566	1557	1	3.382399	5.566247	4.54478
GSM99568	1474	1	2.146235	5.091263	5.539401
GSM99570	1769	1	3.019536	4.676271	5.970033
GSM99572	185	1	2.628265	3.472301	4.54478
GSM99574	1114	1	3.382399	5.300756	6.36824
GSM99576	140	1	3.019536	5.566247	5.069114
GSM99578	237	1	2.146235	2.436994	4.54478
GSM99580	1247	1	3.382399	5.300756	4.54478
GSM99582	389	1	2.146235	4.900404	4.726269
GSM99584	203	1	2.146235	5.300756	4.54478
GSM99586	302	1	2.146235	4.900404	5.739337
GSM99588	927	1	2.628265	5.091263	4.400238
GSM99590	396	1	2.146235	4.467928	4.162428
GSM99592	877	1	2.628265	5.091263	4.54478
GSM99594	2125	1	3.382399	4.467928	4.726269
GSM99596	861	1	2.146235	5.566247	4.400238
GSM99598	1107	1	2.146235	5.091263	5.970033
GSM99600	443	1	2.146235	5.872584	2.931734
